# Supplementary material for: Copy number signature analysis tool and its application in prostate cancer reveals distinct mutational processes and clinical outcomes
Source: PLoS Genet. 2021 May 4;17(5):e1009557. doi: 10.1371/journal.pgen.1009557 (PMC8121287; doi:10.1371/journal.pgen.1009557)
Supplement: S1 Table — (XLSX) [file pgen.1009557.s001.xlsx]

## Sheet: S1_Table
Table S1 - Copy number component parameter setting
NO.	feature	component	label	min	max
1	BP10MB	BP10MB[0]	point	0	0
2	BP10MB	BP10MB[1]	point	1	1
3	BP10MB	BP10MB[2]	point	2	2
4	BP10MB	BP10MB[3]	point	3	3
5	BP10MB	BP10MB[4]	point	4	4
6	BP10MB	BP10MB[5]	point	5	5
7	BP10MB	BP10MB[>5]	range	5	Inf
8	BPArm	BPArm[0]	point	0	0
9	BPArm	BPArm[1]	point	1	1
10	BPArm	BPArm[2]	point	2	2
11	BPArm	BPArm[3]	point	3	3
12	BPArm	BPArm[4]	point	4	4
13	BPArm	BPArm[5]	point	5	5
14	BPArm	BPArm[6]	point	6	6
15	BPArm	BPArm[7]	point	7	7
16	BPArm	BPArm[8]	point	8	8
17	BPArm	BPArm[9]	point	9	9
18	BPArm	BPArm[10]	point	10	10
19	BPArm	BPArm[>10 & <=20]	range	10	20
20	BPArm	BPArm[>20 & <=30]	range	20	30
21	BPArm	BPArm[>30]	range	30	Inf
22	CN	CN[0]	point	0	0
23	CN	CN[1]	point	1	1
24	CN	CN[2]	point	2	2
25	CN	CN[3]	point	3	3
26	CN	CN[4]	point	4	4
27	CN	CN[>4 & <=8]	range	4	8
28	CN	CN[>8]	range	8	Inf
29	CNCP	CNCP[0]	point	0	0
30	CNCP	CNCP[1]	point	1	1
31	CNCP	CNCP[2]	point	2	2
32	CNCP	CNCP[3]	point	3	3
33	CNCP	CNCP[4]	point	4	4
34	CNCP	CNCP[>4 & <=8]	range	4	8
35	CNCP	CNCP[>8]	range	8	Inf
36	OsCN	OsCN[0]	point	0	0
37	OsCN	OsCN[1]	point	1	1
38	OsCN	OsCN[2]	point	2	2
39	OsCN	OsCN[3]	point	3	3
40	OsCN	OsCN[4]	point	4	4
41	OsCN	OsCN[>4 & <=10]	range	4	10
42	OsCN	OsCN[>10]	range	10	Inf
43	SS	SS[<=2]	range	-Inf	2
44	SS	SS[>2 & <=3]	range	2	3
45	SS	SS[>3 & <=4]	range	3	4
46	SS	SS[>4 & <=5]	range	4	5
47	SS	SS[>5 & <=6]	range	5	6
48	SS	SS[>6 & <=7]	range	6	7
49	SS	SS[>7 & <=8]	range	7	8
50	SS	SS[>8]	range	8	Inf
51	NC50	NC50[<=2]	range	-Inf	2
52	NC50	NC50[3]	point	3	3
53	NC50	NC50[4]	point	4	4
54	NC50	NC50[5]	point	5	5
55	NC50	NC50[6]	point	6	6
56	NC50	NC50[7]	point	7	7
57	NC50	NC50[>7]	range	7	Inf
58	BoChr	BoChr[1]	point	1	1
59	BoChr	BoChr[2]	point	2	2
60	BoChr	BoChr[3]	point	3	3
61	BoChr	BoChr[4]	point	4	4
62	BoChr	BoChr[5]	point	5	5
63	BoChr	BoChr[6]	point	6	6
64	BoChr	BoChr[7]	point	7	7
65	BoChr	BoChr[8]	point	8	8
66	BoChr	BoChr[9]	point	9	9
67	BoChr	BoChr[10]	point	10	10
68	BoChr	BoChr[11]	point	11	11
69	BoChr	BoChr[12]	point	12	12
70	BoChr	BoChr[13]	point	13	13
71	BoChr	BoChr[14]	point	14	14
72	BoChr	BoChr[15]	point	15	15
73	BoChr	BoChr[16]	point	16	16
74	BoChr	BoChr[17]	point	17	17
75	BoChr	BoChr[18]	point	18	18
76	BoChr	BoChr[19]	point	19	19
77	BoChr	BoChr[20]	point	20	20
78	BoChr	BoChr[21]	point	21	21
79	BoChr	BoChr[22]	point	22	22
80	BoChr	BoChr[23]	point	23	23
