# Supplementary material for: Copy number signature analysis tool and its application in prostate cancer reveals distinct mutational processes and clinical outcomes
Source: PLoS Genet. 2021 May 4;17(5):e1009557. doi: 10.1371/journal.pgen.1009557 (PMC8121287; doi:10.1371/journal.pgen.1009557)
Supplement: S2 Table — (XLSX) [file pgen.1009557.s002.xlsx]

## Sheet: Sheet1
Table S2 - Cohort characteristics
Study	sample_type	tumor_body_site	tumor_Run	normal_Run	PatientID	Age	Stage	PSA	GleasonScore	Fusion	CNV_ID	n_CNV	n_Amp	n_Del	cnaBurden	MACN score	TDP	TD score	Chromothripisis score	cnv_group	cnv_weight	cnv_enrich_sig	CN-Sig1	CN-Sig2	CN-Sig3	CN-Sig4	CN-Sig5	purity	ploidy	BRCA1	BRCA2	TP53	SPOP	FOXA1	CDK12	PIK3CA	PIK3CB	ATM	IDH1	MED12	CTNNB1	CDKN1B	NKX3-1	PIK3R1	RB1	PTEN	AR	APC	Cell_Cycle_pathway
phs000447	Primary	Prostate	SRR474658	SRR474682	P00-000450	59	T3	8.3	7	Yes	00-000450-SRR474658	23	6	17	0.069	1.21	-1.90909	0.34375	32	5	0.459	Sig5	3.3079e-13	2.33291	0.470253	43.6588	15.2543	0.59	1.9	FALSE	FALSE	FALSE	FALSE	FALSE	FALSE	FALSE	FALSE	TRUE	FALSE	FALSE	FALSE	FALSE	TRUE	FALSE	FALSE	FALSE	FALSE	FALSE	TRUE
phs000447	Primary	Prostate	SRR461844	SRR474706	PR-00-1165	54	T3	6.7	7	No	00-1165-SRR461844	17	13	4	0.057	5.07	-1.27273	0.722628	4	5	0.739	Sig5	3.07986	0.000379358	2.5129	29.562	16.5562	0.55	1.9	FALSE	FALSE	FALSE	FALSE	FALSE	FALSE	FALSE	FALSE	FALSE	TRUE	FALSE	FALSE	FALSE	FALSE	FALSE	FALSE	TRUE	FALSE	FALSE	FALSE
phs000447	Primary	Prostate	SRR471373	SRR461904	PR-00-160	60	T2	9.4	7	No	00-160-SRR471373	24	13	11	0.055	3.36	-1.45455	0.63871	19	4	0.539	Sig4	3.75174	2.70909	5.60645e-13	47.9282	14.3081	0.75	1.9	FALSE	FALSE	FALSE	TRUE	FALSE	FALSE	FALSE	FALSE	FALSE	FALSE	FALSE	FALSE	FALSE	FALSE	FALSE	TRUE	FALSE	FALSE	TRUE	FALSE
phs000447	Primary	Prostate	SRR471613	SRR471553	PR-00-1823	60	T3	6.9	7	Yes	00-1823-SRR471613	38	23	15	0.153	2.64	-1.09091	0.860335	8	4	0.852	Sig4	0.857025	16.3133	4.55047	44.0772	13.4355	0.72	2	FALSE	FALSE	FALSE	FALSE	FALSE	FALSE	FALSE	FALSE	FALSE	FALSE	FALSE	FALSE	FALSE	TRUE	FALSE	TRUE	TRUE	FALSE	FALSE	FALSE
phs000447	Primary	Prostate	SRR471793	SRR471913	PR-01-1934	59	T3	6.7	7	No	01-1934-SRR471793	37	15	22	0.096	1.94	-1.18182	0.785714	30	4	0.779	Sig4	3.3079e-13	16.0493	0.311457	54.786	13.1613	0.73	2	FALSE	FALSE	FALSE	FALSE	FALSE	FALSE	FALSE	FALSE	FALSE	FALSE	FALSE	FALSE	FALSE	TRUE	TRUE	TRUE	FALSE	FALSE	FALSE	FALSE
phs000447	Primary	Prostate	SRR471433	SRR471493	PR-01-2382	50	T3	6.2	7	Yes	01-2382-SRR471433	17	5	12	0.061	1.87	-1.72727	0.485294	16	5	0.846	Sig5	0.656892	5.60352e-13	2.81791	35.1416	15.83	0.4	1.9	FALSE	FALSE	FALSE	FALSE	FALSE	FALSE	FALSE	FALSE	FALSE	FALSE	FALSE	FALSE	FALSE	FALSE	FALSE	FALSE	FALSE	FALSE	FALSE	FALSE
phs000447	Primary	Prostate	SRR471733	SRR471853	PR-01-2492	67	T3		7	No	01-2492-SRR471733	68	65	3	0.924	4.37	-1.36364	0.68323	0	3	0.876	Sig3	2.27727	9.15013	55.9296	3.10397	11.2225	0.45	4.1	FALSE	FALSE	FALSE	TRUE	FALSE	FALSE	FALSE	FALSE	FALSE	FALSE	FALSE	FALSE	FALSE	TRUE	TRUE	TRUE	TRUE	FALSE	TRUE	FALSE
phs000447	Primary	Prostate	SRR471673	SRR474766	PR-01-2554	69	T3	8.9	7	Yes	01-2554-SRR471673	40	21	19	0.081	2.47	-1.18182	0.800971	32	4	0.901	Sig4	1.62776	21.1724	5.60645e-13	52.6667	13.1492	0.73	2	FALSE	FALSE	FALSE	FALSE	FALSE	FALSE	FALSE	FALSE	FALSE	FALSE	FALSE	FALSE	FALSE	TRUE	FALSE	TRUE	TRUE	FALSE	FALSE	FALSE
phs000447	Primary	Prostate	SRR471073	SRR470989	P01-28	61	T3	14	8	No	01-28-SRR471073	56	53	3	0.661	4.72	-1.27273	0.73743	0	3	0.912	Sig3	6.84046	5.94022	41.255	7.08304	12.8223	0.22	3.4	FALSE	FALSE	FALSE	FALSE	FALSE	FALSE	FALSE	FALSE	FALSE	FALSE	FALSE	FALSE	TRUE	TRUE	FALSE	TRUE	TRUE	FALSE	FALSE	FALSE
phs000447	Primary	Prostate	SRR472616	SRR472695	PR-02-1082	61	T3	11.5	7	Yes	02-1082-SRR472616	31	27	4	0.062	9.81	-1	0.944444	4	5	0.938	Sig5	14.3333	5.60352e-13	5.33493	28.0236	15.0518	0.35	2	FALSE	FALSE	FALSE	FALSE	FALSE	FALSE	FALSE	FALSE	FALSE	FALSE	FALSE	FALSE	TRUE	TRUE	FALSE	FALSE	FALSE	FALSE	FALSE	FALSE
phs000447	Primary	Prostate	SRR472853	SRR471265	P02-1562	67	T3	5.4	7	No	02-1562-SRR472853	56	56	0	1	7.08	-1.45455	0.63871	0	3	0.936	Sig3	7.3475	5.60352e-13	38.2356	6.46774e-13	14.1389	0.29	5.8	FALSE	FALSE	FALSE	FALSE	FALSE	FALSE	FALSE	FALSE	FALSE	FALSE	FALSE	FALSE	TRUE	FALSE	FALSE	TRUE	FALSE	FALSE	FALSE	FALSE
phs000447	Primary	Prostate	SRR471289	SRR471181	PR-02-169	65	T2	10.6	7	Yes	02-169-SRR471289	12	12	0	0.001	4.7	-1.27273	0.728477	0	5	0.941	Sig5	1.4682	7.23183	5.60645e-13	5.9889	20.339	0.25	2	FALSE	FALSE	FALSE	FALSE	FALSE	FALSE	FALSE	FALSE	FALSE	FALSE	FALSE	FALSE	FALSE	FALSE	FALSE	FALSE	FALSE	FALSE	FALSE	FALSE
phs000447	Primary	Prostate	SRR472556	SRR474598	PR-02-1736	58	T3	13	7	No	02-1736-SRR472556	26	21	5	0.128	6.9	-1.18182	0.780142	4	5	0.953	Sig5	7.44985	5.60352e-13	4.52689	31.3469	15.1708	0.28	2	FALSE	FALSE	FALSE	FALSE	FALSE	FALSE	FALSE	FALSE	FALSE	FALSE	FALSE	FALSE	TRUE	TRUE	FALSE	FALSE	TRUE	FALSE	FALSE	FALSE
phs000447	Primary	Prostate	SRR462188	SRR472774	PR-02-1899	66	T3	13.4	6	Yes	02-1899-SRR462188	37	17	20	0.061	3.31	-1	0.928571	18	4	0.953	Sig4	4.85966	13.6151	5.60645e-13	54.3989	12.6505	0.59	2	FALSE	FALSE	FALSE	FALSE	FALSE	FALSE	FALSE	FALSE	FALSE	FALSE	FALSE	FALSE	FALSE	FALSE	FALSE	TRUE	FALSE	FALSE	FALSE	FALSE
phs000447	Primary	Prostate	SRR471241	SRR471349	P02-2035	63	T2	5.8	7	Yes	02-2035-SRR471241	30	25	5	0.298	4.63	-1.27273	0.728477	1	5	0.953	Sig5	6.5953	5.60352e-13	17.9314	15.0312	15.3278	0.1	1.7	FALSE	FALSE	FALSE	FALSE	FALSE	FALSE	FALSE	FALSE	FALSE	FALSE	FALSE	FALSE	FALSE	TRUE	FALSE	FALSE	FALSE	FALSE	FALSE	FALSE
phs000447	Primary	Prostate	SRR462267	SRR462068	PR-02-2072	54	T3	9	7	Yes	02-2072-SRR462267	17	6	11	0.112	2	-1.81818	0.431373	19	5	0.953	Sig5	1.41724	5.60352e-13	5.60645e-13	34.6919	16.4868	0.41	2	FALSE	FALSE	FALSE	FALSE	FALSE	FALSE	FALSE	FALSE	FALSE	FALSE	FALSE	FALSE	FALSE	FALSE	FALSE	FALSE	TRUE	FALSE	FALSE	FALSE
phs000447	Primary	Prostate	SRR462128	SRR462327	PR-02-2480	69	T3	10.4	7	Yes	02-2480-SRR462128	12	9	3	0.062	3	-1.45455	0.616822	3	5	0.953	Sig5	3.3079e-13	0.259735	4.42881	11.7575	19.3251	0.17	1.9	FALSE	FALSE	FALSE	FALSE	FALSE	FALSE	FALSE	FALSE	FALSE	FALSE	FALSE	FALSE	FALSE	FALSE	FALSE	TRUE	FALSE	FALSE	FALSE	FALSE
phs000447	Primary	Prostate	SRR474116	SRR474008	PR-02-254	74	T3	17.6	7	Yes	02-254-SRR474116	55	51	4	0.944	6.25	-1.45455	0.652968	1	5	0.953	Sig5	8.50078	5.60352e-13	34.8238	6.57361	13.6147	0.19	4.8	FALSE	FALSE	FALSE	FALSE	FALSE	FALSE	FALSE	FALSE	FALSE	FALSE	FALSE	FALSE	TRUE	TRUE	TRUE	TRUE	TRUE	FALSE	TRUE	FALSE
phs000447	Primary	Prostate	SRR468565	SRR468445	PR-03-1026	56	T3	12.8	7	Yes	03-1026-SRR468565	26	19	7	0.102	5.08	-1.09091	0.863874	6	5	0.953	Sig5	4.60949	1.04013	11.0476	29.9721	14.969	0.24	2	FALSE	FALSE	FALSE	FALSE	FALSE	FALSE	FALSE	FALSE	FALSE	FALSE	FALSE	FALSE	FALSE	TRUE	FALSE	TRUE	TRUE	FALSE	FALSE	FALSE
phs000447	Primary	Prostate	SRR474068	SRR474176	P03-1334	69	T3	5.6	7	No	03-1334-SRR474068	48	48	0	1	5.59	-1.63636	0.544554	0	3	0.953	Sig3	3.3079e-13	5.60352e-13	39.5122	6.46774e-13	14.5635	0.38	5.9	FALSE	FALSE	FALSE	FALSE	FALSE	FALSE	FALSE	FALSE	FALSE	FALSE	FALSE	FALSE	FALSE	TRUE	FALSE	TRUE	TRUE	FALSE	TRUE	FALSE
phs000447	Primary	Prostate	SRR465855	SRR474092	P03-1426	69	T2	13.9	7	Yes	03-1426-SRR465855	37	10	27	0.055	1.41	-1.36364	0.663793	77	4	0.953	Sig4	3.3079e-13	5.55554	5.60645e-13	82.2339	10.0357	0.75	2	FALSE	FALSE	FALSE	FALSE	FALSE	FALSE	FALSE	FALSE	FALSE	FALSE	FALSE	FALSE	FALSE	TRUE	TRUE	TRUE	FALSE	FALSE	FALSE	FALSE
phs000447	Primary	Prostate	SRR465813	SRR465837	P03-1906	75	T3	12.2	7	Yes	03-1906-SRR465813	16	8	8	0.083	1.85	-1.81818	0.431373	15	5	0.953	Sig5	3.3079e-13	2.68206	5.60645e-13	24.849	17.9295	0.36	1.9	FALSE	FALSE	FALSE	FALSE	FALSE	FALSE	FALSE	FALSE	FALSE	FALSE	FALSE	FALSE	FALSE	FALSE	FALSE	FALSE	FALSE	FALSE	FALSE	FALSE
phs000447	Primary	Prostate	SRR471013	SRR471097	phs000447-03-22	70	T3	9.7	7	Yes	03-22-SRR471013	29	13	16	0.058	4.33	-1.54545	0.603659	48	4	0.953	Sig4	7.3893	4.04115	5.60645e-13	49.072	14.1178	0.64	1.9	FALSE	FALSE	FALSE	FALSE	FALSE	FALSE	FALSE	FALSE	FALSE	FALSE	FALSE	FALSE	FALSE	TRUE	FALSE	FALSE	TRUE	FALSE	TRUE	FALSE
phs000447	Primary	Prostate	SRR465789	SRR465873	P03-2345	56	T2	7	7	Yes	03-2345-SRR465789	15	6	9	0.034	1.69	-1.72727	0.505747	13	5	0.953	Sig5	3.3079e-13	1.90972	5.60645e-13	32.049	16.9843	0.49	1.9	FALSE	FALSE	FALSE	FALSE	FALSE	FALSE	FALSE	FALSE	FALSE	FALSE	FALSE	FALSE	FALSE	TRUE	TRUE	FALSE	FALSE	FALSE	FALSE	FALSE
phs000447	Primary	Prostate	SRR463012	SRR462964	P03-2620	68	T3	12.5	7	No	03-2620-SRR463012	7	4	3	0.023	1.8	-1.81818	0.431373	3	5	0.953	Sig5	3.3079e-13	5.60352e-13	5.60645e-13	11.1548	20.1142	0.34	2	FALSE	FALSE	FALSE	FALSE	TRUE	FALSE	FALSE	FALSE	FALSE	FALSE	FALSE	FALSE	FALSE	FALSE	FALSE	FALSE	TRUE	FALSE	FALSE	FALSE
phs000447	Primary	Prostate	SRR462988	SRR463030	P03-3391	62	T3	18.6	6	Yes	03-3391-SRR462988	9	8	1	0.001	9	-1.72727	0.505747	1	5	0.953	Sig5	5.28988	5.60352e-13	5.60645e-13	7.52641	20.0307	0.36	2	FALSE	FALSE	FALSE	FALSE	FALSE	FALSE	FALSE	FALSE	FALSE	FALSE	FALSE	FALSE	FALSE	FALSE	FALSE	FALSE	FALSE	FALSE	FALSE	FALSE
phs000447	Primary	Prostate	SRR473840	SRR462940	P03-595	58	T3	24	9	Yes	03-595-SRR473840	10	8	2	0.017	3	-1.63636	0.544554	4	5	0.953	Sig5	0.965691	0.679227	0.283837	11.5573	19.7824	0.3	1.9	FALSE	FALSE	FALSE	FALSE	FALSE	FALSE	FALSE	FALSE	FALSE	FALSE	FALSE	FALSE	FALSE	FALSE	FALSE	FALSE	FALSE	FALSE	FALSE	FALSE
phs000447	Primary	Prostate	SRR473924	SRR473864	PR-03-870	52	T3	5.3	7	No	03-870-SRR473924	24	21	3	0.107	7.16	-1.09091	0.846154	0	5	0.953	Sig5	9.25864	5.60352e-13	14.3986	2.55551	17.729	0.11	2.1	FALSE	FALSE	FALSE	FALSE	FALSE	FALSE	FALSE	FALSE	FALSE	FALSE	FALSE	FALSE	FALSE	TRUE	FALSE	FALSE	FALSE	FALSE	FALSE	FALSE
phs000447	Primary	Prostate	SRR473816	SRR473984	P03-871	59	T2	6.5	7	Yes	03-871-SRR473816	10	4	6	0.122	1.67	-1.90909	0.34375	6	5	0.953	Sig5	3.3079e-13	5.60352e-13	5.60645e-13	18.2978	18.944	0.5	2	FALSE	FALSE	FALSE	FALSE	FALSE	FALSE	FALSE	FALSE	FALSE	FALSE	FALSE	FALSE	FALSE	FALSE	FALSE	FALSE	TRUE	FALSE	FALSE	FALSE
phs000447	Primary	Prostate	SRR470000	SRR470024	P04-1084	65	T3	22	7	No	04-1084-SRR470000	35	14	21	0.076	2.85	-1.36364	0.671756	33	4	0.953	Sig4	4.33243	10.7084	5.60645e-13	54.8438	13.0713	0.72	2	FALSE	FALSE	FALSE	FALSE	FALSE	FALSE	FALSE	FALSE	FALSE	FALSE	FALSE	FALSE	FALSE	TRUE	TRUE	FALSE	TRUE	FALSE	FALSE	FALSE
phs000447	Primary	Prostate	SRR468685	SRR468625	PR-04-1367	53	T2	9.9	6	Yes	04-1367-SRR468685	14	2	12	0.046	1	#NUM!	0	14	5	0.953	Sig5	3.3079e-13	5.60352e-13	5.60645e-13	27.2381	17.5814	0.59	1.9	FALSE	FALSE	FALSE	FALSE	TRUE	FALSE	FALSE	FALSE	FALSE	FALSE	FALSE	FALSE	TRUE	TRUE	FALSE	FALSE	FALSE	FALSE	FALSE	FALSE
phs000447	Primary	Prostate	SRR468337	SRR469976	P04-1421	54	T2	8.4	7	Yes	04-1421-SRR468337	24	15	9	0.128	4.86	-1.27273	0.722628	2	5	0.953	Sig5	6.79598	5.60352e-13	8.15046	16.35	17.2651	0.1	1.8	FALSE	FALSE	FALSE	FALSE	FALSE	FALSE	FALSE	FALSE	FALSE	FALSE	FALSE	FALSE	FALSE	TRUE	FALSE	TRUE	FALSE	FALSE	FALSE	FALSE
phs000447	Primary	Prostate	SRR468313	SRR468421	P04-1790	56	T3	9	7	Yes	04-1790-SRR468313	16	6	10	0.137	1.93	-1.72727	0.485294	12	5	0.953	Sig5	3.3079e-13	5.60352e-13	3.87147	30.1414	16.5294	0.4	1.9	FALSE	FALSE	FALSE	FALSE	FALSE	FALSE	FALSE	FALSE	FALSE	FALSE	FALSE	FALSE	FALSE	TRUE	FALSE	FALSE	TRUE	FALSE	FALSE	FALSE
phs000447	Primary	Prostate	SRR468361	SRR468253	PR-04-194	65	T2	7.1	7	Yes	04-194-SRR468361	13	12	1	0.016	3.09	-1.27273	0.722628	1	5	0.953	Sig5	3.3079e-13	5.51439	5.60645e-13	12.9121	19.4706	0.34	1.9	FALSE	FALSE	FALSE	FALSE	FALSE	FALSE	FALSE	FALSE	FALSE	FALSE	FALSE	FALSE	FALSE	FALSE	FALSE	FALSE	FALSE	FALSE	FALSE	FALSE
phs000447	Primary	Prostate	SRR458567	SRR458615	P04-2599	68	T2	6.9	7	No	04-2599-SRR458567	50	50	0	0.938	4.69	-1.63636	0.554622	0	3	0.767	Sig3	2.22468	1.67011	44.2882	6.46774e-13	13.9037	0.49	4	FALSE	FALSE	FALSE	TRUE	FALSE	FALSE	FALSE	FALSE	FALSE	FALSE	FALSE	FALSE	FALSE	FALSE	TRUE	TRUE	FALSE	FALSE	FALSE	FALSE
phs000447	Primary	Prostate	SRR458543	SRR458591	P04-2641	56	T3	6	7	No	04-2641-SRR458543	17	12	5	0.044	7.87	-1.45455	0.626016	4	5	0.283	Sig5	6.65071	5.60352e-13	4.51599	15.6275	18.1018	0.31	1.9	FALSE	FALSE	FALSE	FALSE	FALSE	FALSE	FALSE	FALSE	FALSE	FALSE	FALSE	FALSE	FALSE	FALSE	FALSE	FALSE	FALSE	FALSE	FALSE	FALSE
phs000447	Primary	Prostate	SRR458519	SRR464889	P04-2666	58	T3	5	9	No	04-2666-SRR458519	9	8	1	0.007	8.14	-1.63636	0.544554	1	5	0.616	Sig5	3.14611	0.942102	1.47439	3.67618	20.7975	0.37	2	FALSE	FALSE	FALSE	FALSE	FALSE	FALSE	FALSE	FALSE	FALSE	FALSE	FALSE	FALSE	FALSE	FALSE	FALSE	FALSE	FALSE	FALSE	FALSE	FALSE
phs000447	Primary	Prostate	SRR464997	SRR464973	P04-2740	71	T3	11	7	Yes	04-2740-SRR464997	27	16	11	0.067	6.08	-1.27273	0.728477	13	4	0.616	Sig4	8.92691	4.33901e-09	2.66601	44.4342	13.9304	0.49	1.9	FALSE	FALSE	FALSE	FALSE	FALSE	FALSE	FALSE	FALSE	FALSE	FALSE	FALSE	FALSE	TRUE	TRUE	FALSE	TRUE	FALSE	FALSE	FALSE	FALSE
phs000447	Primary	Prostate	SRR468985	SRR468505	PR-04-3113	66	T3	12	6	Yes	04-3113-SRR468985	14	11	3	0.008	3.5	-1.45455	0.633094	0	5	0.538	Sig5	2.78721	4.95042	2.44191	10.3885	19.4232	0.31	2	FALSE	FALSE	FALSE	FALSE	FALSE	FALSE	FALSE	FALSE	FALSE	FALSE	FALSE	FALSE	FALSE	FALSE	FALSE	FALSE	FALSE	FALSE	FALSE	FALSE
phs000447	Primary	Prostate	SRR468925	SRR468805	PR-04-3222	66	T2	5.2	7	No	04-3222-SRR468925	36	18	18	0.213	2.79	-1.27273	0.728477	31	4	0.495	Sig4	3.6467	10.0171	1.47051	60.5285	11.9657	0.64	2	FALSE	FALSE	FALSE	TRUE	FALSE	FALSE	FALSE	FALSE	FALSE	FALSE	FALSE	FALSE	FALSE	FALSE	TRUE	FALSE	FALSE	FALSE	TRUE	FALSE
phs000447	Primary	Prostate	SRR472945	SRR468865	PR-04-3347	59	T2	7.5	6	No	04-3347-SRR472945	74	73	1	1	5.96	-1.18182	0.797927	0	3	0.495	Sig3	4.07664	6.21819	58.6109	6.46774e-13	10.9982	0.28	5.6	FALSE	FALSE	FALSE	FALSE	FALSE	FALSE	FALSE	FALSE	FALSE	FALSE	FALSE	FALSE	FALSE	FALSE	FALSE	TRUE	FALSE	FALSE	FALSE	FALSE
phs000447	Primary	Prostate	SRR460038	SRR471157	P04-47	55	T2	14.6	7	No	04-47-SRR460038	72	40	32	0.011	3.17	-0.757576	1.27331	0	2	0.541	Sig2	21.7519	64.1816	5.60645e-13	26.3241	13.8291	0.99	2	FALSE	FALSE	FALSE	FALSE	FALSE	FALSE	FALSE	FALSE	FALSE	FALSE	FALSE	FALSE	FALSE	FALSE	FALSE	FALSE	FALSE	FALSE	FALSE	FALSE
phs000447	Primary	Prostate	SRR459996	SRR459948	P04-594	66	T3	8.5	7	No	04-594-SRR459996	7	2	5	0.025	1	#NUM!	0	5	5	0.885	Sig5	3.3079e-13	5.60352e-13	5.60645e-13	9.24114	20.2881	0.4	1.9	FALSE	FALSE	FALSE	FALSE	FALSE	FALSE	FALSE	FALSE	FALSE	FALSE	TRUE	FALSE	FALSE	TRUE	FALSE	FALSE	FALSE	FALSE	FALSE	FALSE
phs000447	Primary	Prostate	SRR464829	SRR464913	PR-04-639	61	T3	5.1	7	No	04-639-SRR464829	75	71	4	0.966	6.3	-1.18182	0.785714	0	3	0.878	Sig3	8.0552	5.60352e-13	64.6299	4.97767	8.80104	0.11	5.2	FALSE	FALSE	FALSE	FALSE	FALSE	FALSE	TRUE	FALSE	FALSE	FALSE	FALSE	FALSE	FALSE	TRUE	FALSE	TRUE	TRUE	FALSE	FALSE	FALSE
phs000447	Primary	Prostate	SRR472177	SRR468745	PR-04-903	68	T3	7.8	7	Yes	04-903-SRR472177	27	7	20	0.095	1.68	-1.63636	0.53012	30	4	0.878	Sig4	1.11903	4.81769	1.11891	54.0684	13.2977	0.71	1.9	FALSE	FALSE	FALSE	FALSE	FALSE	FALSE	FALSE	FALSE	FALSE	FALSE	FALSE	FALSE	TRUE	FALSE	FALSE	FALSE	FALSE	FALSE	FALSE	FALSE
phs000447	Primary	Prostate	SRR472129	SRR472081	P05-2212	66	T3	9.3	7	Yes	05-2212-SRR472129	14	5	9	0.045	2.5	-1.81818	0.431373	11	5	0.878	Sig5	1.40556	5.60352e-13	2.30723	27.7365	17.069	0.55	2	FALSE	FALSE	FALSE	FALSE	FALSE	FALSE	FALSE	FALSE	FALSE	FALSE	FALSE	FALSE	FALSE	FALSE	FALSE	TRUE	FALSE	FALSE	FALSE	FALSE
phs000447	Primary	Prostate	SRR472153	SRR472105	P05-2594	60	T3	13.5	7	No	05-2594-SRR472153	21	16	5	0.13	7.39	-1.63636	0.544554	5	5	0.909	Sig5	6.91605	0.000265361	5.08863	18.8854	17.4508	0.25	1.9	FALSE	FALSE	FALSE	FALSE	FALSE	FALSE	FALSE	FALSE	FALSE	FALSE	FALSE	FALSE	FALSE	FALSE	FALSE	TRUE	TRUE	FALSE	FALSE	FALSE
phs000447	Primary	Prostate	SRR472063	SRR471997	P05-3436	62	T2	5.3	7	Yes	05-3436-SRR472063	50	50	0	1	5.3	-1.63636	0.544554	0	3	0.909	Sig3	3.3079e-13	1.75972	38.9403	6.46774e-13	14.6603	0.34	5.8	FALSE	FALSE	FALSE	FALSE	FALSE	FALSE	FALSE	FALSE	FALSE	FALSE	FALSE	FALSE	FALSE	TRUE	FALSE	FALSE	FALSE	FALSE	FALSE	FALSE
phs000447	Primary	Prostate	SRR461561	SRR461645	PR-05-3440	63	T3	8.5	7	Yes	05-3440-SRR461561	11	11	0	0.004	10.5	-1.54545	0.592308	0	5	0.909	Sig5	5.30153	0.585148	0.509949	9.5521	19.5296	0.45	2	FALSE	FALSE	FALSE	FALSE	TRUE	FALSE	FALSE	FALSE	FALSE	FALSE	FALSE	FALSE	FALSE	FALSE	FALSE	FALSE	FALSE	FALSE	FALSE	FALSE
phs000447	Primary	Prostate	SRR472882	SRR461705	PR-05-3595	64	T2	7.2	7	No	05-3595-SRR472882	20	6	14	0.019	1.5	-1.72727	0.485294	70	5	0.895	Sig5	3.3079e-13	3.98919	5.60645e-13	40.9782	15.8374	0.59	2	FALSE	FALSE	FALSE	FALSE	FALSE	FALSE	FALSE	FALSE	FALSE	TRUE	FALSE	FALSE	FALSE	FALSE	FALSE	TRUE	FALSE	FALSE	FALSE	FALSE
phs000447	Primary	Prostate	SRR472015	SRR461621	P05-3829	59	T2	10.8	6	No	05-3829-SRR472015	11	11	0	0.002	8.22	-1.27273	0.722628	0	5	0.895	Sig5	3.83382	5.60352e-13	1.57413	7.60938	20.048	0.35	2	FALSE	FALSE	FALSE	FALSE	FALSE	FALSE	FALSE	FALSE	FALSE	FALSE	FALSE	FALSE	FALSE	FALSE	FALSE	FALSE	FALSE	FALSE	FALSE	FALSE
phs000447	Primary	Prostate	SRR472039	SRR471973	P05-3852	62	T3	12.5	7	No	05-3852-SRR472039	29	9	20	0.09	1.59	-1.45455	0.626016	52	4	0.895	Sig4	3.3079e-13	5.60352e-13	2.13216	71.6725	11.1586	0.69	1.9	FALSE	FALSE	FALSE	FALSE	FALSE	FALSE	FALSE	FALSE	FALSE	FALSE	FALSE	FALSE	FALSE	TRUE	TRUE	FALSE	TRUE	FALSE	FALSE	FALSE
phs000447	Primary	Prostate	SRR465129	SRR465081	P05-3859	68	T3	8.2	7	No	05-3859-SRR465129	16	11	5	0.029	3	-1.72727	0.505747	2	5	0.895	Sig5	0.236468	2.04212	8.00659	10.0459	18.9223	0.3	2	FALSE	FALSE	FALSE	FALSE	FALSE	FALSE	FALSE	FALSE	FALSE	FALSE	FALSE	FALSE	FALSE	FALSE	FALSE	FALSE	FALSE	FALSE	FALSE	FALSE
phs000447	Primary	Prostate	SRR459972	SRR460020	P05-620	59	T3	5.8	7	No	05-620-SRR459972	31	19	12	0.279	2.41	-1.81818	0.464789	20	4	0.895	Sig4	0.86131	3.43029	5.60645e-13	56.6534	13.36	0.79	2.2	FALSE	FALSE	FALSE	FALSE	TRUE	FALSE	FALSE	FALSE	FALSE	FALSE	FALSE	FALSE	FALSE	FALSE	FALSE	TRUE	FALSE	FALSE	TRUE	FALSE
phs000447	Primary	Prostate	SRR465021	SRR465153	PR-05-839	69	T2	9	7	No	05-839-SRR465021	46	32	14	0.355	3.74	-1.45455	0.650246	2	3	0.895	Sig3	8.44093	0.000164726	31.0505	30.0672	11.3083	0.12	1.9	FALSE	FALSE	FALSE	TRUE	FALSE	FALSE	FALSE	FALSE	FALSE	FALSE	FALSE	FALSE	FALSE	TRUE	FALSE	TRUE	TRUE	FALSE	FALSE	FALSE
phs000447	Primary	Prostate	SRR458633	SRR465105	P06-1125	66	T3	5.6	7	Yes	06-1125-SRR458633	18	12	6	0.038	3.94	-1.54545	0.584071	8	5	0.895	Sig5	3.8458	4.98505e-11	5.35492	25.5304	16.5073	0.33	1.9	FALSE	FALSE	FALSE	FALSE	FALSE	FALSE	FALSE	FALSE	FALSE	FALSE	FALSE	FALSE	FALSE	FALSE	FALSE	FALSE	FALSE	FALSE	FALSE	FALSE
phs000447	Primary	Prostate	SRR472417	SRR461765	PR-06-1651	60	T2	5.8	9	Yes	06-1651-SRR472417	35	11	24	0.059	1.55	-1.45455	0.626016	27	4	0.895	Sig4	1.01105	11.4444	5.60645e-13	59.6327	12.6285	0.63	2	FALSE	FALSE	FALSE	FALSE	FALSE	FALSE	FALSE	FALSE	FALSE	FALSE	FALSE	FALSE	FALSE	TRUE	TRUE	FALSE	TRUE	FALSE	FALSE	FALSE
phs000447	Primary	Prostate	SRR458657	SRR458705	P06-1696	64	T3	4.6	7	No	06-1696-SRR458657	7	6	1	0	4.2	-1.72727	0.485294	1	5	0.895	Sig5	1.80266	5.60352e-13	1.11392	4.55908	20.6696	0.34	2	FALSE	FALSE	FALSE	FALSE	FALSE	FALSE	FALSE	FALSE	FALSE	FALSE	FALSE	FALSE	FALSE	FALSE	FALSE	FALSE	FALSE	FALSE	FALSE	FALSE
phs000447	Primary	Prostate	SRR472297	SRR472237	PR-06-1749	60	T2	6.7	7	No	06-1749-SRR472297	45	14	31	0.217	1.86	-1.45455	0.626016	69	4	0.895	Sig4	2.08916	4.80426	1.25017	95.7567	7.90152	0.7	1.9	FALSE	FALSE	FALSE	FALSE	FALSE	FALSE	FALSE	FALSE	FALSE	FALSE	FALSE	FALSE	FALSE	TRUE	TRUE	TRUE	FALSE	FALSE	TRUE	FALSE
phs000447	Primary	Prostate	SRR472357	SRR472496	PR-06-1999	56	T2	30	7	Yes	06-1999-SRR472357	40	31	9	0.117	6.09	-1.09091	0.860335	7	5	0.895	Sig5	15.0387	1.91929	16.4754	25.5261	13.4579	0.1	1.9	FALSE	FALSE	FALSE	FALSE	FALSE	FALSE	FALSE	FALSE	FALSE	FALSE	FALSE	FALSE	FALSE	FALSE	FALSE	TRUE	FALSE	FALSE	FALSE	FALSE
phs000447	Primary	Prostate	SRR473245	SRR473269	P06-2325	62	T2	6.8	7	No	06-2325-SRR473245	9	9	0	0.001	4.29	-1.45455	0.616822	0	5	0.919	Sig5	1.2541	2.316	2.9322	0.252582	21.0995	0.31	1.9	FALSE	FALSE	FALSE	FALSE	FALSE	FALSE	FALSE	FALSE	FALSE	TRUE	FALSE	FALSE	FALSE	FALSE	FALSE	FALSE	FALSE	FALSE	FALSE	FALSE
phs000447	Primary	Prostate	SRR458681	SRR458729	P06-3676	59	T3	4.8	7	Yes	06-3676-SRR458681	21	14	7	0.024	4.88	-1.54545	0.592308	4	5	0.929	Sig5	5.34201	5.60352e-13	8.70618	14.9352	17.4318	0.1	1.9	FALSE	FALSE	FALSE	FALSE	FALSE	FALSE	FALSE	FALSE	FALSE	FALSE	FALSE	FALSE	FALSE	TRUE	FALSE	FALSE	TRUE	FALSE	FALSE	FALSE
phs000447	Primary	Prostate	SRR461465	SRR461513	P06-3939	71	T3	8.3	9	No	06-3939-SRR461465	29	21	8	0.267	4.08	-1.45455	0.616822	3	5	0.929	Sig5	4.11691	5.60352e-13	17.8425	21.4994	14.8935	0.17	2.1	FALSE	FALSE	FALSE	FALSE	FALSE	FALSE	FALSE	FALSE	FALSE	FALSE	FALSE	FALSE	FALSE	FALSE	TRUE	TRUE	FALSE	FALSE	FALSE	FALSE
phs000447	Primary	Prostate	SRR461441	SRR461537	P06-4428	47	T3	31.5	7	Yes	06-4428-SRR461441	19	6	13	0.031	1.82	-1.72727	0.485294	18	5	0.937	Sig5	0.731388	1.56215	0.924184	40.4451	15.4228	0.56	1.9	FALSE	FALSE	TRUE	FALSE	FALSE	FALSE	FALSE	FALSE	FALSE	FALSE	FALSE	FALSE	FALSE	FALSE	FALSE	FALSE	FALSE	FALSE	FALSE	FALSE
phs000447	Primary	Prostate	SRR466865	SRR466817	P07-144	65	T3	2.7	7	No	07-144-SRR466865	57	57	0	0.961	5.98	-1.36364	0.678082	0	3	0.937	Sig3	1.71997	5.60352e-13	52.2039	6.46774e-13	12.3577	0.44	5.9	FALSE	FALSE	FALSE	FALSE	FALSE	FALSE	FALSE	FALSE	FALSE	FALSE	FALSE	FALSE	FALSE	FALSE	FALSE	TRUE	TRUE	FALSE	FALSE	FALSE
phs000447	Primary	Prostate	SRR464787	SRR464721	P07-5036	52		5.2	7	Yes	07-5036-SRR464787	10	5	5	0.026	1.71	-1.81818	0.431373	5	5	0.937	Sig5	0.280922	5.60352e-13	1.69232	11.7226	19.619	0.34	1.9	FALSE	FALSE	TRUE	FALSE	FALSE	FALSE	FALSE	FALSE	FALSE	FALSE	FALSE	FALSE	FALSE	FALSE	FALSE	FALSE	TRUE	FALSE	FALSE	FALSE
phs000447	Primary	Prostate	SRR466841	SRR466889	P07-684	58	T3	9.4	7	No	07-684-SRR466841	18	5	13	0.063	1.38	-1.72727	0.485294	16	5	0.937	Sig5	3.3079e-13	0.594587	0.116505	36.6277	16.3881	0.58	1.9	FALSE	FALSE	FALSE	TRUE	FALSE	FALSE	FALSE	FALSE	FALSE	FALSE	FALSE	FALSE	TRUE	TRUE	FALSE	FALSE	FALSE	FALSE	FALSE	FALSE
phs000447	Primary	Prostate	SRR466557	SRR466605	P07-718	57	T2	6.4	7	No	07-718-SRR466557	18	16	2	0.01	8.69	-1.27273	0.733333	1	5	0.937	Sig5	10.3124	5.60352e-13	2.12856	11.0664	18.7264	0.4	2	FALSE	FALSE	FALSE	FALSE	FALSE	FALSE	FALSE	FALSE	FALSE	FALSE	FALSE	FALSE	FALSE	FALSE	FALSE	FALSE	FALSE	FALSE	FALSE	FALSE
phs000447	Primary	Prostate	SRR466629	SRR466653	P07-837	69	T3	7.8	7	No	07-837-SRR466629	30	20	10	0.369	2.71	-1.72727	0.505747	12	5	0.937	Sig5	3.3079e-13	5.60352e-13	11.2767	39.5187	14.375	0.52	2.4	FALSE	FALSE	FALSE	TRUE	FALSE	FALSE	FALSE	FALSE	FALSE	FALSE	FALSE	FALSE	FALSE	TRUE	TRUE	FALSE	FALSE	FALSE	TRUE	FALSE
phs000447	Primary	Prostate	SRR464805	SRR464739	P08-2516	75	T3	9	8	No	08-2516-SRR464805	7	7	0	0.036	3.25	-1.81818	0.464789	0	5	0.937	Sig5	3.3079e-13	2.14197	5.60645e-13	4.30662	20.9098	0.37	2	FALSE	FALSE	FALSE	FALSE	FALSE	FALSE	FALSE	FALSE	FALSE	FALSE	FALSE	FALSE	FALSE	FALSE	FALSE	FALSE	FALSE	FALSE	FALSE	FALSE
phs000447	Primary	Prostate	SRR460086	SRR466581	P08-590	65		9.2	7	Yes	08-590-SRR460086	8	4	4	0.028	1.5	-1.81818	0.431373	3	5	0.937	Sig5	3.3079e-13	5.60352e-13	5.60645e-13	9.63891	20.4693	0.34	2	FALSE	FALSE	FALSE	FALSE	FALSE	FALSE	FALSE	FALSE	FALSE	FALSE	FALSE	FALSE	TRUE	TRUE	FALSE	FALSE	FALSE	FALSE	FALSE	FALSE
phs000447	Primary	Prostate	SRR460104	SRR460062	P09-120	61		6	7	Yes	09-120-SRR460104	4	4	0	0	3.5	-1.81818	0.431373	0	5	0.937	Sig5	3.3079e-13	5.60352e-13	0.201861	6.46774e-13	21.8441	0.37	2	FALSE	FALSE	FALSE	FALSE	FALSE	FALSE	FALSE	FALSE	FALSE	FALSE	FALSE	FALSE	FALSE	FALSE	FALSE	FALSE	FALSE	FALSE	FALSE	FALSE
phs000447	Primary	Prostate	SRR474935	SRR464763	P09-1372	73		6.2	7	Yes	09-1372-SRR474935	10	7	3	0.031	4.5	-1.72727	0.485294	3	5	0.937	Sig5	1.21158	2.15885e-05	0.819168	10.8077	19.8453	0.3	2	FALSE	FALSE	FALSE	FALSE	FALSE	FALSE	FALSE	FALSE	FALSE	FALSE	FALSE	FALSE	FALSE	TRUE	FALSE	FALSE	FALSE	FALSE	FALSE	FALSE
phs000447	Primary	Prostate	SRR474953	SRR475001	P09-1580	62	T3	5.2	7	Yes	09-1580-SRR474953	53	51	2	0.998	7.2	-1.54545	0.584071	0	3	0.937	Sig3	7.32448	5.60352e-13	37.2577	0.688854	13.6806	0.15	5.7	FALSE	FALSE	FALSE	FALSE	FALSE	FALSE	FALSE	FALSE	FALSE	FALSE	FALSE	FALSE	FALSE	TRUE	FALSE	TRUE	TRUE	FALSE	TRUE	FALSE
phs000447	Primary	Prostate	SRR474977	SRR474911	P09-2497	62	T3	8	6	Yes	09-2497-SRR474977	19	13	6	0.099	8.28	-1.72727	0.485294	2	5	0.937	Sig5	7.48335	5.60352e-13	3.82757	14.0683	18.1349	0.1	1.8	FALSE	FALSE	FALSE	FALSE	FALSE	FALSE	FALSE	FALSE	FALSE	FALSE	FALSE	FALSE	FALSE	FALSE	FALSE	TRUE	FALSE	FALSE	FALSE	FALSE
phs000447	Primary	Prostate	SRR474359	SRR474280	PR-09-2517	64	T3	14	7	Yes	09-2517-SRR474359	41	36	5	0.065	10.37	-0.818182	1.15789	7	1	0.937	Sig1	24.4948	5.60352e-13	8.77713	28.7529	13.5872	0.48	1.9	FALSE	FALSE	FALSE	FALSE	FALSE	FALSE	FALSE	FALSE	FALSE	FALSE	FALSE	FALSE	FALSE	FALSE	FALSE	TRUE	FALSE	FALSE	FALSE	FALSE
phs000447	Primary	Prostate	SRR474438	SRR474517	PR-09-2744	48	T3	4.4	6	Yes	09-2744-SRR474438	28	6	22	0.034	1.54	-1.81818	0.431373	27	4	0.937	Sig4	4.0275	1.59933	5.60645e-13	56.4656	12.7726	0.56	2	FALSE	FALSE	FALSE	FALSE	FALSE	FALSE	TRUE	FALSE	FALSE	FALSE	FALSE	FALSE	FALSE	FALSE	FALSE	FALSE	FALSE	FALSE	FALSE	FALSE
phs000447	Primary	Prostate	SRR465371	SRR474220	PR-09-2767	58	T3	4.6	8	Yes	09-2767-SRR465371	57	57	0	0.868	4.4	-1.27273	0.73743	0	5	0.937	Sig5	1.38366	22.0259	36.4807	6.46774e-13	14.4738	0.64	3.8	FALSE	FALSE	FALSE	FALSE	FALSE	FALSE	FALSE	FALSE	TRUE	FALSE	FALSE	FALSE	FALSE	TRUE	FALSE	TRUE	TRUE	FALSE	FALSE	FALSE
phs000447	Primary	Prostate	SRR465213	SRR465431	PR-09-3421	65	T3	4.8	7	Yes	09-3421-SRR465213	53	44	9	0.05	8.96	-0.681818	1.39367	17	1	0.937	Sig1	29.4704	4.24452	6.93755	49.5736	10.0155	0.62	2	FALSE	FALSE	FALSE	FALSE	FALSE	FALSE	TRUE	FALSE	FALSE	FALSE	FALSE	FALSE	FALSE	TRUE	FALSE	FALSE	FALSE	FALSE	FALSE	FALSE
phs000447	Primary	Prostate	SRR465510	SRR465292	PR-09-3566	65	T3	5	7	Yes	09-3566-SRR465510	32	12	20	0.09	1.39	-1.54545	0.572917	8	4	0.937	Sig4	3.3079e-13	14.9684	5.60645e-13	46.6716	14.0979	0.41	2	FALSE	FALSE	FALSE	FALSE	FALSE	FALSE	FALSE	FALSE	FALSE	FALSE	FALSE	FALSE	FALSE	TRUE	FALSE	FALSE	FALSE	FALSE	FALSE	FALSE
phs000447	Primary	Prostate	SRR467858	SRR468095	PR-09-3687	73	T2	7.8	7	Yes	09-3687-SRR467858	69	61	8	1	5.08	-1.36364	0.68323	0	3	0.937	Sig3	10.436	0.262468	50.9571	0.772455	11.7043	0.86	5.8	FALSE	FALSE	FALSE	FALSE	TRUE	FALSE	FALSE	FALSE	FALSE	FALSE	FALSE	FALSE	FALSE	TRUE	FALSE	TRUE	FALSE	FALSE	FALSE	FALSE
phs000447	Primary	Prostate	SRR473166	SRR473005	PR-09-5094	77	T3	17	8	No	09-5094-SRR473166	41	17	24	0.095	1.78	-1	0.933333	18	4	0.937	Sig4	3.3079e-13	18.3589	5.60645e-13	63.939	11.7227	0.67	1.9	FALSE	FALSE	FALSE	FALSE	FALSE	FALSE	FALSE	TRUE	FALSE	FALSE	FALSE	FALSE	FALSE	TRUE	FALSE	TRUE	FALSE	FALSE	FALSE	FALSE
phs000447	Primary	Prostate	SRR468174	SRR467937	PR-09-5245	72	T3	6.1	8	No	09-5245-SRR468174	26	19	7	0.198	4.58	-1.36364	0.678082	10	5	0.937	Sig5	5.59982	5.60352e-13	9.44975	32.8761	14.4364	0.27	1.8	FALSE	FALSE	FALSE	TRUE	FALSE	FALSE	FALSE	FALSE	FALSE	FALSE	FALSE	FALSE	FALSE	TRUE	FALSE	TRUE	FALSE	FALSE	FALSE	FALSE
phs000447	Primary	Prostate	SRR473087	SRR468016	PR-09-5446	67	T2	13	6	Yes	09-5446-SRR473087	32	15	17	0.026	2.76	-1.36364	0.678082	6	5	0.937	Sig5	8.01194	10.7646	1.96242	32.7559	15.2558	0.62	1.9	FALSE	FALSE	FALSE	FALSE	FALSE	FALSE	FALSE	FALSE	FALSE	FALSE	FALSE	FALSE	FALSE	FALSE	FALSE	FALSE	FALSE	FALSE	FALSE	FALSE
phs000447	Primary	Prostate	SRR485163	SRR461973	PR-09-5630	64	T3	14	7	Yes	09-5630-SRR485163	36	10	26	0.041	2.06	-1.27273	0.715447	35	4	0.937	Sig4	4.72489	9.2951	5.60645e-13	66.9673	11.3749	0.59	1.9	FALSE	FALSE	FALSE	FALSE	FALSE	FALSE	FALSE	FALSE	FALSE	FALSE	FALSE	FALSE	FALSE	FALSE	FALSE	FALSE	TRUE	FALSE	FALSE	FALSE
phs000447	Primary	Prostate	SRR485381	SRR485242	PR-09-5700	60	T3	14	7	Yes	09-5700-SRR485381	76	72	4	1	5.38	-1.45455	0.650246	0	3	0.937	Sig3	8.98092	3.48238	55.5517	0.513613	11.4735	0.39	5.9	FALSE	FALSE	FALSE	FALSE	FALSE	FALSE	FALSE	FALSE	FALSE	FALSE	FALSE	FALSE	FALSE	TRUE	FALSE	FALSE	TRUE	FALSE	FALSE	FALSE
phs000447	Primary	Prostate	SRR485302	SRR485441	PR-09-5702	68	T2	8.2	7	Yes	09-5702-SRR485302	23	9	14	0.098	1.81	-1.63636	0.554622	18	5	0.937	Sig5	3.3079e-13	7.38862	0.415551	39.9758	15.3755	0.68	2	FALSE	FALSE	FALSE	FALSE	FALSE	FALSE	FALSE	FALSE	FALSE	FALSE	FALSE	FALSE	TRUE	TRUE	FALSE	TRUE	FALSE	FALSE	FALSE	FALSE
phs000447	Primary	Prostate	SRR460152	SRR460128	P09-649	71		8.1	7	No	09-649-SRR460152	23	19	4	0.165	5.45	-1.36364	0.678082	2	5	0.937	Sig5	7.20549	1.05828	7.56429	16.1506	17.3216	0.1	2	FALSE	FALSE	FALSE	TRUE	FALSE	FALSE	FALSE	FALSE	FALSE	FALSE	FALSE	FALSE	FALSE	FALSE	TRUE	FALSE	FALSE	FALSE	TRUE	FALSE
phs000447	Primary	Prostate	SRR477230	SRR475794	PR-0099	70			7	Yes	STID0000000099-SRR477230	24	19	5	0.103	5.86	-1	0.923077	1	5	0.924	Sig5	8.8391	0.563946	10.6045	13.6908	16.65	0.1	1.9	FALSE	FALSE	FALSE	FALSE	FALSE	FALSE	FALSE	FALSE	FALSE	FALSE	FALSE	FALSE	FALSE	TRUE	FALSE	FALSE	FALSE	FALSE	TRUE	FALSE
phs000447	Primary	Prostate	SRR477348	SRR475887	PR-0427	69		5.1	7	No	STID0000000427-SRR477348	79	66	13	0.955	5.45	-1.27273	0.740933	0	3	0.906	Sig3	18.8997	5.60352e-13	53.6258	2.75447	10.2728	0.16	5.6	FALSE	FALSE	FALSE	FALSE	TRUE	FALSE	FALSE	FALSE	FALSE	FALSE	FALSE	FALSE	FALSE	TRUE	FALSE	TRUE	FALSE	FALSE	FALSE	FALSE
phs000447	Primary	Prostate	SRR477288	SRR475947	PR-1024	73		7.2	7	No	STID0000001024-SRR477288	67	65	2	1	5.42	-1.18182	0.790419	0	3	0.906	Sig3	5.68385	5.60352e-13	55.9012	6.46774e-13	11.5214	0.35	5.2	FALSE	FALSE	FALSE	FALSE	FALSE	FALSE	FALSE	FALSE	FALSE	FALSE	FALSE	FALSE	TRUE	TRUE	TRUE	FALSE	TRUE	FALSE	TRUE	FALSE
phs000447	Primary	Prostate	SRR477408	SRR476063	PR-1043	59		4.9	6	Yes	STID0000001043-SRR477408	17	15	2	0.005	7.87	-1.54545	0.598639	1	5	0.906	Sig5	9.29409	5.60352e-13	3.27652	8.40349	18.964	0.42	1.9	FALSE	FALSE	FALSE	FALSE	FALSE	FALSE	FALSE	FALSE	FALSE	FALSE	FALSE	FALSE	FALSE	FALSE	FALSE	FALSE	FALSE	FALSE	FALSE	FALSE
phs000447	Primary	Prostate	SRR477829	SRR476121	PR-2661	59		4.5	6	Yes	STID0000002661-SRR477829	16	16	0	0.008	6.58	-1.27273	0.722628	0	5	0.914	Sig5	3.95643	3.68158	6.78165	2.24532	19.8535	0.36	1.9	FALSE	FALSE	FALSE	TRUE	FALSE	FALSE	FALSE	FALSE	FALSE	FALSE	FALSE	FALSE	FALSE	FALSE	FALSE	FALSE	FALSE	FALSE	FALSE	FALSE
phs000447	Primary	Prostate	SRR477889	SRR476413	PR-2740	58		2.8	6	No	STID0000002740-SRR477889	19	19	0	0.011	11.76	-1.18182	0.794444	0	5	0.914	Sig5	14.4611	5.60352e-13	4.04362	6.80183	18.4911	0.44	2	FALSE	FALSE	FALSE	TRUE	FALSE	FALSE	FALSE	FALSE	FALSE	FALSE	FALSE	FALSE	FALSE	FALSE	FALSE	FALSE	FALSE	FALSE	FALSE	FALSE
phs000447	Primary	Prostate	SRR478063	SRR476295	PR-2761	56		4.3	6	No	STID0000002761-SRR478063	9	6	3	0.046	6.14	-1.72727	0.485294	2	5	0.914	Sig5	2.89802	5.60352e-13	0.843611	11.0535	19.6612	0.4	2	FALSE	FALSE	FALSE	TRUE	FALSE	FALSE	FALSE	FALSE	FALSE	FALSE	FALSE	FALSE	FALSE	FALSE	TRUE	FALSE	FALSE	FALSE	FALSE	FALSE
phs000447	Primary	Prostate	SRR477947	SRR476355	PR-2762	68		5.5	7	No	STID0000002762-SRR477947	12	6	6	0.018	1.62	-1.81818	0.431373	6	5	0.914	Sig5	0.87958	5.60352e-13	1.04202	17.155	18.8084	0.46	2	FALSE	FALSE	FALSE	FALSE	FALSE	FALSE	FALSE	FALSE	FALSE	FALSE	FALSE	FALSE	FALSE	TRUE	FALSE	FALSE	FALSE	FALSE	FALSE	FALSE
phs000447	Primary	Prostate	SRR477592	SRR476237	PR-2858	52		5.3	7	Yes	STID0000002858-SRR477592	42	36	6	0.313	7.39	-1.09091	0.869767	1	5	0.914	Sig5	15.1969	0.0173469	20.9228	25.4088	12.7267	0.1	1.5	FALSE	FALSE	FALSE	FALSE	FALSE	FALSE	FALSE	FALSE	FALSE	FALSE	FALSE	FALSE	FALSE	FALSE	FALSE	FALSE	FALSE	FALSE	FALSE	FALSE
phs000447	Primary	Prostate	SRR477768	SRR476785	PR-2915	66			7	No	STID0000002915-SRR477768	65	65	0	1	6.08	-1.18182	0.790419	0	3	0.914	Sig3	4.15765	5.60352e-13	56.7235	6.46774e-13	11.3461	0.29	5.8	FALSE	FALSE	FALSE	TRUE	FALSE	FALSE	FALSE	FALSE	FALSE	FALSE	FALSE	FALSE	FALSE	TRUE	FALSE	TRUE	FALSE	FALSE	FALSE	FALSE
phs000447	Primary	Prostate	SRR477650	SRR476959	PR-2916	65			7	No	STID0000002916-SRR477650	22	17	5	0.202	4.86	-1.36364	0.671756	4	5	0.914	Sig5	4.75226	5.96574e-13	5.33233	22.9577	16.8771	0.1	2.1	FALSE	FALSE	FALSE	FALSE	FALSE	FALSE	FALSE	FALSE	FALSE	FALSE	FALSE	FALSE	FALSE	FALSE	FALSE	TRUE	FALSE	FALSE	FALSE	FALSE
phs000447	Primary	Prostate	SRR477114	SRR477017	PR-3023	67		5	7	No	STID0000003023-SRR477114	20	17	3	0.046	3.89	-1.27273	0.73743	3	5	0.914	Sig5	1.83565	7.82279	5.59994	13.6599	18.4	0.3	1.9	FALSE	FALSE	FALSE	FALSE	FALSE	FALSE	FALSE	FALSE	FALSE	FALSE	FALSE	FALSE	FALSE	TRUE	FALSE	TRUE	FALSE	FALSE	FALSE	FALSE
phs000447	Primary	Prostate	SRR477172	SRR476843	PR-3026	56		24.2	7	No	STID0000003026-SRR477172	11	8	3	0.008	6.78	-1.63636	0.53012	1	5	0.914	Sig5	3.7054	5.60352e-13	2.9066	5.72417	20.1802	0.31	2	FALSE	FALSE	FALSE	FALSE	FALSE	FALSE	FALSE	FALSE	FALSE	FALSE	TRUE	FALSE	FALSE	FALSE	FALSE	FALSE	TRUE	FALSE	FALSE	FALSE
phs000447	Primary	Prostate	SRR478241	SRR476901	PR-3034	70		14.6	8	No	STID0000003034-SRR478241	17	17	0	0.002	4.79	-0.818182	1.11719	0	5	0.914	Sig5	3.54057	4.58412	6.29829	12.0271	18.2517	0.28	2	FALSE	FALSE	FALSE	FALSE	FALSE	FALSE	FALSE	FALSE	FALSE	FALSE	FALSE	FALSE	FALSE	FALSE	FALSE	FALSE	FALSE	FALSE	FALSE	FALSE
phs000447	Primary	Prostate	SRR478299	SRR476591	PR-3035	34		4.2	7	Yes	STID0000003035-SRR478299	26	17	9	0.073	4.26	-1.09091	0.851613	14	5	0.872	Sig5	7.91262	5.60352e-13	7.82202	29.0454	15.3177	0.4	1.9	FALSE	FALSE	FALSE	FALSE	FALSE	FALSE	FALSE	FALSE	FALSE	FALSE	TRUE	FALSE	FALSE	TRUE	FALSE	TRUE	FALSE	FALSE	FALSE	FALSE
phs000447	Primary	Prostate	SRR478357	SRR476471	PR-3036	47		5.1	7	No	STID0000003036-SRR478357	54	43	11	0.278	5.4	-0.636364	1.46203	1	3	0.896	Sig3	15.8102	0.0205762	35.6473	25.5356	10.0981	0.1	1.9	FALSE	FALSE	FALSE	FALSE	FALSE	FALSE	FALSE	FALSE	FALSE	FALSE	FALSE	FALSE	FALSE	FALSE	FALSE	FALSE	FALSE	FALSE	FALSE	FALSE
phs000447	Primary	Prostate	SRR478121	SRR476531	PR-3048	64		3.5	7	No	STID0000003048-SRR478121	53	43	10	0.21	5.58	-0.636364	1.46203	1	1	0.927	Sig1	21.7374	2.63833	18.656	26.046	12.7331	0.1	2	FALSE	FALSE	FALSE	FALSE	TRUE	FALSE	FALSE	FALSE	FALSE	FALSE	FALSE	FALSE	FALSE	FALSE	FALSE	FALSE	FALSE	FALSE	FALSE	FALSE
phs000447	Primary	Prostate	SRR478181	SRR476649	PR-3051	60		20	7	No	STID0000003051-SRR478181	29	14	15	0.125	5.58	-1.36364	0.671756	21	4	0.927	Sig4	7.56032	5.60352e-13	3.04413	54.9873	12.3708	0.54	1.9	FALSE	FALSE	FALSE	TRUE	FALSE	FALSE	FALSE	FALSE	FALSE	FALSE	FALSE	FALSE	FALSE	TRUE	TRUE	TRUE	FALSE	FALSE	FALSE	FALSE
phs000554	Primary	Prostate	SRR5876699	SRR5876778	T8	61		5.7	7	Yes	1-SRR5876699	10	6	4	0.005	2.25	-1.81818	0.431373	2	5	0.937	Sig5	3.3079e-13	5.60352e-13	2.6661	9.18694	20.1037	0.89	2	FALSE	FALSE	FALSE	FALSE	FALSE	FALSE	FALSE	FALSE	FALSE	FALSE	FALSE	FALSE	FALSE	FALSE	FALSE	FALSE	TRUE	FALSE	FALSE	FALSE
phs000554	Primary	Prostate	SRR5876700	SRR5876788	T96	65		4.9	9	Yes	10-SRR5876700	98	56	42	0.146	3.21	-0.401691	2.35323	96	4	0.937	Sig4	11.4302	71.3648	5.60645e-13	113.338	2.54079	0.73	1.9	FALSE	FALSE	TRUE	FALSE	FALSE	FALSE	FALSE	FALSE	FALSE	FALSE	FALSE	FALSE	FALSE	FALSE	TRUE	FALSE	FALSE	FALSE	FALSE	FALSE
phs000554	Primary	Prostate	SRR5876711	SRR5876789	T97	70		15	9	Yes	11-SRR5876711	107	106	1	0.892	5.42	-0.722488	1.33546	0	3	0.937	Sig3	16.6382	27.4668	64.4394	6.46774e-13	8.15467	0.49	4.1	FALSE	FALSE	FALSE	FALSE	FALSE	FALSE	FALSE	FALSE	FALSE	FALSE	FALSE	FALSE	TRUE	TRUE	TRUE	TRUE	TRUE	FALSE	TRUE	FALSE
phs000554	Metastatic	Soft tissue	SRR5876722	SRR5876790	WA3	53		1500		No	12-SRR5876722	127	119	8	0.748	4.6	-0.904306	1.07455	9	3	0.939	Sig3	12.3169	54.6464	64.3765	39.3165	2.87437	0.82	3.1	FALSE	FALSE	TRUE	FALSE	FALSE	FALSE	FALSE	FALSE	FALSE	FALSE	FALSE	FALSE	TRUE	TRUE	FALSE	TRUE	TRUE	FALSE	TRUE	FALSE
phs000554	Metastatic	Soft tissue	SRR5876724	SRR5876791	WA7	66		8083		No	13-SRR5876724	152	143	9	0.926	4.24	-0.756098	1.28125	1	3	0.923	Sig3	3.05731	73.1938	78.3726	25.7347	2.15611	0.8	3.8	FALSE	FALSE	FALSE	FALSE	FALSE	FALSE	FALSE	FALSE	FALSE	FALSE	FALSE	FALSE	TRUE	TRUE	FALSE	TRUE	TRUE	FALSE	FALSE	FALSE
phs000554	Metastatic	Liver	SRR5876725	SRR5876792	WA10	78		130		No	14-SRR5876725	141	126	15	0.944	4.66	-0.909091	1.07317	0	3	0.923	Sig3	14.8404	50.4339	71.1422	22.7195	4.23233	0.84	4.1	FALSE	FALSE	TRUE	FALSE	FALSE	FALSE	FALSE	FALSE	FALSE	FALSE	FALSE	FALSE	FALSE	TRUE	TRUE	TRUE	TRUE	FALSE	TRUE	FALSE
phs000554	Metastatic	Lung	SRR5876726	SRR5876793	WA11	67		35		No	15-SRR5876726	156	123	33	0.45	3.34	-0.666667	1.43478	31	2	0.923	Sig2	3.3079e-13	113.075	35.7002	94.0073	0.275172	0.56	2.4	FALSE	FALSE	TRUE	FALSE	FALSE	FALSE	FALSE	FALSE	FALSE	FALSE	FALSE	FALSE	TRUE	TRUE	FALSE	FALSE	TRUE	FALSE	FALSE	FALSE
phs000554	Metastatic	Soft tissue	SRR5876727	SRR5876794	WA12	79		230		Yes	16-SRR5876727	216	182	34	0.537	4.56	-0.655303	1.50213	24	2	0.923	Sig2	30.1921	139.959	40.8922	66.674	0.589501	0.81	2.7	FALSE	FALSE	TRUE	FALSE	FALSE	FALSE	FALSE	FALSE	FALSE	FALSE	FALSE	FALSE	FALSE	TRUE	FALSE	TRUE	TRUE	FALSE	FALSE	FALSE
phs000554	Metastatic	Soft tissue	SRR5876728	SRR5876795	WA13	71		407		Yes	17-SRR5876728	204	190	14	0.902	4.62	-0.477633	2.02632	3	2	0.923	Sig2	18.1652	130.13	58.6589	42.3672	0.386054	0.96	3.3	FALSE	FALSE	FALSE	FALSE	FALSE	FALSE	FALSE	FALSE	FALSE	FALSE	FALSE	FALSE	FALSE	TRUE	TRUE	TRUE	FALSE	TRUE	TRUE	FALSE
phs000554	Metastatic	Prostate	SRR5876729	SRR5876796	WA14	76		3771		No	18-SRR5876729	245	240	5	0.923	8.02	-0.452922	2.1652	0	1	0.923	Sig1	91.4572	60.5518	87.392	4.37159e-09	0.314997	0.34	3.8	FALSE	FALSE	TRUE	FALSE	FALSE	FALSE	FALSE	FALSE	FALSE	FALSE	FALSE	FALSE	TRUE	FALSE	TRUE	TRUE	TRUE	FALSE	TRUE	FALSE
phs000554	Metastatic	Lymph node	SRR5876730	SRR5876798	WA15	74		799		Yes	19-SRR5876730	95	60	35	0.199	3.09	-0.675676	1.42308	41	4	0.923	Sig4	8.10413	61.6681	0.616822	94.509	5.34037	0.75	2.1	FALSE	FALSE	TRUE	FALSE	FALSE	FALSE	FALSE	FALSE	FALSE	FALSE	FALSE	TRUE	FALSE	TRUE	FALSE	TRUE	FALSE	FALSE	FALSE	FALSE
phs000554	Primary	Prostate	SRR5876731	SRR5876779	T12	62		5.3	8	Yes	2-SRR5876731	17	6	11	0.135	1.53	-1.90909	0.34375	14	5	0.923	Sig5	3.3079e-13	5.60352e-13	5.60645e-13	32.676	16.7649	0.66	2	FALSE	FALSE	FALSE	FALSE	FALSE	FALSE	FALSE	FALSE	TRUE	FALSE	FALSE	FALSE	FALSE	TRUE	FALSE	FALSE	TRUE	FALSE	FALSE	FALSE
phs000554	Metastatic	Diaphragm	SRR5876732	SRR5876799	WA16	71		2300		Yes	20-SRR5876732	64	30	34	0.086	2.34	-0.588933	1.58125	63	4	0.923	Sig4	3.76195	36.5682	5.60645e-13	94.8919	6.47509	0.79	2	FALSE	FALSE	FALSE	FALSE	FALSE	FALSE	FALSE	FALSE	FALSE	FALSE	FALSE	FALSE	TRUE	FALSE	FALSE	TRUE	TRUE	FALSE	FALSE	TRUE
phs000554	Metastatic	Liver	SRR5876733	SRR5876800	WA17	75		249		No	21-SRR5876733	121	70	51	0.335	2.76	-0.769481	1.2701	68	4	0.923	Sig4	4.81711	89.6614	5.60645e-13	115.64	2.58411	0.6	1.7	FALSE	FALSE	FALSE	FALSE	FALSE	FALSE	FALSE	FALSE	FALSE	FALSE	FALSE	FALSE	FALSE	FALSE	FALSE	TRUE	TRUE	FALSE	FALSE	FALSE
phs000554	Metastatic	Liver	SRR5876734	SRR5876801	WA18	62		7336		Yes	22-SRR5876734	90	47	43	0.245	2.8	-0.909091	1.04265	60	4	0.923	Sig4	8.49023	45.3879	0.00154615	111.195	3.49517	0.81	2.1	FALSE	FALSE	TRUE	FALSE	FALSE	FALSE	FALSE	FALSE	FALSE	FALSE	FALSE	FALSE	FALSE	TRUE	FALSE	FALSE	FALSE	FALSE	TRUE	FALSE
phs000554	Metastatic	Soft tissue	SRR5876735	SRR5876802	WA19	85		235		No	23-SRR5876735	108	59	49	0.278	3.05	-0.863636	1.1046	69	4	0.923	Sig4	16.6938	58.7276	7.91389	113.972	1.26308	0.48	2	FALSE	FALSE	FALSE	TRUE	FALSE	FALSE	FALSE	FALSE	TRUE	FALSE	FALSE	FALSE	FALSE	FALSE	TRUE	TRUE	TRUE	FALSE	TRUE	FALSE
phs000554	Metastatic	Liver	SRR5876736	SRR5876803	WA20	67		181		No	24-SRR5876736	98	66	32	0.206	3.8	-0.646465	1.49547	46	4	0.923	Sig4	20.1744	54.925	5.60645e-13	98.3893	3.91451	0.58	1.9	FALSE	FALSE	FALSE	FALSE	FALSE	FALSE	FALSE	FALSE	FALSE	FALSE	FALSE	FALSE	FALSE	FALSE	FALSE	FALSE	TRUE	FALSE	FALSE	FALSE
phs000554	Metastatic	Prostate	SRR5876737	SRR5876804	WA22	64		23		Yes	25-SRR5876737	113	102	11	0.739	3.69	-0.905455	1.05769	11	4	0.923	Sig4	3.3079e-13	52.0704	49.0395	62.4448	3.14536	0.88	3.4	FALSE	FALSE	FALSE	FALSE	FALSE	FALSE	FALSE	FALSE	FALSE	FALSE	FALSE	FALSE	FALSE	TRUE	FALSE	FALSE	TRUE	FALSE	FALSE	FALSE
phs000554	Metastatic	Bone marrow	SRR5876738	SRR5876805	WA23	73		324		Yes	26-SRR5876738	86	52	34	0.194	2.85	-0.818182	1.17857	65	4	0.936	Sig4	4.41229	57.3867	5.60645e-13	96.9456	6.45082	0.79	2.1	FALSE	FALSE	FALSE	FALSE	FALSE	FALSE	FALSE	FALSE	FALSE	FALSE	FALSE	FALSE	FALSE	TRUE	FALSE	FALSE	FALSE	FALSE	FALSE	TRUE
phs000554	Metastatic	Liver	SRR5876739	SRR5876806	WA24	76		11		Yes	27-SRR5876739	209	200	9	0.763	6.27	-0.614191	1.59646	0	1	0.936	Sig1	51.8303	94.4556	66.8051	20.8778	0.569891	0.97	4	FALSE	FALSE	FALSE	FALSE	FALSE	FALSE	FALSE	FALSE	FALSE	FALSE	FALSE	FALSE	TRUE	FALSE	TRUE	TRUE	TRUE	FALSE	TRUE	FALSE
phs000554	Metastatic	Soft tissue	SRR5876740	SRR5876807	WA25	66		509		No	28-SRR5876740	95	70	25	0.255	3.64	-0.654545	1.47761	44	4	0.936	Sig4	11.0809	61.6857	7.07799	85.6431	5.15202	0.75	2.3	FALSE	FALSE	FALSE	FALSE	FALSE	FALSE	FALSE	FALSE	FALSE	FALSE	FALSE	FALSE	TRUE	TRUE	TRUE	TRUE	TRUE	FALSE	TRUE	FALSE
phs000554	Metastatic	Lung	SRR5876741	SRR5876809	WA26	76		2239		Yes	29-SRR5876741	135	121	14	0.792	3.69	-0.992263	0.986641	5	2	0.936	Sig2	3.3079e-13	93.9314	38.0733	39.9784	6.57448	0.68	3.2	FALSE	FALSE	FALSE	FALSE	FALSE	FALSE	FALSE	FALSE	FALSE	FALSE	FALSE	FALSE	FALSE	FALSE	TRUE	TRUE	TRUE	FALSE	FALSE	FALSE
phs000554	Primary	Prostate	SRR5876742	SRR5876780	T32	54		10.1	7	Yes	3-SRR5876742	6	3	3	0.057	1.75	-1.90909	0.34375	3	5	0.936	Sig5	3.3079e-13	5.60352e-13	0.404373	4.35989	20.8999	0.31	1.8	FALSE	FALSE	FALSE	FALSE	FALSE	FALSE	FALSE	FALSE	FALSE	FALSE	FALSE	FALSE	FALSE	TRUE	FALSE	TRUE	FALSE	FALSE	FALSE	FALSE
phs000554	Metastatic	Soft tissue	SRR5876743	SRR5876810	WA27	74		1698		Yes	30-SRR5876743	49	32	17	0.276	3.19	-0.727273	1.26619	20	4	0.936	Sig4	5.66486	10.8462	11.5671	75.2579	7.46537	0.35	2	FALSE	FALSE	FALSE	TRUE	FALSE	FALSE	FALSE	FALSE	FALSE	FALSE	FALSE	FALSE	FALSE	TRUE	FALSE	TRUE	FALSE	FALSE	TRUE	FALSE
phs000554	Metastatic	Periaortic lymph node	SRR5876744	SRR5876811	WA28	80		1725		Yes	31-SRR5876744	105	62	43	0.228	2.94	-0.716702	1.35143	58	4	0.936	Sig4	7.85624	68.8059	5.60645e-13	108.932	3.82695	0.86	2	FALSE	FALSE	TRUE	FALSE	FALSE	FALSE	FALSE	FALSE	FALSE	FALSE	FALSE	FALSE	FALSE	TRUE	FALSE	TRUE	FALSE	TRUE	FALSE	FALSE
phs000554	Metastatic	Soft tissue	SRR5876745	SRR5876812	WA29	77		19		No	32-SRR5876745	122	121	1	0.724	6.36	-0.678571	1.4359	0	1	0.936	Sig1	36.3408	27.6424	64.2581	10.6031	5.24122	0.25	3	FALSE	FALSE	FALSE	FALSE	FALSE	FALSE	FALSE	FALSE	FALSE	FALSE	FALSE	FALSE	FALSE	TRUE	FALSE	FALSE	TRUE	FALSE	FALSE	FALSE
phs000554	Metastatic	Soft tissue	SRR5876746	SRR5876813	WA30	71		1040		No	33-SRR5876746	67	66	1	0.829	5	-1.36364	0.671756	0	3	0.936	Sig3	5.43703	1.5372	55.8104	12.7792	10.0784	0.61	4	FALSE	FALSE	TRUE	FALSE	FALSE	FALSE	FALSE	FALSE	FALSE	FALSE	FALSE	FALSE	FALSE	TRUE	TRUE	FALSE	TRUE	FALSE	TRUE	FALSE
phs000554	Metastatic	Liver	SRR5876747	SRR5876814	WA31	63		252		Yes	34-SRR5876747	194	178	16	0.779	5.24	-0.805897	1.22039	2	2	0.936	Sig2	25.3453	107.681	56.2615	35.2372	2.95101	0.86	3.8	FALSE	FALSE	FALSE	FALSE	FALSE	FALSE	FALSE	FALSE	FALSE	FALSE	FALSE	FALSE	FALSE	TRUE	TRUE	TRUE	FALSE	FALSE	FALSE	FALSE
phs000554	Metastatic	Liver	SRR5876748	SRR5876815	WA32	81		5222		No	35-SRR5876748	83	82	1	0.942	4.35	-1.27273	0.728477	0	3	0.936	Sig3	0.47259	10.2172	73.0353	20.3299	6.02354	0.89	4	FALSE	FALSE	FALSE	FALSE	FALSE	FALSE	FALSE	FALSE	FALSE	FALSE	FALSE	FALSE	FALSE	TRUE	FALSE	TRUE	TRUE	TRUE	FALSE	FALSE
phs000554	Metastatic	Supraclavicular lymph node	SRR5876749	SRR5876816	WA33	58		3220		No	36-SRR5876749	393	392	1	0.926	5.1	-0.562909	1.75159	0	2	0.936	Sig2	6.97434	261.05	118.811	6.46774e-13	2.34391e-13	0.57	4.4	FALSE	FALSE	FALSE	FALSE	FALSE	FALSE	FALSE	FALSE	FALSE	FALSE	FALSE	FALSE	TRUE	TRUE	FALSE	TRUE	FALSE	FALSE	TRUE	FALSE
phs000554	Metastatic	Mesentery	SRR5876750	SRR5876817	WA35	71		72		No	37-SRR5876750	264	250	14	0.801	4.43	-0.730205	1.3496	10	2	0.936	Sig2	0.168578	174.149	101.026	13.8498	0.287068	0.58	3.5	FALSE	FALSE	FALSE	FALSE	FALSE	FALSE	FALSE	FALSE	FALSE	FALSE	FALSE	FALSE	TRUE	FALSE	FALSE	TRUE	TRUE	FALSE	FALSE	FALSE
phs000554	Metastatic	Lung hilar lymph node	SRR5876751	SRR5876818	WA37	63		928		Yes	38-SRR5876751	143	135	8	0.822	4.34	-0.904306	1.07455	1	3	0.936	Sig3	5.76192	66.9173	77.1716	37.3939	1.68449	0.56	3.5	FALSE	FALSE	TRUE	FALSE	FALSE	FALSE	FALSE	FALSE	FALSE	FALSE	FALSE	TRUE	FALSE	FALSE	TRUE	TRUE	TRUE	FALSE	TRUE	FALSE
phs000554	Metastatic	Liver	SRR5876752	SRR5876701	WA38	77		382		No	39-SRR5876752	144	144	0	0.995	6.98	-0.907157	1.07708	0	3	0.936	Sig3	28.6311	30.8454	91.2421	0.383735	3.67548	0.5	6.6	FALSE	FALSE	FALSE	FALSE	FALSE	FALSE	FALSE	FALSE	FALSE	FALSE	FALSE	FALSE	FALSE	TRUE	FALSE	TRUE	TRUE	FALSE	FALSE	FALSE
phs000554	Primary	Prostate	SRR5876753	SRR5876781	T90	60		27.1	8	Yes	4-SRR5876753	70	43	27	0.212	2.85	-0.792208	1.20784	40	4	0.936	Sig4	3.64389	33.3345	9.87627	97.9103	4.09112	0.47	2	FALSE	FALSE	FALSE	FALSE	FALSE	FALSE	FALSE	FALSE	FALSE	FALSE	FALSE	FALSE	FALSE	TRUE	FALSE	TRUE	FALSE	FALSE	FALSE	FALSE
phs000554	Metastatic	Periaortic lymph node	SRR5876754	SRR5876702	WA39	71		269		Yes	40-SRR5876754	98	88	10	0.927	3.88	-0.909091	1.04525	2	3	0.936	Sig3	1.53911	38.7076	53.9831	20.9034	8.12889	0.54	3.6	FALSE	FALSE	FALSE	FALSE	FALSE	FALSE	FALSE	FALSE	FALSE	FALSE	FALSE	TRUE	FALSE	TRUE	FALSE	FALSE	FALSE	FALSE	FALSE	FALSE
phs000554	Metastatic	Liver	SRR5876755	SRR5876703	WA40	76		1294		Yes	41-SRR5876755	53	18	35	0.485	1.8	-1.63636	0.544554	53	4	0.936	Sig4	1.11062	5.60352e-13	15.7302	94.1158	5.17305	0.88	1.6	FALSE	FALSE	FALSE	FALSE	FALSE	FALSE	FALSE	FALSE	FALSE	FALSE	FALSE	FALSE	FALSE	TRUE	TRUE	FALSE	TRUE	FALSE	TRUE	FALSE
phs000554	Metastatic	Dura	SRR5876756	SRR5876704	WA41	70		257		No	42-SRR5876756	78	43	35	0.219	3.3	-0.883117	1.08834	86	4	0.936	Sig4	11.1661	33.2244	6.78812	101.918	4.06105	0.55	1.9	FALSE	FALSE	FALSE	FALSE	FALSE	TRUE	FALSE	FALSE	FALSE	FALSE	FALSE	FALSE	FALSE	FALSE	FALSE	TRUE	TRUE	FALSE	FALSE	FALSE
phs000554	Metastatic	Adrenal	SRR5876757	SRR5876705	WA42	61		3776		No	43-SRR5876757	129	124	5	0.855	4.59	-0.756098	1.28125	2	3	0.936	Sig3	8.64013	59.363	67.0314	17.6737	5.30779	0.89	3.8	FALSE	FALSE	FALSE	FALSE	FALSE	FALSE	FALSE	FALSE	FALSE	FALSE	FALSE	FALSE	FALSE	TRUE	FALSE	TRUE	TRUE	TRUE	FALSE	FALSE
phs000554	Metastatic	Bladder	SRR5876758	SRR5876706	WA43	52				No	44-SRR5876758	139	138	1	0.929	5.51	-0.665188	1.45016	0	3	0.936	Sig3	13.4513	43.7771	87.403	6.46774e-13	4.90345	0.71	5.2	FALSE	FALSE	TRUE	FALSE	FALSE	FALSE	FALSE	FALSE	FALSE	FALSE	FALSE	FALSE	TRUE	TRUE	TRUE	TRUE	TRUE	FALSE	TRUE	FALSE
phs000554	Metastatic	Celiac lymph node	SRR5876759	SRR5876706	WA43	52				No	44-SRR5876759	146	146	0	0.919	5.37	-0.537879	1.78983	0	3	0.936	Sig3	10.2265	54.7245	89.1748	6.46774e-13	4.07996	0.78	5	FALSE	FALSE	TRUE	FALSE	FALSE	FALSE	FALSE	FALSE	FALSE	FALSE	FALSE	FALSE	TRUE	TRUE	TRUE	TRUE	TRUE	FALSE	TRUE	FALSE
phs000554	Metastatic	Lung	SRR5876760	SRR5876706	WA43	52				No	44-SRR5876760	128	127	1	0.918	5.8	-0.679144	1.41132	0	3	0.936	Sig3	12.8506	23.3757	102.623	2.27303	2.93444	0.57	4.7	FALSE	FALSE	TRUE	FALSE	FALSE	FALSE	FALSE	FALSE	FALSE	FALSE	FALSE	FALSE	TRUE	TRUE	TRUE	TRUE	TRUE	FALSE	TRUE	FALSE
phs000554	Metastatic	Periaortic lymph node	SRR5876761	SRR5876707	WA46	71		189		No	45-SRR5876761	227	214	13	0.338	3.94	-0.58	1.69492	17	2	0.936	Sig2	1.46319	229.019	25.398	81.42	2.34391e-13	0.84	2.6	FALSE	FALSE	FALSE	FALSE	TRUE	FALSE	FALSE	FALSE	FALSE	FALSE	FALSE	TRUE	FALSE	FALSE	FALSE	TRUE	FALSE	FALSE	FALSE	FALSE
phs000554	Metastatic	Adrenal gland	SRR5876762	SRR5876708	WA47	64		12		Yes	46-SRR5876762	63	62	1	0.823	4.87	-1.54545	0.592308	0	3	0.936	Sig3	3.3436	3.18233	62.133	2.90722	10.5338	0.6	4.1	FALSE	FALSE	FALSE	FALSE	FALSE	FALSE	FALSE	FALSE	FALSE	FALSE	FALSE	FALSE	FALSE	FALSE	FALSE	FALSE	FALSE	FALSE	TRUE	FALSE
phs000554	Metastatic	Bone marrow	SRR5876763	SRR5876709	WA48	82		308		Yes	47-SRR5876763	181	176	5	0.857	4.63	-0.839827	1.15789	1	3	0.923	Sig3	2.9698	89.076	101.252	23.1716	0.261923	0.69	4	FALSE	FALSE	FALSE	FALSE	FALSE	FALSE	FALSE	FALSE	FALSE	FALSE	FALSE	FALSE	TRUE	TRUE	FALSE	TRUE	TRUE	TRUE	FALSE	TRUE
phs000554	Metastatic	Periaortic lymph node	SRR5876765	SRR5876710	WA49	68		491		Yes	48-SRR5876765	153	142	11	0.716	4.29	-0.727273	1.33333	3	3	0.923	Sig3	8.84059	71.8126	73.5318	40.3402	1.07403	0.74	3.1	FALSE	FALSE	TRUE	FALSE	FALSE	FALSE	FALSE	FALSE	FALSE	FALSE	FALSE	FALSE	FALSE	TRUE	TRUE	TRUE	TRUE	FALSE	TRUE	FALSE
phs000554	Metastatic	Subcarinal lymph node	SRR5876766	SRR5876712	WA50	78		74		Yes	49-SRR5876766	149	148	1	0.985	5.8	-0.928747	1.04627	0	3	0.913	Sig3	14.7205	28.445	116.355	3.77441	1.18027	0.45	5.3	FALSE	FALSE	TRUE	FALSE	FALSE	FALSE	FALSE	FALSE	FALSE	FALSE	TRUE	FALSE	FALSE	FALSE	TRUE	FALSE	FALSE	FALSE	TRUE	FALSE
phs000554	Primary	Prostate	SRR5876764	SRR5876782	T91	55		6.5	9	Yes	5-SRR5876764	120	68	52	0.307	3.79	-0.748663	1.30162	84	4	0.913	Sig4	24.4109	60.0255	5.60645e-13	103.484	3.45375	0.68	2	FALSE	FALSE	FALSE	FALSE	FALSE	FALSE	FALSE	FALSE	FALSE	FALSE	FALSE	FALSE	FALSE	TRUE	FALSE	TRUE	TRUE	FALSE	FALSE	FALSE
phs000554	Metastatic	Bone marrow	SRR5876767	SRR5876713	WA51	65		57		No	50-SRR5876767	161	160	1	0.981	6.42	-0.810909	1.2035	0	3	0.913	Sig3	20.2777	38.0715	110.013	0.114434	1.59948	0.67	6.3	FALSE	FALSE	FALSE	FALSE	FALSE	FALSE	FALSE	FALSE	FALSE	FALSE	FALSE	FALSE	TRUE	TRUE	FALSE	TRUE	TRUE	FALSE	FALSE	FALSE
phs000554	Metastatic	Lung	SRR5876768	SRR5876714	WA52	80		194		Yes	51-SRR5876768	69	27	42	0.207	2.34	-1.18182	0.780142	50	4	0.921	Sig4	9.49983	22.9648	5.60645e-13	106.952	4.77909	0.55	2	FALSE	FALSE	FALSE	FALSE	FALSE	FALSE	FALSE	FALSE	FALSE	FALSE	FALSE	FALSE	FALSE	TRUE	TRUE	TRUE	TRUE	TRUE	TRUE	FALSE
phs000554	Metastatic	Liver	SRR5876769	SRR5876715	WA53	68		312		Yes	52-SRR5876769	114	108	6	0.84	5.14	-1.13455	0.851393	1	3	0.94	Sig3	12.1365	46.7351	60.2547	22.2257	5.78697	0.95	3.8	FALSE	FALSE	TRUE	FALSE	FALSE	FALSE	FALSE	FALSE	FALSE	FALSE	FALSE	FALSE	FALSE	TRUE	TRUE	FALSE	TRUE	FALSE	TRUE	FALSE
phs000554	Metastatic	Liver	SRR5876770	SRR5876716	WA54	73		102		Yes	53-SRR5876770	97	90	7	0.872	4.7	-0.909091	1.04265	5	3	0.94	Sig3	9.26057	16.1846	64.6868	37.8817	4.02331	0.69	3.5	FALSE	FALSE	TRUE	FALSE	FALSE	FALSE	FALSE	FALSE	FALSE	FALSE	FALSE	FALSE	FALSE	TRUE	FALSE	FALSE	FALSE	FALSE	TRUE	FALSE
phs000554	Metastatic	Liver	SRR5876771	SRR5876717	WA55	72		657		Yes	54-SRR5876771	145	139	6	0.948	4.83	-0.715152	1.33603	0	3	0.94	Sig3	9.00395	52.983	85.2015	22.7365	2.58193	0.93	4.2	FALSE	FALSE	FALSE	FALSE	FALSE	FALSE	FALSE	FALSE	FALSE	FALSE	FALSE	FALSE	FALSE	TRUE	TRUE	FALSE	TRUE	FALSE	FALSE	FALSE
phs000554	Metastatic	Lymph node	SRR5876772	SRR5876718	WA56	79		353		Yes	55-SRR5876772	150	137	13	0.879	4.05	-0.805195	1.20627	6	3	0.94	Sig3	2.89582	69.6631	75.6237	45.8591	0.378463	0.85	3.7	FALSE	TRUE	FALSE	FALSE	FALSE	FALSE	FALSE	FALSE	FALSE	FALSE	FALSE	FALSE	TRUE	FALSE	FALSE	TRUE	TRUE	FALSE	FALSE	FALSE
phs000554	Metastatic	Liver	SRR5876773	SRR5876719	WA57	73		0		Yes	56-SRR5876773	145	132	13	0.778	4.48	-0.781818	1.24717	18	2	0.94	Sig2	11.6449	68.6449	65.7406	37.123	2.95048	0.82	3.2	FALSE	FALSE	FALSE	FALSE	FALSE	FALSE	FALSE	FALSE	FALSE	FALSE	FALSE	FALSE	FALSE	FALSE	FALSE	FALSE	FALSE	FALSE	FALSE	FALSE
phs000554	Metastatic	Lung	SRR5876774	SRR5876720	WA58	76		82		No	57-SRR5876774	127	123	4	0.939	4.94	-0.77512	1.24776	0	3	0.94	Sig3	12.7055	35.7575	89.9286	9.85454	3.11963	0.33	4	FALSE	FALSE	FALSE	FALSE	FALSE	FALSE	FALSE	FALSE	FALSE	FALSE	FALSE	FALSE	FALSE	TRUE	FALSE	FALSE	FALSE	FALSE	TRUE	FALSE
phs000554	Metastatic	Iliac lymph node	SRR5876776	SRR5876721	WA59	59		1678		No	58-SRR5876776	105	98	7	0.79	4.18	-0.951872	1.01907	1	3	0.94	Sig3	2.97525	48.4306	47.2308	35.1573	6.98163	0.73	3	FALSE	FALSE	TRUE	FALSE	FALSE	FALSE	FALSE	FALSE	FALSE	FALSE	FALSE	FALSE	FALSE	TRUE	FALSE	TRUE	FALSE	FALSE	FALSE	FALSE
phs000554	Metastatic	Paratracheal lymph node	SRR5876777	SRR5876723	WA60	62		658		Yes	59-SRR5876777	139	126	13	0.802	5.02	-0.660079	1.46667	2	2	0.94	Sig2	23.6237	55.1866	53.4401	42.4292	2.8874	0.62	3.5	FALSE	FALSE	FALSE	FALSE	FALSE	FALSE	FALSE	FALSE	FALSE	FALSE	FALSE	FALSE	FALSE	TRUE	TRUE	TRUE	TRUE	FALSE	FALSE	FALSE
phs000554	Primary	Prostate	SRR5876775	SRR5876783	T92	55		5.7	8	Yes	6-SRR5876775	68	47	21	0.082	4.2	-0.739394	1.29412	30	4	0.94	Sig4	16.2322	37.5077	5.60645e-13	78.1448	7.38181	0.47	1.9	FALSE	FALSE	FALSE	FALSE	FALSE	FALSE	FALSE	FALSE	FALSE	FALSE	FALSE	FALSE	FALSE	FALSE	FALSE	FALSE	FALSE	FALSE	FALSE	FALSE
phs000554	Primary	Prostate	SRR5876786	SRR5876784	T93	71		4.2	9	No	7-SRR5876786	62	47	15	0.166	5.12	-0.679144	1.41132	8	4	0.905	Sig4	23.6327	24.9196	3.00396e-08	62.2655	9.3505	0.31	1.9	FALSE	FALSE	TRUE	FALSE	FALSE	FALSE	FALSE	FALSE	FALSE	FALSE	FALSE	FALSE	FALSE	TRUE	TRUE	FALSE	TRUE	FALSE	TRUE	FALSE
phs000554	Primary	Prostate	SRR5876797	SRR5876785	T94	58		20.3	8	Yes	8-SRR5876797	65	47	18	0.028	4.55	-0.780059	1.23105	8	4	0.908	Sig4	24.5294	27.494	5.60645e-13	71.774	8.16528	0.34	1.7	FALSE	FALSE	FALSE	FALSE	FALSE	FALSE	FALSE	FALSE	FALSE	FALSE	FALSE	TRUE	FALSE	FALSE	FALSE	FALSE	FALSE	FALSE	FALSE	FALSE
phs000554	Primary	Prostate	SRR5876808	SRR5876787	T95	59		15	9	No	9-SRR5876808	56	36	20	0.166	3.89	-0.505455	1.83333	21	4	0.924	Sig4	9.1477	26.3334	2.34734	68.6926	9.29701	0.34	1.8	FALSE	FALSE	FALSE	FALSE	FALSE	FALSE	FALSE	FALSE	FALSE	FALSE	FALSE	FALSE	FALSE	TRUE	FALSE	TRUE	TRUE	FALSE	FALSE	FALSE
phs000909	Metastatic	N.A.	SRR3146834	SRR3146849	phs000909-12729						12729-SRR3146834	17	3	14	0.067	2.2	-1.90909	0.34375	27	5	0.939	Sig5	0.916011	5.60352e-13	5.60645e-13	39.1165	15.974	0.78	1.9	FALSE	FALSE	TRUE	FALSE	FALSE	FALSE	TRUE	FALSE	FALSE	FALSE	FALSE	FALSE	FALSE	FALSE	TRUE	TRUE	FALSE	TRUE	FALSE	FALSE
phs000909	Metastatic	N.A.	SRR3146839	SRR3146917	phs000909-12730						12730-SRR3146839	12	4	8	0.07	1.4	-1.81818	0.431373	10	5	0.939	Sig5	3.3079e-13	5.60352e-13	5.60645e-13	20.8436	18.4391	0.73	1.8	FALSE	FALSE	FALSE	FALSE	FALSE	FALSE	FALSE	FALSE	FALSE	FALSE	FALSE	FALSE	FALSE	TRUE	FALSE	TRUE	FALSE	FALSE	FALSE	FALSE
phs000909	Metastatic	N.A.	SRR3146915	SRR3146756	phs000909-20630						20630-SRR3146915	20	20	0	0.008	4	-1	0.941176	0	5	0.923	Sig5	1.7439	9.59248	5.60645e-13	20.6125	17.93	0.96	1.8	FALSE	FALSE	FALSE	FALSE	FALSE	FALSE	FALSE	FALSE	FALSE	FALSE	FALSE	FALSE	FALSE	FALSE	FALSE	FALSE	FALSE	FALSE	FALSE	FALSE
phs000909	Metastatic	N.A.	SRR3146978	SRR3146799	phs000909-20990						20990-SRR3146978	13	6	7	0.181	1.82	-1.90909	0.34375	5	5	0.923	Sig5	3.3079e-13	5.60352e-13	1.05122	14.7382	19.2828	0.64	1.9	FALSE	FALSE	FALSE	FALSE	FALSE	FALSE	FALSE	FALSE	FALSE	FALSE	FALSE	FALSE	FALSE	TRUE	TRUE	FALSE	FALSE	FALSE	TRUE	FALSE
phs000909	Metastatic	N.A.	SRR3146793	SRR3146907	phs000909-21011						21011-SRR3146793	37	36	1	0.901	5.09	-1.81818	0.431373	0	5	0.923	Sig5	0.877079	5.60352e-13	27.9716	1.41838	16.0552	0.27	4.5	FALSE	FALSE	TRUE	FALSE	FALSE	FALSE	FALSE	FALSE	FALSE	FALSE	FALSE	FALSE	FALSE	TRUE	FALSE	TRUE	TRUE	FALSE	FALSE	FALSE
phs000909	Metastatic	N.A.	SRR3146741	SRR3146938	phs000909-21020						21020-SRR3146741	44	38	6	0.263	5.1	-1.36364	0.671756	0	3	0.923	Sig3	7.36848	5.60352e-13	35.1096	14.3722	12.3339	0.15	2.5	FALSE	FALSE	FALSE	FALSE	FALSE	FALSE	FALSE	FALSE	FALSE	FALSE	FALSE	FALSE	FALSE	FALSE	FALSE	FALSE	FALSE	FALSE	FALSE	FALSE
phs000909	Metastatic	N.A.	SRR3146979	SRR3146795	phs000909-21181						21181-SRR3146979	76	72	4	0.868	4.77	-1.63636	0.544554	0	3	0.923	Sig3	3.20298	4.1546	66.4174	18.7266	7.64448	0.62	3.9	FALSE	FALSE	FALSE	FALSE	FALSE	FALSE	FALSE	FALSE	FALSE	FALSE	FALSE	FALSE	FALSE	TRUE	FALSE	TRUE	TRUE	FALSE	TRUE	FALSE
phs000909	Metastatic	N.A.	SRR3146833	SRR3146872	phs000909-21510						21510-SRR3146833	11	7	4	0.058	4.33	-1.63636	0.53012	4	5	0.923	Sig5	2.55155	5.60352e-13	1.80471	15.047	18.9153	0.34	1.9	FALSE	FALSE	FALSE	FALSE	FALSE	FALSE	FALSE	FALSE	FALSE	FALSE	FALSE	FALSE	FALSE	FALSE	FALSE	TRUE	TRUE	FALSE	FALSE	FALSE
phs000909	Metastatic	N.A.	SRR3146955	SRR3146734	phs000909-22171						22171-SRR3146955	18	17	1	0.013	6.5	-1.36364	0.6875	1	5	0.923	Sig5	4.12427	3.68639	3.3912	15.1009	18.4807	0.31	1.9	FALSE	FALSE	FALSE	FALSE	FALSE	FALSE	FALSE	FALSE	FALSE	FALSE	FALSE	FALSE	FALSE	FALSE	FALSE	FALSE	FALSE	FALSE	FALSE	FALSE
phs000909	Metastatic	N.A.	SRR3146821	SRR3146796	phs000909-2746						2746-SRR3146821	41	20	21	0.059	2.43	-1.27273	0.722628	1	4	0.936	Sig4	6.1753	5.09955	24.7022	36.9515	10.8389	0.29	1.5	FALSE	FALSE	FALSE	FALSE	FALSE	FALSE	FALSE	FALSE	FALSE	FALSE	FALSE	FALSE	FALSE	FALSE	FALSE	FALSE	FALSE	FALSE	FALSE	FALSE
phs000909	Primary	Prostate	SRR3146906	SRR3146964	phs000909-WCMC0						WCMC0-SRR3146906	101	97	4	0.654	8.59	-0.821114	1.17182	0	1	0.983	Sig1	42.4466	7.99704	60.8312	22.7076	4.20557	0.82	1.8	FALSE	FALSE	FALSE	FALSE	TRUE	FALSE	FALSE	FALSE	FALSE	FALSE	FALSE	FALSE	TRUE	TRUE	FALSE	TRUE	TRUE	FALSE	FALSE	TRUE
phs000909	Metastatic	Liver	SRR3146886	SRR3146964	phs000909-WCMC0						WCMC0-SRR3146886	110	104	6	0.62	8.15	-0.792929	1.21846	0	1	0.983	Sig1	38.2595	17.9695	63.6133	28.8979	3.13846	0.92	1.9	FALSE	FALSE	FALSE	FALSE	TRUE	FALSE	FALSE	FALSE	FALSE	FALSE	FALSE	FALSE	TRUE	TRUE	FALSE	TRUE	TRUE	FALSE	FALSE	TRUE
phs000909	Metastatic	Pelvic mass	SRR3146784	SRR3146964	phs000909-WCMC0						WCMC0-SRR3146784	129	124	5	0.667	4.07	-0.703963	1.37061	1	2	0.983	Sig2	2.57157	74.3843	57.76	35.2763	4.06741	0.97	3.2	FALSE	FALSE	FALSE	FALSE	TRUE	FALSE	FALSE	FALSE	FALSE	FALSE	FALSE	FALSE	TRUE	TRUE	FALSE	TRUE	TRUE	FALSE	FALSE	TRUE
phs000909	Metastatic	Lymph node	SRR3146750	SRR3146964	phs000909-WCMC0						WCMC0-SRR3146750	112	100	12	0.64	7.79	-0.71123	1.35018	2	1	0.983	Sig1	34.0611	23.6536	58.4827	36.7379	2.95776	0.97	1.9	FALSE	FALSE	FALSE	FALSE	TRUE	FALSE	FALSE	FALSE	FALSE	FALSE	FALSE	FALSE	TRUE	TRUE	FALSE	TRUE	TRUE	FALSE	FALSE	TRUE
phs000909	Metastatic	Bone- point to back	SRR3146926	SRR3146877	phs000909-WCMC1						WCMC1-SRR3146926	49	37	12	0.264	5.65	-0.704545	1.3401	3	1	0.983	Sig1	20.2867	4.71583	17.5561	27.8338	12.3965	0.1	2	FALSE	FALSE	TRUE	FALSE	FALSE	FALSE	FALSE	FALSE	FALSE	FALSE	FALSE	FALSE	FALSE	TRUE	FALSE	FALSE	FALSE	FALSE	FALSE	FALSE
phs000909	Metastatic	Lymph node	SRR3146888	SRR3146851	phs000909-WCMC10						WCMC10-SRR3146888	14	5	9	0.028	2.75	-1.81818	0.431373	15	5	0.983	Sig5	1.58196	0.00217772	0.580699	27.5234	17.301	0.63	1.9	FALSE	TRUE	FALSE	FALSE	FALSE	FALSE	FALSE	TRUE	FALSE	FALSE	FALSE	FALSE	FALSE	FALSE	FALSE	FALSE	FALSE	FALSE	FALSE	TRUE
phs000909	Metastatic	Retroperitoneal mass	SRR3146801	SRR3146893	phs000909-WCMC10361						WCMC10361-SRR3146801	62	32	30	0.287	2.34	-1.18182	0.797927	41	4	0.983	Sig4	3.3079e-13	20.4316	12.5174	82.7413	6.74353	0.85	2.2	FALSE	FALSE	TRUE	FALSE	FALSE	FALSE	FALSE	FALSE	FALSE	FALSE	FALSE	FALSE	FALSE	TRUE	TRUE	TRUE	FALSE	FALSE	FALSE	FALSE
phs000909	Primary	Prostate	SRR3146940	SRR3146835	phs000909-WCMC10362						WCMC10362-SRR3146940	37	36	1	0.905	5.56	-1.90909	0.34375	0	5	0.983	Sig5	0.418422	5.60352e-13	30.8038	6.46774e-13	15.7368	0.24	5	FALSE	FALSE	TRUE	FALSE	FALSE	FALSE	FALSE	FALSE	FALSE	FALSE	FALSE	FALSE	FALSE	TRUE	TRUE	TRUE	TRUE	FALSE	TRUE	FALSE
phs000909	Primary	Prostate	SRR3146919	SRR3146900	phs000909-WCMC10363						WCMC10363-SRR3146919	85	81	4	0.953	4.22	-1	0.941176	1	3	0.983	Sig3	3.33486	21.163	54.1723	18.3351	8.68893	0.77	3.8	FALSE	FALSE	TRUE	FALSE	FALSE	FALSE	FALSE	FALSE	FALSE	FALSE	FALSE	FALSE	TRUE	TRUE	FALSE	TRUE	FALSE	FALSE	FALSE	FALSE
phs000909	Metastatic	Bladder	SRR3146932	SRR3146931	phs000909-WCMC10364						WCMC10364-SRR3146932	95	88	7	0.958	4.22	-1.72727	0.485294	2	3	0.983	Sig3	3.3079e-13	6.98934	87.6678	25.115	3.43285	0.85	4.4	FALSE	FALSE	FALSE	FALSE	FALSE	FALSE	FALSE	FALSE	FALSE	FALSE	FALSE	FALSE	FALSE	TRUE	FALSE	TRUE	FALSE	FALSE	FALSE	FALSE
phs000909	Primary	Prostate	SRR3146721	SRR3146946	phs000909-WCMC10680						WCMC10680-SRR3146721	77	75	2	0.896	4.74	-1.36364	0.68323	0	3	0.983	Sig3	2.42593	5.44984	74.7562	7.493	7.67607	0.31	3.9	FALSE	FALSE	FALSE	FALSE	FALSE	FALSE	FALSE	FALSE	FALSE	FALSE	FALSE	FALSE	FALSE	TRUE	FALSE	TRUE	FALSE	FALSE	FALSE	FALSE
phs000909	Primary	Prostate	SRR3146775	SRR3146752	phs000909-WCMC11						WCMC11-SRR3146775																			FALSE	FALSE	FALSE	FALSE	FALSE	FALSE	FALSE	FALSE	FALSE	FALSE	FALSE	FALSE	FALSE	FALSE	FALSE	FALSE	FALSE	FALSE	FALSE	FALSE
phs000909	Metastatic	Lymph node	SRR3146815	SRR3146963	phs000909-WCMC11040						WCMC11040-SRR3146815	40	25	15	0.498	3.6	-1.54545	0.598639	1	5	0.983	Sig5	8.40143	5.60352e-13	18.3137	23.5989	13.8279	0.1	1.9	FALSE	FALSE	FALSE	FALSE	FALSE	FALSE	FALSE	FALSE	FALSE	FALSE	FALSE	FALSE	FALSE	FALSE	FALSE	FALSE	FALSE	FALSE	FALSE	FALSE
phs000909	Metastatic	Lymph node	SRR3146873	SRR3146805	phs000909-WCMC119						WCMC119-SRR3146873																			FALSE	FALSE	FALSE	FALSE	FALSE	FALSE	FALSE	FALSE	FALSE	FALSE	FALSE	FALSE	FALSE	FALSE	FALSE	FALSE	FALSE	FALSE	FALSE	FALSE
phs000909	Primary	Prostate	SRR3146925	SRR3146743	phs000909-WCMC12						WCMC12-SRR3146925																			FALSE	FALSE	FALSE	FALSE	FALSE	FALSE	FALSE	FALSE	FALSE	FALSE	FALSE	FALSE	FALSE	FALSE	FALSE	FALSE	FALSE	FALSE	FALSE	FALSE
phs000909	Metastatic	Brain	SRR3146717	SRR3146743	phs000909-WCMC12						WCMC12-SRR3146717																			FALSE	FALSE	FALSE	FALSE	FALSE	FALSE	FALSE	FALSE	FALSE	FALSE	FALSE	FALSE	FALSE	FALSE	FALSE	FALSE	FALSE	FALSE	FALSE	FALSE
phs000909	Metastatic	Lymph node	SRR3146753	SRR3146905	phs000909-WCMC121						WCMC121-SRR3146753																			FALSE	FALSE	FALSE	FALSE	FALSE	FALSE	FALSE	FALSE	FALSE	FALSE	FALSE	FALSE	FALSE	FALSE	FALSE	FALSE	FALSE	FALSE	FALSE	FALSE
phs000909	Metastatic	Bone- point to back	SRR3146781	SRR3146766	phs000909-WCMC124						WCMC124-SRR3146781
phs000909	Primary	Prostate	SRR3146788	SRR3146792	phs000909-WCMC12688						WCMC12688-SRR3146788	82	80	2	0.805	4.71	-1.09091	0.856287	0	3	0.983	Sig3	1.79319	19.7944	71.5529	11.3258	7.0034	0.85	4	FALSE	FALSE	TRUE	FALSE	FALSE	FALSE	FALSE	FALSE	FALSE	FALSE	FALSE	FALSE	FALSE	TRUE	TRUE	TRUE	FALSE	FALSE	TRUE	TRUE
phs000909	Primary	Prostate	SRR3146836	SRR3146730	phs000909-WCMC12728						WCMC12728-SRR3146836	101	84	17	0.283	3.96	-0.622896	1.51531	4	3	0.983	Sig3	5.22493e-13	57.6327	58.329	56.4354	2.78588	0.44	2.3	FALSE	FALSE	FALSE	FALSE	FALSE	FALSE	FALSE	FALSE	FALSE	FALSE	FALSE	FALSE	FALSE	TRUE	FALSE	FALSE	FALSE	FALSE	FALSE	FALSE
phs000909	Metastatic	Bone- point to back	SRR3146948	SRR3146728	phs000909-WCMC131						WCMC131-SRR3146948
phs000909	Metastatic	Bone- point to back	SRR3146809	SRR3146928	phs000909-WCMC139						WCMC139-SRR3146809																			FALSE	FALSE	FALSE	FALSE	FALSE	FALSE	FALSE	FALSE	FALSE	FALSE	FALSE	FALSE	FALSE	FALSE	FALSE	FALSE	FALSE	FALSE	FALSE	FALSE
phs000909	Primary	Prostate	SRR3146844	SRR3146867	phs000909-WCMC14						WCMC14-SRR3146844	58	54	4	0.87	4.18	-1.90909	0.34375	0	3	0.983	Sig3	0.128659	1.93207	57.3739	7.75206	10.7637	0.43	4	FALSE	FALSE	FALSE	FALSE	FALSE	FALSE	FALSE	FALSE	FALSE	FALSE	FALSE	FALSE	TRUE	TRUE	TRUE	TRUE	TRUE	FALSE	TRUE	FALSE
phs000909	Metastatic	Lymph node	SRR3146810	SRR3146751	phs000909-WCMC15						WCMC15-SRR3146810	69	61	8	0.873	4.11	-1.09091	0.851613	0	3	0.983	Sig3	3.54936	19.7639	46.5618	11.966	10.8468	0.89	3.8	FALSE	FALSE	TRUE	FALSE	FALSE	FALSE	FALSE	FALSE	FALSE	FALSE	FALSE	FALSE	FALSE	TRUE	TRUE	FALSE	TRUE	FALSE	TRUE	FALSE
phs000909	Metastatic	Bone- point to back	SRR3146874	SRR3146783	phs000909-WCMC154						WCMC154-SRR3146874																			FALSE	FALSE	FALSE	FALSE	FALSE	FALSE	FALSE	FALSE	FALSE	FALSE	FALSE	FALSE	FALSE	FALSE	FALSE	FALSE	FALSE	FALSE	FALSE	FALSE
phs000909	Metastatic	Liver	SRR3146922	SRR3146934	phs000909-WCMC155						WCMC155-SRR3146922																			FALSE	FALSE	FALSE	FALSE	FALSE	FALSE	FALSE	FALSE	FALSE	FALSE	FALSE	FALSE	FALSE	FALSE	FALSE	FALSE	FALSE	FALSE	FALSE	FALSE
phs000909	Primary	Prostate	SRR3146952	SRR3146942	phs000909-WCMC156						WCMC156-SRR3146952																			FALSE	FALSE	FALSE	FALSE	FALSE	FALSE	FALSE	FALSE	FALSE	FALSE	FALSE	FALSE	FALSE	FALSE	FALSE	FALSE	FALSE	FALSE	FALSE	FALSE
phs000909	Metastatic	Bone- point to back	SRR3146920	SRR3146949	phs000909-WCMC158						WCMC158-SRR3146920
phs000909	Metastatic	Lung	SRR3146762	SRR3146816	phs000909-WCMC159						WCMC159-SRR3146762
phs000909	Metastatic	Bone- point to back	SRR3146869	SRR3146816	phs000909-WCMC159						WCMC159-SRR3146869																			FALSE	FALSE	FALSE	FALSE	FALSE	FALSE	FALSE	FALSE	FALSE	FALSE	FALSE	FALSE	FALSE	FALSE	FALSE	FALSE	FALSE	FALSE	FALSE	FALSE
phs000909	Metastatic	Lymph node	SRR3146745	SRR3146816	phs000909-WCMC159						WCMC159-SRR3146745
phs000909	Metastatic	Adrenal	SRR3146742	SRR3146816	phs000909-WCMC159						WCMC159-SRR3146742																			FALSE	FALSE	FALSE	FALSE	FALSE	FALSE	FALSE	FALSE	FALSE	FALSE	FALSE	FALSE	FALSE	FALSE	FALSE	FALSE	FALSE	FALSE	FALSE	FALSE
phs000909	Metastatic	Bone- point to back	SRR3146971	SRR3146716	phs000909-WCMC160						WCMC160-SRR3146971																	0.22	2.2	FALSE	FALSE	FALSE	FALSE	FALSE	FALSE	FALSE	FALSE	FALSE	FALSE	FALSE	FALSE	FALSE	FALSE	FALSE	FALSE	FALSE	FALSE	FALSE	FALSE
phs000909	Metastatic	Liver	SRR3146975	SRR3146798	phs000909-WCMC161						WCMC161-SRR3146975																			FALSE	FALSE	FALSE	FALSE	FALSE	FALSE	FALSE	FALSE	FALSE	FALSE	FALSE	FALSE	FALSE	FALSE	FALSE	FALSE	FALSE	FALSE	FALSE	FALSE
phs000909	Metastatic	Bone- point to back	SRR3146846	SRR3146798	phs000909-WCMC161						WCMC161-SRR3146846																			FALSE	FALSE	FALSE	FALSE	FALSE	FALSE	FALSE	FALSE	FALSE	FALSE	FALSE	FALSE	FALSE	FALSE	FALSE	FALSE	FALSE	FALSE	FALSE	FALSE
phs000909	Metastatic	Lymph node	SRR3146774	SRR3146798	phs000909-WCMC161						WCMC161-SRR3146774
phs000909	Metastatic	Lung	SRR3146896	SRR3146858	phs000909-WCMC162						WCMC162-SRR3146896																			FALSE	FALSE	FALSE	FALSE	FALSE	FALSE	FALSE	FALSE	FALSE	FALSE	FALSE	FALSE	FALSE	FALSE	FALSE	FALSE	FALSE	FALSE	FALSE	FALSE
phs000909	Metastatic	Bone- point to back	SRR3146806	SRR3146858	phs000909-WCMC162						WCMC162-SRR3146806
phs000909	Metastatic	Liver	SRR3146968	SRR3146889	phs000909-WCMC163						WCMC163-SRR3146968																			FALSE	FALSE	FALSE	FALSE	FALSE	FALSE	FALSE	FALSE	FALSE	FALSE	FALSE	FALSE	FALSE	FALSE	FALSE	FALSE	FALSE	FALSE	FALSE	FALSE
phs000909	Metastatic	Bone- point to back	SRR3146727	SRR3146860	phs000909-WCMC164						WCMC164-SRR3146727																			FALSE	FALSE	FALSE	FALSE	FALSE	FALSE	FALSE	FALSE	FALSE	FALSE	FALSE	FALSE	FALSE	FALSE	FALSE	FALSE	FALSE	FALSE	FALSE	FALSE
phs000909	Primary	Prostate	SRR3146923	SRR3146758	phs000909-WCMC169						WCMC169-SRR3146923																			FALSE	FALSE	FALSE	FALSE	FALSE	FALSE	FALSE	FALSE	FALSE	FALSE	FALSE	FALSE	FALSE	FALSE	FALSE	FALSE	FALSE	FALSE	FALSE	FALSE
phs000909	Metastatic	Bone- point to back	SRR3146890	SRR3146791	phs000909-WCMC170						WCMC170-SRR3146890																			FALSE	FALSE	FALSE	FALSE	FALSE	FALSE	FALSE	FALSE	FALSE	FALSE	FALSE	FALSE	FALSE	FALSE	FALSE	FALSE	FALSE	FALSE	FALSE	FALSE
phs000909	Metastatic	Bone- point to back	SRR3146969	SRR3146733	phs000909-WCMC172						WCMC172-SRR3146969																			FALSE	FALSE	FALSE	FALSE	FALSE	FALSE	FALSE	FALSE	FALSE	FALSE	FALSE	FALSE	FALSE	FALSE	FALSE	FALSE	FALSE	FALSE	FALSE	FALSE
phs000909	Metastatic	Brain	SRR3146883	SRR3146808	phs000909-WCMC18248						WCMC18248-SRR3146883	114	110	4	0.902	5.96	-1.09091	0.860335	0	3	0.983	Sig3	10.6923	3.06277	115.685	18.4766	2.34391e-13	0.5	5.4	FALSE	FALSE	FALSE	FALSE	FALSE	TRUE	FALSE	FALSE	FALSE	FALSE	FALSE	FALSE	TRUE	TRUE	TRUE	TRUE	TRUE	FALSE	TRUE	FALSE
phs000909	Metastatic	Liver	SRR3146778	SRR3146868	phs000909-WCMC183						WCMC183-SRR3146778																			FALSE	FALSE	FALSE	FALSE	FALSE	FALSE	FALSE	FALSE	FALSE	FALSE	FALSE	FALSE	FALSE	FALSE	FALSE	FALSE	FALSE	FALSE	FALSE	FALSE
phs000909	Metastatic	Epidural- point to back	SRR3146828	SRR3146780	phs000909-WCMC185						WCMC185-SRR3146828
phs000909	Primary	Prostate	SRR3146738	SRR3146723	phs000909-WCMC187						WCMC187-SRR3146738																			FALSE	FALSE	FALSE	FALSE	FALSE	FALSE	FALSE	FALSE	FALSE	FALSE	FALSE	FALSE	FALSE	FALSE	FALSE	FALSE	FALSE	FALSE	FALSE	FALSE
phs000909	Metastatic	Skull base	SRR3146918	SRR3146973	phs000909-WCMC188						WCMC188-SRR3146918
phs000909	Metastatic	Lymph node	SRR3146884	SRR3146956	phs000909-WCMC189						WCMC189-SRR3146884
phs000909	Primary	Prostate	SRR3146912	SRR3146880	phs000909-WCMC192						WCMC192-SRR3146912																			FALSE	FALSE	FALSE	FALSE	FALSE	FALSE	FALSE	FALSE	FALSE	FALSE	FALSE	FALSE	FALSE	FALSE	FALSE	FALSE	FALSE	FALSE	FALSE	FALSE
phs000909	Primary	Prostate	SRR3146761	SRR3146818	phs000909-WCMC195						WCMC195-SRR3146761																			FALSE	FALSE	FALSE	FALSE	FALSE	FALSE	FALSE	FALSE	FALSE	FALSE	FALSE	FALSE	FALSE	FALSE	FALSE	FALSE	FALSE	FALSE	FALSE	FALSE
phs000909	Metastatic	Lymph node	SRR3146825	SRR3146820	phs000909-WCMC198						WCMC198-SRR3146825																			FALSE	FALSE	FALSE	FALSE	FALSE	FALSE	FALSE	FALSE	FALSE	FALSE	FALSE	FALSE	FALSE	FALSE	FALSE	FALSE	FALSE	FALSE	FALSE	FALSE
phs000909	Metastatic	Liver	SRR3146840	SRR3146794	phs000909-WCMC199						WCMC199-SRR3146840
phs000909	Metastatic	Lymph node	SRR3146763	SRR3146960	phs000909-WCMC2						WCMC2-SRR3146763																			FALSE	FALSE	FALSE	FALSE	FALSE	FALSE	FALSE	FALSE	FALSE	FALSE	FALSE	FALSE	FALSE	FALSE	FALSE	FALSE	FALSE	FALSE	FALSE	FALSE
phs000909	Metastatic	Lymph node	SRR3146958	SRR3146711	phs000909-WCMC201						WCMC201-SRR3146958
phs000909	Metastatic	Liver	SRR3146903	SRR3146807	phs000909-WCMC207						WCMC207-SRR3146903																			FALSE	FALSE	FALSE	FALSE	FALSE	FALSE	FALSE	FALSE	FALSE	FALSE	FALSE	FALSE	FALSE	FALSE	FALSE	FALSE	FALSE	FALSE	FALSE	FALSE
phs000909	Metastatic	Lymph node	SRR3146776	SRR3146746	phs000909-WCMC20870						WCMC20870-SRR3146776	46	20	26	0.237	2.3	-1.09091	0.851613	59	4	0.983	Sig4	1.13797	18.0983	5.60645e-13	79.5366	9.33061	0.84	1.9	FALSE	FALSE	TRUE	FALSE	FALSE	FALSE	FALSE	FALSE	FALSE	FALSE	FALSE	FALSE	FALSE	FALSE	FALSE	TRUE	TRUE	FALSE	FALSE	FALSE
phs000909	Metastatic	Lymph node	SRR3146853	SRR3146712	phs000909-WCMC210						WCMC210-SRR3146853																			FALSE	FALSE	FALSE	FALSE	FALSE	FALSE	FALSE	FALSE	FALSE	FALSE	FALSE	FALSE	FALSE	FALSE	FALSE	FALSE	FALSE	FALSE	FALSE	FALSE
phs000909	Primary	Prostate	SRR3146929	SRR3146832	phs000909-WCMC21010						WCMC21010-SRR3146929	26	20	6	0.058	2.42	-1.45455	0.647059	0	5	0.983	Sig5	3.3079e-13	19.7888	5.60645e-13	17.4931	18.3131	0.98	2.1	FALSE	FALSE	FALSE	FALSE	FALSE	FALSE	FALSE	FALSE	FALSE	FALSE	FALSE	FALSE	FALSE	FALSE	FALSE	TRUE	FALSE	FALSE	FALSE	TRUE
phs000909	Primary	Prostate	SRR3146936	SRR3146814	phs000909-WCMC21014						WCMC21014-SRR3146936	10	9	1	0.011	4	-1.72727	0.505747	1	5	0.983	Sig5	2.00926	0.199132	1.28496	14.3347	19.2203	0.96	2	FALSE	FALSE	FALSE	TRUE	FALSE	FALSE	FALSE	FALSE	FALSE	FALSE	FALSE	TRUE	FALSE	FALSE	FALSE	FALSE	FALSE	FALSE	FALSE	FALSE
phs000909	Primary	Prostate	SRR3146962	SRR3146786	phs000909-WCMC21016						WCMC21016-SRR3146962	162	136	26	0.311	5.04	-0.575425	1.70528	18	2	0.983	Sig2	40.6422	114.509	32.2313	57.6768	2.42681	0.6	2	FALSE	FALSE	FALSE	TRUE	FALSE	FALSE	FALSE	FALSE	FALSE	FALSE	FALSE	FALSE	FALSE	TRUE	TRUE	TRUE	FALSE	FALSE	FALSE	FALSE
phs000909	Primary	Prostate	SRR3146755	SRR3146772	phs000909-WCMC21017						WCMC21017-SRR3146755	37	17	20	0.216	2.77	-1.36364	0.663793	26	4	0.983	Sig4	2.61901	2.08765	14.8941	59.4649	9.89035	0.91	2.1	FALSE	FALSE	FALSE	FALSE	FALSE	FALSE	FALSE	FALSE	FALSE	FALSE	FALSE	FALSE	FALSE	TRUE	FALSE	TRUE	TRUE	FALSE	FALSE	FALSE
phs000909	Metastatic	Soft tissue	SRR3146768	SRR3146737	phs000909-WCMC212						WCMC212-SRR3146768																			FALSE	FALSE	FALSE	FALSE	FALSE	FALSE	FALSE	FALSE	FALSE	FALSE	FALSE	FALSE	FALSE	FALSE	FALSE	FALSE	FALSE	FALSE	FALSE	FALSE
phs000909	Metastatic	Liver	SRR3146916	SRR3146965	phs000909-WCMC213						WCMC213-SRR3146916																			FALSE	FALSE	FALSE	FALSE	FALSE	FALSE	FALSE	FALSE	FALSE	FALSE	FALSE	FALSE	FALSE	FALSE	FALSE	FALSE	FALSE	FALSE	FALSE	FALSE
phs000909	Metastatic	Bone- point to back	SRR3146773	SRR3146954	phs000909-WCMC216						WCMC216-SRR3146773																			FALSE	FALSE	FALSE	FALSE	FALSE	FALSE	FALSE	FALSE	FALSE	FALSE	FALSE	FALSE	FALSE	FALSE	FALSE	FALSE	FALSE	FALSE	FALSE	FALSE
phs000909	Metastatic	Bone- point to back	SRR3146765	SRR3146767	phs000909-WCMC218						WCMC218-SRR3146765																			FALSE	FALSE	FALSE	FALSE	FALSE	FALSE	FALSE	FALSE	FALSE	FALSE	FALSE	FALSE	FALSE	FALSE	FALSE	FALSE	FALSE	FALSE	FALSE	FALSE
phs000909	Metastatic	Liver	SRR3146720	SRR3146947	phs000909-WCMC221						WCMC221-SRR3146720																			FALSE	FALSE	FALSE	FALSE	FALSE	FALSE	FALSE	FALSE	FALSE	FALSE	FALSE	FALSE	FALSE	FALSE	FALSE	FALSE	FALSE	FALSE	FALSE	FALSE
phs000909	Primary	Prostate	SRR3146937	SRR3146866	phs000909-WCMC24290						WCMC24290-SRR3146937	70	70	0	0.82	4.85	-1.36364	0.68323	0	3	0.983	Sig3	1.54854	12.9766	63.4534	5.43066	9.63952	0.83	4	FALSE	FALSE	FALSE	FALSE	FALSE	FALSE	FALSE	FALSE	FALSE	FALSE	FALSE	FALSE	TRUE	TRUE	FALSE	TRUE	FALSE	FALSE	TRUE	FALSE
phs000909	Metastatic	Bone- point to back	SRR3146904	SRR3146895	phs000909-WCMC243						WCMC243-SRR3146904																			FALSE	FALSE	FALSE	FALSE	FALSE	FALSE	FALSE	FALSE	FALSE	FALSE	FALSE	FALSE	FALSE	FALSE	FALSE	FALSE	FALSE	FALSE	FALSE	FALSE
phs000909	Primary	Prostate	SRR3146789	SRR3146959	phs000909-WCMC24854						WCMC24854-SRR3146789	60	39	21	0.257	2.81	-1.09091	0.863874	32	4	0.983	Sig4	1.38062	29.8747	6.50803	77.8188	7.89723	0.71	1.9
phs000909	Metastatic	Liver	SRR3146901	SRR3146898	phs000909-WCMC252						WCMC252-SRR3146901
phs000909	Metastatic	Lymph node	SRR3146838	SRR3146822	phs000909-WCMC258						WCMC258-SRR3146838																			FALSE	FALSE	FALSE	FALSE	FALSE	FALSE	FALSE	FALSE	FALSE	FALSE	FALSE	FALSE	FALSE	FALSE	FALSE	FALSE	FALSE	FALSE	FALSE	FALSE
phs000909	Metastatic	Bone- point to back	SRR3146972	SRR3146732	phs000909-WCMC261						WCMC261-SRR3146972																			FALSE	FALSE	FALSE	FALSE	FALSE	FALSE	FALSE	FALSE	FALSE	FALSE	FALSE	FALSE	FALSE	FALSE	FALSE	FALSE	FALSE	FALSE	FALSE	FALSE
phs000909	Primary	Prostate	SRR3146951	SRR3146790	phs000909-WCMC26731						WCMC26731-SRR3146951	33	14	19	0.248	2.1	-1.63636	0.544554	32	4	0.983	Sig4	3.3079e-13	9.21117	0.31743	59.7363	12.7907	0.81	2	FALSE	FALSE	FALSE	FALSE	FALSE	FALSE	FALSE	FALSE	FALSE	FALSE	FALSE	FALSE	FALSE	FALSE	FALSE	TRUE	FALSE	FALSE	FALSE	FALSE
phs000909	Metastatic	Bone- point to back	SRR3146813	SRR3146864	phs000909-WCMC3						WCMC3-SRR3146813
phs000909	Metastatic	Bone- point to back	SRR3146879	SRR3146856	phs000909-WCMC4						WCMC4-SRR3146879																			FALSE	FALSE	FALSE	FALSE	FALSE	FALSE	FALSE	FALSE	FALSE	FALSE	FALSE	FALSE	FALSE	FALSE	FALSE	FALSE	FALSE	FALSE	FALSE	FALSE
phs000909	Metastatic	Lung	SRR3146850	SRR3146930	phs000909-WCMC4240						WCMC4240-SRR3146850	83	82	1	0.967	4.94	-1.45455	0.633094	0	3	0.983	Sig3	3.3079e-13	3.13197	82.2996	6.47014	7.10925	0.58	4.6	FALSE	FALSE	FALSE	FALSE	FALSE	FALSE	FALSE	FALSE	FALSE	FALSE	FALSE	FALSE	FALSE	TRUE	FALSE	TRUE	FALSE	FALSE	FALSE	FALSE
phs000909	Metastatic	Liver	SRR3146811	SRR3146722	phs000909-WCMC59						WCMC59-SRR3146811																			FALSE	FALSE	FALSE	FALSE	FALSE	FALSE	FALSE	FALSE	FALSE	FALSE	FALSE	FALSE	FALSE	FALSE	FALSE	FALSE	FALSE	FALSE	FALSE	FALSE
phs000909	Metastatic	Lymph node	SRR3146800	SRR3146817	phs000909-WCMC6						WCMC6-SRR3146800																			FALSE	FALSE	FALSE	FALSE	FALSE	FALSE	FALSE	FALSE	FALSE	FALSE	FALSE	FALSE	FALSE	FALSE	FALSE	FALSE	FALSE	FALSE	FALSE	FALSE
phs000909	Primary	Prostate	SRR3146740	SRR3146863	phs000909-WCMC63						WCMC63-SRR3146740
phs000909	Metastatic	Liver	SRR3146725	SRR3146976	phs000909-WCMC7						WCMC7-SRR3146725	27	10	17	0.397	1.78	#NUM!	0	23	4	0.983	Sig4	3.3079e-13	5.60352e-13	5.113	43.1693	14.4352	0.8	1.7	FALSE	FALSE	FALSE	FALSE	FALSE	FALSE	FALSE	FALSE	FALSE	FALSE	FALSE	TRUE	FALSE	TRUE	FALSE	TRUE	TRUE	FALSE	FALSE	FALSE
phs000909	Primary	Prostate	SRR3146943	SRR3146966	phs000909-WCMC73						WCMC73-SRR3146943																			FALSE	FALSE	FALSE	FALSE	FALSE	FALSE	FALSE	FALSE	FALSE	FALSE	FALSE	FALSE	FALSE	FALSE	FALSE	FALSE	FALSE	FALSE	FALSE	FALSE
phs000909	Metastatic	Lymph node	SRR3146871	SRR3146713	phs000909-WCMC7520						WCMC7520-SRR3146871	60	53	7	0.867	3.95	-1.63636	0.53012	1	3	0.983	Sig3	1.89202	2.56471	49.4324	20.8955	9.83281	0.71	3.8	FALSE	FALSE	TRUE	FALSE	FALSE	FALSE	FALSE	FALSE	FALSE	FALSE	FALSE	FALSE	TRUE	TRUE	TRUE	TRUE	TRUE	FALSE	TRUE	FALSE
phs000909	Primary	Prostate	SRR3146865	SRR3146713	phs000909-WCMC7520						WCMC7520-SRR3146865	62	50	12	0.863	4.41	-1.81818	0.431373	2	3	0.983	Sig3	6.18929	5.60352e-13	54.4444	19.1275	9.23494	0.29	4	FALSE	FALSE	TRUE	FALSE	FALSE	FALSE	FALSE	FALSE	FALSE	FALSE	FALSE	FALSE	FALSE	TRUE	FALSE	TRUE	FALSE	FALSE	FALSE	FALSE
phs000909	Metastatic	Pelvic mass	SRR3146855	SRR3146713	phs000909-WCMC7520						WCMC7520-SRR3146855	101	86	15	0.733	3.54	-1.18182	0.790419	5	3	0.983	Sig3	1.05869	23.7894	70.5482	62.2663	5.16337e-05	0.72	3.3	FALSE	FALSE	TRUE	FALSE	FALSE	FALSE	FALSE	FALSE	FALSE	FALSE	FALSE	FALSE	TRUE	TRUE	TRUE	FALSE	FALSE	FALSE	TRUE	FALSE
phs000909	Metastatic	Lymph node	SRR3146760	SRR3146842	phs000909-WCMC78						WCMC78-SRR3146760
phs000909	Primary	Prostate	SRR3146953	SRR3146970	phs000909-WCMC79						WCMC79-SRR3146953																			FALSE	FALSE	FALSE	FALSE	FALSE	FALSE	FALSE	FALSE	FALSE	FALSE	FALSE	FALSE	FALSE	FALSE	FALSE	FALSE	FALSE	FALSE	FALSE	FALSE
phs000909	Metastatic	Liver	SRR3146827	SRR3146970	phs000909-WCMC79						WCMC79-SRR3146827																			FALSE	FALSE	FALSE	FALSE	FALSE	FALSE	FALSE	FALSE	FALSE	FALSE	FALSE	FALSE	FALSE	FALSE	FALSE	FALSE	FALSE	FALSE	FALSE	FALSE
phs000909	Primary	Prostate	SRR3146812	SRR3146735	phs000909-WCMC7951						WCMC7951-SRR3146812	21	11	10	0.211	3.58	-1.72727	0.485294	5	5	0.983	Sig5	2.71679	5.60352e-13	3.57398	26.8034	16.8188	0.76	2.1	FALSE	FALSE	TRUE	FALSE	FALSE	FALSE	FALSE	FALSE	FALSE	FALSE	TRUE	FALSE	FALSE	TRUE	TRUE	TRUE	FALSE	FALSE	TRUE	FALSE
phs000909	Metastatic	Bone- point to back	SRR3146909	SRR3146782	phs000909-WCMC80						WCMC80-SRR3146909																			FALSE	FALSE	FALSE	FALSE	FALSE	FALSE	FALSE	FALSE	FALSE	FALSE	FALSE	FALSE	FALSE	FALSE	FALSE	FALSE	FALSE	FALSE	FALSE	FALSE
phs000909	Primary	Prostate	SRR3146921	SRR3146754	phs000909-WCMC89						WCMC89-SRR3146921																			FALSE	FALSE	FALSE	FALSE	FALSE	FALSE	FALSE	FALSE	FALSE	FALSE	FALSE	FALSE	FALSE	FALSE	FALSE	FALSE	FALSE	FALSE	FALSE	FALSE
phs000909	Metastatic	Lymph node	SRR3146887	SRR3146754	phs000909-WCMC89						WCMC89-SRR3146887																			FALSE	FALSE	FALSE	FALSE	FALSE	FALSE	FALSE	FALSE	FALSE	FALSE	FALSE	FALSE	FALSE	FALSE	FALSE	FALSE	FALSE	FALSE	FALSE	FALSE
phs000909	Metastatic	Bone- point to back	SRR3146967	SRR3146924	phs000909-WCMC9						WCMC9-SRR3146967																			FALSE	FALSE	FALSE	FALSE	FALSE	FALSE	FALSE	FALSE	FALSE	FALSE	FALSE	FALSE	FALSE	FALSE	FALSE	FALSE	FALSE	FALSE	FALSE	FALSE
phs000909	Primary	Prostate	SRR3146731	SRR3146924	phs000909-WCMC9						WCMC9-SRR3146731	148	113	35	0.087	3.76	-0.928945	1.06333	93	2	0.983	Sig2	10.0748	130.341	5.60645e-13	110.882	3.19377	1	1.8	FALSE	FALSE	FALSE	FALSE	FALSE	FALSE	FALSE	FALSE	FALSE	FALSE	FALSE	FALSE	FALSE	FALSE	FALSE	FALSE	FALSE	FALSE	FALSE	FALSE
phs000909	Metastatic	Liver	SRR3146933	SRR3146830	phs000909-WCMC90						WCMC90-SRR3146933																			FALSE	FALSE	FALSE	FALSE	FALSE	FALSE	FALSE	FALSE	FALSE	FALSE	FALSE	FALSE	FALSE	FALSE	FALSE	FALSE	FALSE	FALSE	FALSE	FALSE
phs000909	Metastatic	Lymph node	SRR3146831	SRR3146830	phs000909-WCMC90						WCMC90-SRR3146831																			FALSE	FALSE	FALSE	FALSE	FALSE	FALSE	FALSE	FALSE	FALSE	FALSE	FALSE	FALSE	FALSE	FALSE	FALSE	FALSE	FALSE	FALSE	FALSE	FALSE
phs000909	Metastatic	Bone- point to back	SRR3146715	SRR3146830	phs000909-WCMC90						WCMC90-SRR3146715																			FALSE	FALSE	FALSE	FALSE	FALSE	FALSE	FALSE	FALSE	FALSE	FALSE	FALSE	FALSE	FALSE	FALSE	FALSE	FALSE	FALSE	FALSE	FALSE	FALSE
phs000909	Metastatic	Bone- point to back	SRR3146777	SRR3146911	phs000909-WCMC91						WCMC91-SRR3146777
phs000915	Metastatic		SRR8304753	SRR8304739	phs000915-1115081						1115081-SRR8304753	80	47	33	0.615	2.87	-1.36364	0.68323	1	3	0.937	Sig3	14.7509	1.87313	51.4086	37.0031	7.03972	0.16	2.9	FALSE	FALSE	FALSE	FALSE	FALSE	FALSE	FALSE	FALSE	FALSE	FALSE	FALSE	FALSE	TRUE	FALSE	FALSE	FALSE	FALSE	FALSE	FALSE	FALSE
phs000915	Metastatic		SRR8304741	SRR8304747	phs000915-1115082						1115082-SRR8304741	82	82	0	0.998	4.95	-1.09091	0.851613	0	3	0.937	Sig3	1.09336	3.22119	79.2703	6.46774e-13	7.69448	0.35	5.7	FALSE	FALSE	FALSE	FALSE	FALSE	FALSE	FALSE	FALSE	FALSE	FALSE	FALSE	FALSE	FALSE	TRUE	FALSE	TRUE	TRUE	FALSE	FALSE	FALSE
phs000915	Metastatic		SRR8304748	SRR8304755	phs000915-1115085						1115085-SRR8304748	47	26	21	0.532	3.37	-1.45455	0.63871	10	4	0.937	Sig4	7.437	5.60352e-13	25.7773	38.2647	10.9953	0.1	1.6	FALSE	FALSE	FALSE	FALSE	FALSE	FALSE	FALSE	FALSE	FALSE	FALSE	FALSE	FALSE	TRUE	TRUE	TRUE	TRUE	FALSE	FALSE	TRUE	FALSE
phs000915	Metastatic		SRR8304740	SRR8304746	phs000915-1115086						1115086-SRR8304740	85	82	3	0.989	5.32	-1	0.933333	0	3	-0.00898	Sig3	6.94995	5.60352e-13	78.394	3.60283	7.25954	0.17	5.2	FALSE	FALSE	FALSE	FALSE	FALSE	FALSE	FALSE	FALSE	FALSE	FALSE	FALSE	FALSE	TRUE	FALSE	TRUE	TRUE	FALSE	FALSE	TRUE	FALSE
phs000915	Metastatic		SRR8304754	SRR8304751	phs000915-1115088						1115088-SRR8304754	67	57	10	0.798	5.78	-1.36364	0.678082	2	3	0.19	Sig3	15.4549	2.72228	41.8894	13.0105	11.2571	0.13	3.8	FALSE	FALSE	TRUE	FALSE	FALSE	FALSE	FALSE	FALSE	FALSE	FALSE	FALSE	FALSE	FALSE	TRUE	FALSE	FALSE	TRUE	FALSE	FALSE	FALSE
phs000915	Metastatic		SRR8304758	SRR8304750	phs000915-1115089						1115089-SRR8304758	55	52	3	0.906	4.18	-1.63636	0.544554	0	3	-0.0908	Sig3	1.68851	2.02468	51.3668	8.97316	11.1525	0.38	4.3	FALSE	FALSE	FALSE	FALSE	FALSE	FALSE	FALSE	FALSE	FALSE	FALSE	FALSE	FALSE	FALSE	TRUE	TRUE	FALSE	TRUE	FALSE	FALSE	FALSE
phs000915	Metastatic		SRR8307132	SRR8304752	phs000915-1115090						1115090-SRR8307132	141	96	45	0.708	3.11	-1.45455	0.626016	0	3	0.0656	Sig3	23.0154	30.3111	100.003	23.8225	2.34391e-13	0.23	3.9	FALSE	FALSE	FALSE	FALSE	FALSE	FALSE	FALSE	FALSE	FALSE	FALSE	FALSE	FALSE	TRUE	TRUE	TRUE	TRUE	TRUE	FALSE	TRUE	FALSE
phs000915	Metastatic		SRR8304759	SRR8304749	phs000915-1115091						1115091-SRR8304759	84	81	3	0.877	5.81	-1.36364	0.663793	0	3	0.331	Sig3	5.17802	5.60352e-13	87.2695	6.63593	5.79792	0.18	5.5	FALSE	FALSE	TRUE	FALSE	FALSE	FALSE	FALSE	FALSE	FALSE	FALSE	FALSE	TRUE	TRUE	TRUE	TRUE	TRUE	TRUE	FALSE	TRUE	FALSE
phs000915	Metastatic		SRR8304757	SRR8304762	phs000915-1115092						1115092-SRR8304757	55	36	19	0.537	4.37	-1.09091	0.860335	2	5	0.61	Sig5	13.3315	5.60352e-13	28.3525	23.7497	11.7298	0.14	1.7	FALSE	FALSE	TRUE	FALSE	FALSE	FALSE	FALSE	FALSE	FALSE	FALSE	FALSE	FALSE	TRUE	TRUE	FALSE	FALSE	FALSE	FALSE	FALSE	FALSE
phs000915	Metastatic		SRR8304763	SRR8304760	phs000915-1115126						1115126-SRR8304763	67	67	0	0.022	5.42	-0.490909	1.96429	0	2	0.648	Sig2	19.4667	38.3596	15.3449	26.6908	11.9107	0.84	2	FALSE	FALSE	FALSE	FALSE	FALSE	FALSE	FALSE	FALSE	FALSE	FALSE	FALSE	FALSE	FALSE	FALSE	FALSE	FALSE	FALSE	FALSE	FALSE	FALSE
phs000915	Metastatic		SRR8304824	SRR8304825	phs000915-1115150						1115150-SRR8304824	43	42	1	0.013	5.15	-0.666667	1.44	1	5	0.438	Sig5	11.3983	29.7774	1.70128	28.7356	14.6747	0.9	2
phs000915	Metastatic		SRR2404067	SRR8321243	1115153	54					1115153-SRR2404067	140	112	28	0.024	4.15	-0.662201	1.48649	0	2	0.529	Sig2	32.4625	133.729	5.60645e-13	29.2262	10.8169	0.94	2	FALSE	FALSE	FALSE	FALSE	FALSE	FALSE	FALSE	FALSE	FALSE	FALSE	FALSE	FALSE	FALSE	FALSE	FALSE	FALSE	FALSE	FALSE	FALSE	FALSE
phs000915	Metastatic		SRR2404230	SRR2404158	1115154	49					1115154-SRR2404230	177	172	5	0.856	6.61	-0.638999	1.53024	2	3	0.529	Sig3	37.4662	54.9949	89.5347	18.7239	4.51796e-10	0.78	4	FALSE	FALSE	FALSE	FALSE	FALSE	FALSE	FALSE	FALSE	FALSE	FALSE	FALSE	FALSE	FALSE	TRUE	TRUE	TRUE	TRUE	FALSE	TRUE	FALSE
phs000915	Metastatic		SRR2404024	SRR2404128	1115156	78					1115156-SRR2404024	80	66	14	0.826	3.61	-1.27273	0.73743	2	3	0.632	Sig3	4.77456	19.3357	53.061	18.0763	8.94485	0.61	3.5	FALSE	FALSE	TRUE	FALSE	FALSE	FALSE	FALSE	FALSE	FALSE	FALSE	FALSE	FALSE	FALSE	FALSE	TRUE	TRUE	TRUE	FALSE	TRUE	FALSE
phs000915	Metastatic		SRR2404185	SRR2404207	1115157	71					1115157-SRR2404185	143	141	2	0.975	6.37	-0.848485	1.13793	0	3	0.858	Sig3	14.266	19.8318	122.022	6.46774e-13	0.843776	0.46	5.7	FALSE	FALSE	FALSE	FALSE	FALSE	FALSE	FALSE	FALSE	FALSE	FALSE	FALSE	FALSE	FALSE	TRUE	FALSE	TRUE	TRUE	FALSE	FALSE	FALSE
phs000915	Metastatic		SRR2404095	SRR2407084	1115161	67					1115161-SRR2404095	131	121	10	0.272	4.12	-0.585624	1.64236	17	2	0.833	Sig2	7.1069	108.159	13.9557	99.4182	0.839534	0.87	2.4	FALSE	FALSE	FALSE	FALSE	FALSE	TRUE	FALSE	FALSE	FALSE	FALSE	FALSE	TRUE	FALSE	TRUE	FALSE	FALSE	FALSE	TRUE	FALSE	FALSE
phs000915	Metastatic		SRR2407078	SRR2403935	1115183	63					1115183-SRR2407078	91	87	4	0.908	4.84	-1.18182	0.794444	0	3	0.764	Sig3	4.49013	23.7588	70.9309	3.33185	8.36629	0.47	4.5	FALSE	FALSE	FALSE	FALSE	FALSE	FALSE	FALSE	FALSE	FALSE	FALSE	FALSE	FALSE	FALSE	TRUE	TRUE	TRUE	TRUE	FALSE	FALSE	FALSE
phs000915	Metastatic		SRR8304826	SRR8304823	phs000915-1115200						1115200-SRR8304826	87	85	2	0.957	4.66	-1	0.947368	0	3	0.798	Sig3	0.960773	23.7291	66.1182	10.516	7.99585	0.85	4.6	FALSE	FALSE	FALSE	FALSE	FALSE	FALSE	FALSE	FALSE	FALSE	FALSE	FALSE	FALSE	FALSE	TRUE	FALSE	TRUE	TRUE	FALSE	FALSE	FALSE
phs000915	Metastatic		SRR2404278	SRR2404284	1115202	70					1115202-SRR2404278	228	225	3	0.966	4.84	-0.574279	1.67037	0	3	0.794	Sig3	5.3754	98.8511	125.983	6.46774e-13	2.34391e-13	0.81	4.2	FALSE	FALSE	FALSE	FALSE	FALSE	FALSE	FALSE	FALSE	FALSE	FALSE	FALSE	FALSE	FALSE	FALSE	FALSE	TRUE	FALSE	FALSE	FALSE	FALSE
phs000915	Metastatic		SRR2404302	SRR2404257	1115244	70					1115244-SRR2404302	36	21	15	0.266	2.33	-1.54545	0.572917	16	4	0.821	Sig4	3.3079e-13	3.33906	8.934	67.8065	9.62365	0.49	2.1	FALSE	FALSE	FALSE	FALSE	FALSE	FALSE	FALSE	FALSE	FALSE	FALSE	FALSE	FALSE	FALSE	FALSE	FALSE	TRUE	FALSE	TRUE	FALSE	FALSE
phs000915	Metastatic		SRR8304830	SRR8304822	phs000915-1115245						1115245-SRR8304830	20	14	6	0.092	4.88	-1.72727	0.518868	2	5	0.821	Sig5	4.32181	3.17534	6.94003	20.7578	16.8074	0.28	1.8	FALSE	FALSE	FALSE	FALSE	TRUE	FALSE	FALSE	FALSE	FALSE	FALSE	FALSE	FALSE	FALSE	FALSE	FALSE	FALSE	FALSE	FALSE	FALSE	FALSE
phs000915	Metastatic		SRR8304832	SRR8304829	phs000915-1115257						1115257-SRR8304832	152	149	3	0.962	5.3	-0.935065	1.0301	0	3	0.831	Sig3	7.94525	35.8597	114.553	1.83058	1.49368	0.64	4.5	FALSE	FALSE	FALSE	FALSE	FALSE	FALSE	FALSE	FALSE	FALSE	FALSE	FALSE	FALSE	TRUE	FALSE	FALSE	TRUE	TRUE	FALSE	FALSE	FALSE
phs000915	Metastatic		SRR8304839	SRR8304836	phs000915-1115264						1115264-SRR8304839	59	58	1	0.864	4.55	-1.27273	0.715447	0	3	0.831	Sig3	2.10428	4.63214	56.5767	6.46774e-13	11.7497	0.56	4.6	FALSE	FALSE	TRUE	FALSE	FALSE	FALSE	FALSE	FALSE	FALSE	FALSE	FALSE	FALSE	FALSE	FALSE	TRUE	TRUE	FALSE	FALSE	FALSE	FALSE
phs000915	Metastatic		SRR8304838	SRR8304841	phs000915-1115265						1115265-SRR8304838	29	24	5	0.103	4.69	-1.45455	0.626016	3	5	0.903	Sig5	2.81355	3.8182	22.68	19.8877	14.1618	0.3	1.8	FALSE	FALSE	FALSE	FALSE	FALSE	TRUE	FALSE	FALSE	FALSE	FALSE	FALSE	FALSE	FALSE	FALSE	FALSE	FALSE	FALSE	FALSE	FALSE	FALSE
phs000915	Metastatic		SRR8304834	SRR8304831	phs000915-1115284						1115284-SRR8304834	65	48	17	0.279	4.1	-1.45455	0.643275	17	4	0.856	Sig4	5.09684	28.8725	11.1174	84.7886	5.53113	0.42	1.9	FALSE	FALSE	FALSE	FALSE	FALSE	FALSE	FALSE	FALSE	FALSE	FALSE	FALSE	FALSE	TRUE	TRUE	FALSE	FALSE	FALSE	FALSE	FALSE	FALSE
phs000915	Metastatic		SRR8307441	SRR8307256	phs000915-1115303						1115303-SRR8307441	70	70	0	0.978	6.45	-1.54545	0.603659	0	3	0.88	Sig3	6.00162	0.246127	60.6832	6.46774e-13	11.0835	0.53	6.3	FALSE	FALSE	FALSE	FALSE	FALSE	FALSE	FALSE	FALSE	FALSE	FALSE	FALSE	FALSE	TRUE	TRUE	TRUE	FALSE	TRUE	FALSE	FALSE	FALSE
phs000915	Metastatic		SRR8324618	SRR8307263	phs000915-1115305						1115305-SRR8324618	45	18	27	0.141	2.12	-1.54545	0.592308	50	4	0.88	Sig4	0.23108	18.012	3.25751	68.3914	10.3209	0.89	2	FALSE	FALSE	FALSE	FALSE	FALSE	FALSE	FALSE	FALSE	FALSE	FALSE	FALSE	FALSE	FALSE	TRUE	TRUE	FALSE	FALSE	FALSE	FALSE	FALSE
phs000915	Metastatic		SRR8321662	SRR8307260	phs000915-1115308						1115308-SRR8321662	89	82	7	0.902	4.36	-1.36364	0.6875	0	3	0.88	Sig3	3.1609	23.681	58.1144	16.2068	8.58717	0.78	4	FALSE	FALSE	FALSE	FALSE	FALSE	FALSE	FALSE	FALSE	FALSE	FALSE	FALSE	FALSE	FALSE	TRUE	TRUE	TRUE	TRUE	TRUE	TRUE	FALSE
phs000915	Metastatic		SRR8307498	SRR8307134	phs000915-1115311						1115311-SRR8307498	40	8	32	0.205	1.5	-1.72727	0.485294	76	4	0.88	Sig4	0.198538	9.44347	5.60645e-13	82.426	9.69026	0.63	1.9	FALSE	FALSE	TRUE	FALSE	FALSE	FALSE	FALSE	FALSE	FALSE	FALSE	FALSE	FALSE	FALSE	TRUE	FALSE	FALSE	FALSE	FALSE	FALSE	FALSE
phs000915	Metastatic		SRR8304837	SRR8304842	phs000915-1115343						1115343-SRR8304837	41	20	21	0.218	3.39	-1.72727	0.518868	33	4	0.928	Sig4	3.08408	5.96631	10.7584	58.2854	10.7381	0.41	1.8	FALSE	FALSE	FALSE	FALSE	FALSE	FALSE	FALSE	FALSE	FALSE	FALSE	FALSE	FALSE	FALSE	TRUE	FALSE	TRUE	FALSE	FALSE	FALSE	FALSE
phs000915	Metastatic		SRR8304843	SRR8304835	phs000915-1115349						1115349-SRR8304843	12	11	1	0.01	6.3	-1.45455	0.626016	0	5	0.939	Sig5	2.42334	5.49082	5.60645e-13	7.4056	20.2779	0.3	2	FALSE	FALSE	FALSE	FALSE	FALSE	FALSE	FALSE	FALSE	FALSE	FALSE	FALSE	FALSE	FALSE	FALSE	FALSE	FALSE	FALSE	FALSE	FALSE	FALSE
phs000915	Metastatic		SRR3018013	SRR3018015	MO_1015	75					5115023-SRR3018013	116	102	14	0.833	4.04	-0.828283	1.15564	2	3	0.902	Sig3	10.5516	47.578	52.0048	38.509	4.57345	0.69	3.5	FALSE	FALSE	FALSE	FALSE	FALSE	FALSE	FALSE	FALSE	FALSE	FALSE	FALSE	FALSE	TRUE	TRUE	FALSE	TRUE	TRUE	FALSE	FALSE	FALSE
phs000915	Metastatic		SRR8311838	SRR3018018	MO_1020	63					5115024-SRR8311838	65	45	20	0.323	3.94	-0.758893	1.24631	35	4	0.922	Sig4	11.7769	18.4715	19.737	61.8147	7.51868	0.37	1.9	FALSE	FALSE	TRUE	FALSE	FALSE	FALSE	FALSE	FALSE	FALSE	FALSE	FALSE	FALSE	FALSE	TRUE	FALSE	FALSE	FALSE	FALSE	TRUE	FALSE
phs000915	Metastatic		SRR8311840	SRR8311839	phs000915-5115025						5115025-SRR8311840	29	26	3	0.004	4.33	-0.636364	1.46203	3	5	0.922	Sig5	7.35816	12.4797	2.48327	30.1243	15.4499	0.88	1.9	FALSE	FALSE	FALSE	FALSE	FALSE	FALSE	FALSE	FALSE	FALSE	FALSE	FALSE	FALSE	FALSE	FALSE	FALSE	FALSE	FALSE	FALSE	FALSE	FALSE
phs000915	Metastatic		SRR8311846	SRR8311845	MO_1040	68					5115026-SRR8311846	85	37	48	0.131	2.77	-0.636364	1.46667	137	4	0.922	Sig4	9.52202	48.7633	5.60645e-13	115.214	3.53687	0.7	2	FALSE	FALSE	FALSE	FALSE	FALSE	FALSE	FALSE	FALSE	FALSE	FALSE	FALSE	FALSE	TRUE	TRUE	FALSE	FALSE	TRUE	TRUE	FALSE	FALSE
phs000915	Metastatic		SRR8311849	SRR8311850	MO_1054	56					5115027-SRR8311849	52	32	20	0.156	3.88	-1	0.956522	13	4	0.922	Sig4	14.7843	13.8849	9.58182	51.8132	10.7414	0.33	2	FALSE	FALSE	FALSE	FALSE	FALSE	FALSE	FALSE	FALSE	FALSE	FALSE	FALSE	FALSE	FALSE	TRUE	FALSE	FALSE	FALSE	FALSE	FALSE	FALSE
phs000915	Metastatic		SRR8311852	SRR8311853	MO_1071	54					5115028-SRR8311852	111	96	15	0.181	6.67	-0.378562	2.54138	15	1	0.934	Sig1	55.5743	40.836	20.7828	51.774	4.92184	0.31	2.1	FALSE	FALSE	TRUE	FALSE	FALSE	FALSE	FALSE	FALSE	FALSE	FALSE	FALSE	FALSE	TRUE	TRUE	TRUE	FALSE	FALSE	FALSE	TRUE	FALSE
phs000915	Metastatic		SRR8311857	SRR8311858	MO_1074	69					5115029-SRR8311857	95	49	46	0.227	3.14	-0.748252	1.27111	34	4	0.934	Sig4	22.5589	49.9022	5.78678e-10	100.84	3.97974	0.45	1.7	FALSE	FALSE	FALSE	TRUE	FALSE	FALSE	FALSE	FALSE	FALSE	FALSE	FALSE	FALSE	FALSE	FALSE	FALSE	FALSE	TRUE	FALSE	TRUE	FALSE
phs000915	Metastatic		SRR8311864	SRR8311865	MO_1084	77					5115030-SRR8311864	152	148	4	0.937	5.04	-0.901354	1.08386	1	2	0.934	Sig2	9.85335	79.7062	68.4325	18.7436	4.26201	0.78	3.9	FALSE	FALSE	FALSE	FALSE	FALSE	FALSE	FALSE	FALSE	FALSE	FALSE	FALSE	FALSE	FALSE	TRUE	FALSE	FALSE	TRUE	FALSE	TRUE	FALSE
phs000915	Metastatic		SRR8311868	SRR8311869	MO_1094	67					5115031-SRR8311868	167	150	17	0.848	3.97	-0.655172	1.48718	0	2	0.934	Sig2	3.72232	121.042	54.5687	21.1774	5.55675	0.75	3.5	FALSE	FALSE	FALSE	FALSE	FALSE	FALSE	FALSE	FALSE	FALSE	FALSE	FALSE	FALSE	FALSE	FALSE	FALSE	TRUE	TRUE	FALSE	FALSE	FALSE
phs000915	Metastatic		SRR8311872	SRR8311873	MO_1095	72					5115032-SRR8311872	187	166	21	0.811	4.92	-0.523126	1.84956	2	3	0.934	Sig3	33.781	82.9337	82.367	21.2107	0.768124	0.29	3.8	FALSE	FALSE	TRUE	FALSE	FALSE	FALSE	TRUE	FALSE	FALSE	FALSE	FALSE	FALSE	TRUE	TRUE	TRUE	FALSE	TRUE	FALSE	TRUE	FALSE
phs000915	Metastatic		SRR8311876	SRR8311877	TP_2001	70					5115033-SRR8311876	213	204	9	0.927	5.8	-0.643541	1.52277	0	3	0.934	Sig3	35.6108	72.5411	105.837	6.47217	2.34391e-13	0.52	4.1	FALSE	FALSE	FALSE	FALSE	FALSE	FALSE	FALSE	FALSE	FALSE	FALSE	FALSE	FALSE	TRUE	TRUE	FALSE	TRUE	TRUE	FALSE	FALSE	FALSE
phs000915	Metastatic		SRR8311896	SRR8311897	TP_2009	58					5115034-SRR8311896	108	78	30	0.335	3.57	-0.878788	1.1	47	4	0.941	Sig4	10.7762	47.2521	27.4468	84.5617	2.87071	0.46	2.1	FALSE	TRUE	FALSE	FALSE	FALSE	FALSE	FALSE	FALSE	FALSE	FALSE	FALSE	FALSE	FALSE	TRUE	FALSE	TRUE	FALSE	FALSE	FALSE	FALSE
phs000915	Metastatic		SRR8311885	SRR8311886	phs000915-5115056						5115056-SRR8311885	148	140	8	0.06	8.7	-0.340909	2.84636	4	1	0.941	Sig1	87.5118	49.3886	26.6369	53.995	0.721328	0.91	1.6	FALSE	FALSE	FALSE	FALSE	FALSE	TRUE	FALSE	FALSE	FALSE	FALSE	TRUE	FALSE	FALSE	FALSE	FALSE	FALSE	FALSE	FALSE	FALSE	FALSE
phs000915	Metastatic		SRR8311891	SRR8311892	TP_2010	64					5115057-SRR8311891	105	102	3	0.835	4.58	-0.915584	1.05119	1	3	0.941	Sig3	9.47898	41.5637	59.8259	16.4964	6.31867	0.63	3.7	FALSE	FALSE	FALSE	FALSE	FALSE	FALSE	FALSE	FALSE	FALSE	FALSE	FALSE	FALSE	FALSE	TRUE	FALSE	TRUE	FALSE	FALSE	FALSE	FALSE
phs000915	Metastatic		SRR8311907	SRR8311908	MO_1124	66					5115058-SRR8311907	160	157	3	0.771	5.69	-0.631893	1.54253	1	2	0.941	Sig2	23.61	85.4553	64.5681	0.998332	6.54593	0.92	4.1	FALSE	FALSE	FALSE	FALSE	FALSE	FALSE	FALSE	FALSE	FALSE	FALSE	FALSE	FALSE	TRUE	TRUE	FALSE	FALSE	TRUE	FALSE	FALSE	FALSE
phs000915	Metastatic		SRR8311904	SRR8311899	MO_1114	62					5115073-SRR8311904	262	253	9	0.798	4.93	-0.553872	1.77578	0	2	0.941	Sig2	25.9732	169.371	80.4054	16.8933	2.34391e-13	0.83	3.7	FALSE	FALSE	FALSE	FALSE	FALSE	FALSE	FALSE	FALSE	FALSE	FALSE	FALSE	FALSE	FALSE	TRUE	TRUE	FALSE	TRUE	FALSE	TRUE	FALSE
phs000915	Metastatic		SRR8311909	SRR8311910	MO_1128	71					5115075-SRR8311909	82	53	29	0.335	3.03	-0.909091	1.04762	48	4	0.941	Sig4	8.10685	39.3733	7.53083	103.492	3.17566	0.77	2.1	FALSE	FALSE	TRUE	TRUE	FALSE	FALSE	FALSE	FALSE	FALSE	FALSE	FALSE	FALSE	FALSE	FALSE	TRUE	TRUE	FALSE	FALSE	TRUE	FALSE
phs000915	Metastatic		SRR8311911	SRR8311912	MO_1130	56					5115076-SRR8311911	102	92	10	0.11	6.32	-0.467532	2.0602	4	1	0.941	Sig1	44.0037	45.3683	27.2308	45.8541	5.16823	0.38	2.1	FALSE	FALSE	FALSE	FALSE	FALSE	FALSE	FALSE	FALSE	FALSE	FALSE	FALSE	FALSE	FALSE	TRUE	FALSE	FALSE	FALSE	FALSE	FALSE	FALSE
phs000915	Metastatic		SRR8311916	SRR8311917	phs000915-5115077						5115077-SRR8311916	92	82	10	0.122	6.89	-0.586207	1.65714	7	1	0.941	Sig1	47.6288	34.2493	17.6029	43.1261	7.14216	0.29	1.9	FALSE	FALSE	FALSE	FALSE	FALSE	FALSE	FALSE	FALSE	FALSE	FALSE	FALSE	FALSE	FALSE	TRUE	FALSE	FALSE	FALSE	TRUE	FALSE	FALSE
phs000915	Metastatic		SRR8311926	SRR8311927	TP_2032	74					5115078-SRR8311926	125	93	32	0.261	3.96	-0.591631	1.64608	81	2	0.94	Sig2	17.9492	96.2614	2.19927e-09	99.1921	2.85245	0.58	2	FALSE	FALSE	FALSE	FALSE	FALSE	FALSE	FALSE	FALSE	FALSE	FALSE	FALSE	FALSE	TRUE	TRUE	FALSE	FALSE	FALSE	TRUE	FALSE	FALSE
phs000915	Metastatic		SRR8311874	SRR8311875	MO_1096	66					5115098-SRR8311874	122	118	4	0.859	5.07	-0.894737	1.08571	0	3	0.94	Sig3	19.4779	37.8667	67.6651	10.6055	5.38667	0.54	4	FALSE	FALSE	FALSE	FALSE	TRUE	FALSE	FALSE	FALSE	TRUE	FALSE	FALSE	FALSE	FALSE	TRUE	FALSE	TRUE	TRUE	FALSE	FALSE	FALSE
phs000915	Metastatic		SRR8311930	SRR8311898	TP_2020	55					5115127-SRR8311930	190	173	17	0.916	5.45	-0.760897	1.291	0	3	0.94	Sig3	44.4729	49.3777	100.477	7.08271	2.34391e-13	0.27	4.2	FALSE	FALSE	FALSE	FALSE	FALSE	FALSE	FALSE	FALSE	FALSE	FALSE	FALSE	FALSE	FALSE	TRUE	TRUE	TRUE	FALSE	FALSE	FALSE	FALSE
phs000915	Metastatic		SRR8311958	SRR8311959	MO_1192	62					5115128-SRR8311958	147	143	4	0.86	4.85	-0.454545	2.10359	0	2	0.94	Sig2	11.4478	78.957	66.5795	8.91032	5.33714	0.54	3.7	FALSE	FALSE	TRUE	FALSE	FALSE	FALSE	FALSE	FALSE	FALSE	FALSE	FALSE	FALSE	TRUE	TRUE	TRUE	FALSE	TRUE	FALSE	TRUE	FALSE
phs000915	Metastatic		SRR8311946	SRR8311947	MO_1179	75					5115129-SRR8311946	162	159	3	0.755	6.98	-0.572391	1.71017	0	1	0.94	Sig1	49.2227	38.8001	80.7722	7.89265	2.59594	0.27	3.4	FALSE	FALSE	TRUE	FALSE	FALSE	FALSE	FALSE	FALSE	TRUE	FALSE	FALSE	FALSE	TRUE	TRUE	TRUE	TRUE	TRUE	FALSE	TRUE	FALSE
phs000915	Metastatic		SRR8311953	SRR8311954	MO_1184	71					5115130-SRR8311953	128	94	34	0.345	4.86	-0.605016	1.60705	60	4	0.94	Sig4	31.1085	54.7459	24.9098	94.1699	1.06144	0.56	2.1	FALSE	FALSE	FALSE	FALSE	FALSE	FALSE	FALSE	FALSE	FALSE	FALSE	FALSE	FALSE	FALSE	TRUE	TRUE	TRUE	TRUE	TRUE	FALSE	FALSE
phs000915	Metastatic		SRR8311933	SRR8311934	MO_1162	50					5115152-SRR8311933	216	200	16	0.311	3.97	-0.499072	1.96357	26	2	0.94	Sig2	9.50955	208.239	7.80253	96.0956	2.34391e-13	0.7	2.5	FALSE	FALSE	FALSE	FALSE	FALSE	FALSE	FALSE	FALSE	FALSE	FALSE	FALSE	FALSE	FALSE	TRUE	FALSE	TRUE	FALSE	FALSE	FALSE	FALSE
phs000915	Metastatic		SRR8311962	SRR8311963	MO_1215	65					5115158-SRR8311962	211	209	2	0.994	6.11	-0.616601	1.5937	0	3	0.94	Sig3	40.2349	71.8958	97.3538	6.46774e-13	0.81958	0.81	5.1	FALSE	FALSE	FALSE	FALSE	FALSE	FALSE	FALSE	FALSE	FALSE	FALSE	FALSE	FALSE	TRUE	TRUE	TRUE	TRUE	FALSE	FALSE	TRUE	FALSE
phs000915	Metastatic		SRR8311978	SRR8311979	MO_1241	75					5115160-SRR8311978	179	161	18	0.707	4.45	-0.783217	1.25219	6	2	0.94	Sig2	14.378	111.342	53.0348	48.5282	1.45982	0.84	2.8	FALSE	FALSE	FALSE	FALSE	FALSE	FALSE	FALSE	FALSE	FALSE	FALSE	FALSE	FALSE	FALSE	TRUE	TRUE	TRUE	TRUE	FALSE	TRUE	FALSE
phs000915	Metastatic		SRR8311944	SRR8311945	MO_1176	56					5115186-SRR8311944	133	132	1	0.893	5.62	-0.725678	1.34549	1	3	0.94	Sig3	24.3685	53.8956	66.177	2.67857	6.44709	0.77	4.1	FALSE	FALSE	FALSE	FALSE	FALSE	FALSE	FALSE	FALSE	FALSE	FALSE	FALSE	FALSE	TRUE	TRUE	FALSE	TRUE	FALSE	FALSE	FALSE	TRUE
phs000915	Metastatic		SRR8311991	SRR8311992	MO_1262	53					5115187-SRR8311991	131	105	26	0.107	4.33	-0.52987	1.83771	35	2	0.94	Sig2	30.7258	96.2264	5.60645e-13	90.214	3.13767	0.85	1.9	FALSE	FALSE	FALSE	FALSE	FALSE	FALSE	FALSE	FALSE	FALSE	FALSE	TRUE	FALSE	FALSE	TRUE	FALSE	FALSE	FALSE	FALSE	FALSE	FALSE
phs000915	Metastatic		SRR8311924	SRR8311925	phs000915-5115192						5115192-SRR8311924	72	71	1	0.021	6.56	-0.628627	1.53869	1	1	0.94	Sig1	34.7364	42.6046	8.16061e-12	36.0222	11.8452	0.96	2	FALSE	FALSE	FALSE	FALSE	FALSE	FALSE	FALSE	FALSE	FALSE	FALSE	FALSE	FALSE	FALSE	FALSE	FALSE	FALSE	FALSE	TRUE	FALSE	FALSE
phs000915	Metastatic		SRR8311999	SRR8312000	MO_1202	70					5115193-SRR8311999	183	177	6	0.963	6.58	-0.603073	1.62033	1	3	0.94	Sig3	43.502	32.9343	105.017	5.88819	2.34391e-13	0.62	4.7	FALSE	FALSE	FALSE	FALSE	FALSE	FALSE	FALSE	FALSE	FALSE	FALSE	FALSE	FALSE	FALSE	TRUE	FALSE	TRUE	TRUE	FALSE	FALSE	FALSE
phs000915	Metastatic		SRR8311970	SRR8311971	MO_1221	59					5115194-SRR8311970	217	213	4	0.877	6.02	-0.834632	1.18462	0	1	0.94	Sig1	51.303	82.049	91.27	2.26702	1.33768	0.72	3.8	FALSE	FALSE	FALSE	FALSE	FALSE	FALSE	FALSE	FALSE	FALSE	FALSE	FALSE	FALSE	TRUE	TRUE	TRUE	TRUE	TRUE	FALSE	FALSE	FALSE
phs000915	Metastatic		SRR8311974	SRR8311975	MO_1232	65					5115195-SRR8311974	237	227	10	0.766	4.8	-0.596285	1.64734	7	2	0.94	Sig2	11.9393	149.372	88.9745	26.0751	2.34391e-13	0.58	3.4	FALSE	FALSE	TRUE	FALSE	FALSE	FALSE	FALSE	FALSE	FALSE	FALSE	FALSE	FALSE	FALSE	TRUE	TRUE	TRUE	FALSE	FALSE	TRUE	FALSE
phs000915	Metastatic		SRR8311984	SRR8311985	MO_1244	58					5115196-SRR8311984	207	204	3	0.806	5.45	-0.541818	1.81219	1	2	0.94	Sig2	32.1998	120.874	69.4067	6.70169	3.16594	0.91	3.8	FALSE	FALSE	TRUE	FALSE	FALSE	FALSE	FALSE	FALSE	FALSE	FALSE	FALSE	FALSE	FALSE	TRUE	TRUE	TRUE	TRUE	FALSE	FALSE	FALSE
phs000915	Metastatic		SRR8311986	SRR8311987	MO_1249	70					5115197-SRR8311986	203	193	10	0.858	5.61	-0.539843	1.81098	2	2	0.94	Sig2	39.4677	86.2758	73.6126	15.695	1.6242	0.49	3.4	FALSE	FALSE	FALSE	FALSE	FALSE	FALSE	FALSE	FALSE	FALSE	FALSE	FALSE	FALSE	FALSE	TRUE	FALSE	FALSE	TRUE	FALSE	TRUE	FALSE
phs000915	Metastatic		SRR8311993	SRR8311994	MO_1263	65					5115198-SRR8311993	169	167	2	0.993	8.63	-0.646104	1.50611	0	1	0.94	Sig1	61.3959	8.15707	99.0666	6.46774e-13	0.948808	0.18	6.2	FALSE	FALSE	TRUE	FALSE	FALSE	FALSE	FALSE	FALSE	FALSE	FALSE	FALSE	FALSE	TRUE	FALSE	FALSE	TRUE	TRUE	FALSE	FALSE	FALSE
phs000915	Metastatic		SRR8311935	SRR8311936	TP_2034	51					5115199-SRR8311935	82	55	27	0.262	3.43	-0.754209	1.26383	32	4	0.94	Sig4	8.52157	46.5673	9.72228	83.3013	5.14718	0.53	2	FALSE	FALSE	FALSE	FALSE	FALSE	FALSE	FALSE	FALSE	FALSE	FALSE	FALSE	FALSE	FALSE	TRUE	FALSE	TRUE	TRUE	TRUE	FALSE	FALSE
phs000915	Metastatic		SRR8311968	SRR8311969	MO_1219	68					5115203-SRR8311968	85	69	16	0.432	5.57	-0.564593	1.69231	3	1	0.94	Sig1	31.6255	20.0599	27.7761	41.5101	7.08582	0.18	2.5	FALSE	FALSE	FALSE	FALSE	FALSE	FALSE	FALSE	FALSE	FALSE	FALSE	FALSE	FALSE	FALSE	TRUE	FALSE	TRUE	FALSE	FALSE	FALSE	FALSE
phs000915	Metastatic		SRR8312004	SRR8312005	TP_2054	70					5115254-SRR8312004	174	174	0	0.914	6.45	-0.588068	1.65647	0	3	0.94	Sig3	27.9293	51.8169	109.258	6.46774e-13	0.770154	0.34	4.4	FALSE	FALSE	FALSE	FALSE	FALSE	FALSE	FALSE	FALSE	FALSE	FALSE	FALSE	FALSE	FALSE	TRUE	FALSE	TRUE	FALSE	FALSE	FALSE	FALSE
phs000915	Metastatic		SRR8312028	SRR8312029	MO_1337	62					5115255-SRR8312028	156	97	59	0.273	3.26	-0.678571	1.4359	119	2	0.94	Sig2	19.7929	117.094	5.60645e-13	120.233	0.882169	0.86	1.9	FALSE	FALSE	FALSE	FALSE	FALSE	FALSE	FALSE	FALSE	FALSE	FALSE	FALSE	FALSE	FALSE	FALSE	TRUE	TRUE	TRUE	FALSE	TRUE	FALSE
phs000915	Metastatic		SRR8312012	SRR8312013	MO_1316	70					5115256-SRR8312012	105	103	2	0.913	4.16	-0.701299	1.35683	0	3	0.94	Sig3	1.48704	51.024	58.2173	11.8534	7.90295	0.77	3.6	FALSE	FALSE	FALSE	FALSE	FALSE	FALSE	FALSE	FALSE	FALSE	FALSE	FALSE	FALSE	TRUE	TRUE	FALSE	FALSE	FALSE	FALSE	FALSE	FALSE
phs000915	Metastatic		SRR8311905	SRR8311906	MO_1118	73					5115258-SRR8311905	122	70	52	0.235	3.36	-0.97669	0.997674	102	4	0.94	Sig4	15.3478	81.5369	2.68876	113.86	1.69148	0.92	2	FALSE	FALSE	TRUE	FALSE	FALSE	FALSE	FALSE	FALSE	FALSE	FALSE	FALSE	FALSE	TRUE	FALSE	FALSE	FALSE	TRUE	FALSE	FALSE	FALSE
phs000915	Metastatic		SRR8311931	SRR8311932	MO_1161	65					5115259-SRR8311931	179	176	3	0.84	5.02	-0.660079	1.48242	1	2	0.94	Sig2	19.68	87.2005	81.9247	1.64395	3.82701	0.81	4	FALSE	FALSE	FALSE	FALSE	FALSE	FALSE	FALSE	FALSE	FALSE	FALSE	FALSE	FALSE	FALSE	TRUE	TRUE	TRUE	FALSE	FALSE	TRUE	FALSE
phs000915	Metastatic		SRR8312022	SRR8312023	MO_1336	75					5115260-SRR8312022	139	132	7	0.86	5.49	-0.698052	1.39683	0	3	0.94	Sig3	24.6629	33.4499	83.6576	10.9636	3.77407	0.59	3.5	FALSE	FALSE	FALSE	TRUE	FALSE	FALSE	FALSE	FALSE	FALSE	FALSE	FALSE	FALSE	FALSE	TRUE	TRUE	TRUE	TRUE	FALSE	FALSE	FALSE
phs000915	Metastatic		SRR8312001	SRR8312002	MO_1277	54					5115261-SRR8312001	166	163	3	0.84	5.23	-0.560399	1.74187	0	2	0.94	Sig2	22.6852	81.0066	76.8924	6.90728	3.77228	0.8	4.1	FALSE	FALSE	FALSE	FALSE	FALSE	FALSE	FALSE	FALSE	FALSE	FALSE	FALSE	FALSE	TRUE	TRUE	TRUE	TRUE	FALSE	FALSE	TRUE	FALSE
phs000915	Metastatic		SRR8312040	SRR8312041	TP_2060	72					5115276-SRR8312040	114	96	18	0.222	7.68	-0.40589	2.3811	6	1	0.94	Sig1	61.007	21.3862	34.1941	41.0611	4.62381	0.17	1.9	FALSE	FALSE	FALSE	TRUE	FALSE	FALSE	FALSE	FALSE	FALSE	FALSE	FALSE	FALSE	FALSE	TRUE	FALSE	TRUE	FALSE	FALSE	FALSE	FALSE
phs000915	Metastatic		SRR8312030	SRR8312031	MO_1339	78					5115290-SRR8312030	243	229	14	0.718	4.77	-0.652406	1.51009	2	2	0.94	Sig2	26.8717	151.076	74.2354	23.135	0.533936	0.81	3.3	FALSE	FALSE	TRUE	FALSE	FALSE	FALSE	FALSE	FALSE	FALSE	FALSE	FALSE	FALSE	TRUE	TRUE	FALSE	TRUE	TRUE	FALSE	FALSE	FALSE
phs000915	Metastatic		SRR8312042	SRR8312043	TP_2061	65					5115291-SRR8312042	215	200	15	0.692	5.37	-0.676983	1.45429	6	2	0.94	Sig2	33.1299	105.415	81.2341	21.6552	0.994836	0.7	3.3	FALSE	FALSE	FALSE	FALSE	FALSE	FALSE	FALSE	FALSE	FALSE	FALSE	FALSE	FALSE	FALSE	TRUE	FALSE	TRUE	FALSE	FALSE	FALSE	FALSE
phs000915	Metastatic		SRR8312045	SRR8312046	TP_2064	71					5115327-SRR8312045	159	150	9	0.667	4.49	-0.720539	1.35308	4	2	0.94	Sig2	13.4256	82.5921	69.9931	34.7818	1.35298	0.7	3	FALSE	FALSE	TRUE	FALSE	FALSE	FALSE	FALSE	FALSE	FALSE	FALSE	FALSE	FALSE	FALSE	TRUE	TRUE	TRUE	TRUE	FALSE	TRUE	FALSE
phs000915	Metastatic		SRR8312049	SRR8312050	MO_1410	66					5115359-SRR8312049	158	153	5	0.74	5.21	-0.878788	1.11864	0	3	0.94	Sig3	16.2365	70.7881	72.0512	11.3883	4.89679	0.46	3.5	FALSE	FALSE	TRUE	FALSE	FALSE	FALSE	TRUE	FALSE	FALSE	FALSE	FALSE	FALSE	FALSE	TRUE	FALSE	TRUE	TRUE	FALSE	FALSE	FALSE
phs000915	Metastatic		SRR8312075	SRR8312076	phs000915-5115405						5115405-SRR8312075	227	220	7	0.93	5.68	-0.516652	1.89915	1	3	0.94	Sig3	34.8848	97.1095	97.0917	10.5313	2.34391e-13	0.42	3.7	FALSE	TRUE	FALSE	FALSE	FALSE	FALSE	FALSE	FALSE	FALSE	FALSE	FALSE	FALSE	FALSE	TRUE	TRUE	TRUE	TRUE	FALSE	TRUE	FALSE
phs000915	Metastatic		SRR8312068	SRR8312069	phs000915-5115406						5115406-SRR8312068	367	337	30	0.297	4.37	-0.443975	2.22903	40	2	0.94	Sig2	30.0386	381.03	5.60645e-13	81.6555	2.34391e-13	0.78	2.3	FALSE	FALSE	FALSE	FALSE	FALSE	FALSE	FALSE	FALSE	FALSE	FALSE	FALSE	FALSE	FALSE	TRUE	FALSE	FALSE	FALSE	FALSE	TRUE	FALSE
phs000915	Metastatic		SRR8312070	SRR8312071	phs000915-5115407						5115407-SRR8312070	264	263	1	0.953	8.47	-0.51145	1.92647	0	1	0.94	Sig1	81.6649	66.7341	103.192	6.46774e-13	2.34391e-13	0.19	5.3	FALSE	FALSE	FALSE	FALSE	FALSE	FALSE	FALSE	FALSE	FALSE	FALSE	FALSE	FALSE	FALSE	TRUE	TRUE	TRUE	FALSE	FALSE	TRUE	FALSE
phs000915	Metastatic		SRR8312096	SRR8312097	phs000915-5115408						5115408-SRR8312096	211	207	4	0.828	5.26	-0.667464	1.46924	1	3	0.94	Sig3	18.7527	98.6711	106.943	4.98025	2.34391e-13	0.83	4	FALSE	FALSE	FALSE	FALSE	FALSE	FALSE	TRUE	FALSE	FALSE	FALSE	TRUE	FALSE	FALSE	TRUE	TRUE	TRUE	TRUE	TRUE	TRUE	FALSE
phs000915	Metastatic		SRR8311598	SRR8311599	phs000915-5115409						5115409-SRR8311598	140	100	40	0.12	3.53	-0.727273	1.34694	74	2	0.94	Sig2	12.3209	127.214	5.60645e-13	99.8245	3.38744	0.85	2.1	FALSE	FALSE	FALSE	FALSE	FALSE	FALSE	FALSE	FALSE	FALSE	FALSE	FALSE	FALSE	FALSE	TRUE	FALSE	TRUE	FALSE	FALSE	FALSE	FALSE
phs000915	Metastatic		SRR8311600	SRR8311601	phs000915-5115410						5115410-SRR8311600	199	192	7	0.91	5.23	-0.627566	1.55353	0	3	0.94	Sig3	15.2212	93.1808	96.1329	9.59155	1.40899	0.83	4.1	FALSE	FALSE	FALSE	FALSE	TRUE	FALSE	FALSE	FALSE	FALSE	FALSE	FALSE	FALSE	FALSE	TRUE	TRUE	TRUE	TRUE	FALSE	TRUE	FALSE
phs000915	Metastatic		SRR8311619	SRR8311620	phs000915-5115411						5115411-SRR8311619	259	256	3	0.908	6.31	-0.599013	1.64808	1	2	0.94	Sig2	44.6483	119.307	98.4296	6.46774e-13	7.74122e-11	0.93	4.3	TRUE	FALSE	FALSE	FALSE	FALSE	FALSE	FALSE	FALSE	FALSE	FALSE	FALSE	FALSE	TRUE	TRUE	FALSE	TRUE	FALSE	FALSE	FALSE	FALSE
phs000915	Metastatic		SRR8311627	SRR8311628	phs000915-5115412						5115412-SRR8311627	356	354	2	0.948	5.46	-0.420902	2.33222	1	2	0.94	Sig2	13.9843	207.712	122.758	6.46774e-13	2.34391e-13	0.61	4.7	FALSE	FALSE	TRUE	FALSE	FALSE	FALSE	FALSE	FALSE	FALSE	FALSE	FALSE	FALSE	TRUE	TRUE	FALSE	FALSE	FALSE	FALSE	FALSE	TRUE
phs000915	Metastatic		SRR8311580	SRR8311581	phs000915-5115501						5115501-SRR8311580	184	182	2	0.862	5.1	-0.638961	1.53082	0	2	0.94	Sig2	11.4879	100.075	85.0107	3.01212	3.1929	0.73	4	FALSE	FALSE	TRUE	FALSE	FALSE	FALSE	FALSE	FALSE	FALSE	FALSE	FALSE	FALSE	FALSE	TRUE	TRUE	TRUE	TRUE	FALSE	TRUE	FALSE
phs000915	Metastatic		SRR8311644	SRR8311645	phs000915-5115505						5115505-SRR8311644	254	251	3	0.947	7.41	-0.997224	0.995166	1	1	0.94	Sig1	58.7696	86.7176	102.158	1.0395	2.34391e-13	0.51	4.5	FALSE	FALSE	FALSE	FALSE	FALSE	FALSE	FALSE	FALSE	FALSE	FALSE	FALSE	FALSE	FALSE	TRUE	FALSE	TRUE	TRUE	FALSE	FALSE	FALSE
phs000915	Metastatic		SRR8311667	SRR8311668	phs000915-5115506						5115506-SRR8311667	234	234	0	0.841	5.65	-0.749601	1.31861	0	2	0.94	Sig2	30.9625	122.877	97.126	6.46774e-13	1.01518	0.83	3.9	FALSE	FALSE	TRUE	FALSE	FALSE	FALSE	FALSE	FALSE	FALSE	FALSE	FALSE	FALSE	FALSE	TRUE	FALSE	TRUE	TRUE	FALSE	FALSE	FALSE
phs000915	Metastatic		SRR8311652	SRR8311653	phs000915-5115528						5115528-SRR8311652	212	210	2	0.777	5.6	-0.682251	1.44556	0	2	0.94	Sig2	29.2365	119.16	78.4723	6.46774e-13	3.3132	0.84	3.9	FALSE	FALSE	TRUE	FALSE	FALSE	FALSE	FALSE	FALSE	FALSE	FALSE	FALSE	FALSE	TRUE	TRUE	FALSE	TRUE	TRUE	FALSE	FALSE	FALSE
phs000915	Metastatic		SRR8311623	SRR8311624	phs000915-5115547						5115547-SRR8311623	120	90	30	0.2	4.32	-0.675815	1.43951	40	4	0.94	Sig4	28.132	78.2478	5.60645e-13	98.8436	2.66644	0.71	2.3	FALSE	FALSE	TRUE	FALSE	FALSE	FALSE	FALSE	FALSE	FALSE	FALSE	FALSE	TRUE	TRUE	TRUE	FALSE	TRUE	FALSE	FALSE	FALSE	FALSE
phs000915	Metastatic		SRR8311692	SRR8311693	phs000915-5115548						5115548-SRR8311692	261	261	0	0.886	5.87	-0.763293	1.29412	0	3	0.94	Sig3	22.2146	117.152	119.829	6.46774e-13	0.193892	0.51	4.4	FALSE	FALSE	FALSE	FALSE	FALSE	FALSE	FALSE	FALSE	FALSE	FALSE	FALSE	FALSE	FALSE	TRUE	FALSE	TRUE	FALSE	TRUE	FALSE	FALSE
phs000915	Metastatic		SRR8311694	SRR8311695	phs000915-5115608						5115608-SRR8311694	181	176	5	0.77	4.55	-0.679583	1.43683	0	3	0.94	Sig3	8.68567	85.5994	92.2341	18.2471	1.65161	0.69	3.4	FALSE	FALSE	FALSE	FALSE	FALSE	FALSE	FALSE	FALSE	FALSE	FALSE	FALSE	FALSE	FALSE	TRUE	TRUE	TRUE	FALSE	FALSE	TRUE	FALSE
phs000915	Metastatic		SRR8311697	SRR8311698	phs000915-5115609						5115609-SRR8311697	303	291	12	0.856	5.56	-0.66454	1.49167	9	2	0.94	Sig2	45.9229	158.258	96.6127	6.55988	2.34391e-13	0.49	3.6	FALSE	FALSE	TRUE	FALSE	FALSE	FALSE	FALSE	FALSE	FALSE	FALSE	FALSE	FALSE	TRUE	TRUE	FALSE	FALSE	TRUE	FALSE	FALSE	FALSE
phs000915	Metastatic		SRR8311714	SRR8311715	phs000915-5115610						5115610-SRR8311714	238	230	8	0.956	5.85	-0.587252	1.67016	0	3	0.94	Sig3	30.761	102.116	107.961	2.09056	0.583301	0.83	5.1	FALSE	FALSE	TRUE	FALSE	FALSE	FALSE	FALSE	FALSE	FALSE	FALSE	FALSE	FALSE	TRUE	TRUE	TRUE	FALSE	TRUE	FALSE	FALSE	FALSE
phs000915	Metastatic		SRR8311716	SRR8311717	phs000915-5115611						5115611-SRR8311716	182	181	1	0.927	5.66	-0.533532	1.81843	0	3	0.94	Sig3	26.9826	64.3595	106.67	0.147893	1.20956e-07	0.32	4	FALSE	FALSE	TRUE	FALSE	FALSE	FALSE	FALSE	FALSE	FALSE	FALSE	FALSE	FALSE	FALSE	TRUE	FALSE	TRUE	TRUE	FALSE	FALSE	FALSE
phs000915	Metastatic		SRR8311718	SRR8311719	phs000915-5115612						5115612-SRR8311718	201	200	1	0.876	5.85	-0.528139	1.8517	0	3	0.94	Sig3	28.6334	76.1787	103.955	6.46774e-13	1.07742	0.43	4.3	FALSE	TRUE	FALSE	FALSE	FALSE	FALSE	FALSE	FALSE	FALSE	FALSE	FALSE	FALSE	FALSE	TRUE	TRUE	TRUE	TRUE	TRUE	FALSE	FALSE
phs000915	Metastatic		SRR8311720	SRR8311721	phs000915-5115613						5115613-SRR8311720	217	206	11	0.81	5.26	-0.800866	1.23036	9	2	0.94	Sig2	18.1332	118.104	76.8472	35.7622	2.34391e-13	0.85	3.9	FALSE	FALSE	TRUE	FALSE	FALSE	FALSE	FALSE	FALSE	FALSE	FALSE	FALSE	FALSE	FALSE	TRUE	TRUE	TRUE	FALSE	FALSE	FALSE	FALSE
phs000915	Metastatic		SRR8311745	SRR8311746	phs000915-5115614						5115614-SRR8311745	240	235	5	0.856	5.78	-0.494418	1.98732	1	2	0.94	Sig2	31.0976	120.489	94.9693	4.64999	0.478928	0.94	4	FALSE	FALSE	FALSE	FALSE	FALSE	FALSE	TRUE	FALSE	FALSE	FALSE	FALSE	FALSE	TRUE	TRUE	TRUE	TRUE	TRUE	FALSE	TRUE	FALSE
phs000915	Metastatic		SRR8311749	SRR8311750	phs000915-5115615						5115615-SRR8311749	420	406	14	0.36	3.96	-0.485944	2.04098	11	2	0.94	Sig2	4.41585	491.702	5.60645e-13	68.1483	2.34391e-13	0.92	2.7	FALSE	FALSE	FALSE	FALSE	FALSE	TRUE	FALSE	FALSE	FALSE	FALSE	FALSE	FALSE	FALSE	TRUE	FALSE	TRUE	FALSE	FALSE	FALSE	TRUE
phs000915	Metastatic		SRR8311751	SRR8311752	phs000915-5115648						5115648-SRR8311751	185	171	14	0.682	4.65	-0.642633	1.51544	10	2	0.94	Sig2	21.2143	93.5718	65.3899	39.0431	0.784469	0.65	3.1	FALSE	FALSE	FALSE	FALSE	FALSE	FALSE	FALSE	FALSE	FALSE	FALSE	FALSE	FALSE	TRUE	TRUE	TRUE	TRUE	FALSE	FALSE	TRUE	FALSE
phs000915	Metastatic		SRR8311791	SRR8311792	phs000915-5115650						5115650-SRR8311791	215	160	55	0.148	4.22	-0.549925	1.79172	187	2	0.94	Sig2	35.3084	173.953	5.60645e-13	110.332	0.783291	0.87	2	FALSE	FALSE	TRUE	FALSE	FALSE	FALSE	TRUE	FALSE	FALSE	FALSE	FALSE	FALSE	FALSE	FALSE	FALSE	FALSE	TRUE	FALSE	FALSE	FALSE
phs000915	Metastatic		SRR8311795	SRR8311796	phs000915-5115651						5115651-SRR8311795	245	234	11	0.796	4.9	-0.587774	1.67674	3	2	0.94	Sig2	26.8675	155.423	73.3425	14.6057	1.43965	0.89	3.4	FALSE	FALSE	FALSE	FALSE	FALSE	FALSE	FALSE	FALSE	FALSE	FALSE	FALSE	FALSE	TRUE	TRUE	TRUE	TRUE	TRUE	FALSE	TRUE	FALSE
phs000915	Metastatic		SRR3018193	SRR3018195	MO_1012	71					6115012-SRR3018193	140	135	5	0.774	4.79	-0.581818	1.66667	0	2	0.94	Sig2	17.6986	67.9262	58.5287	19.3206	5.06612	0.73	3.3	FALSE	TRUE	FALSE	FALSE	FALSE	FALSE	TRUE	FALSE	FALSE	FALSE	FALSE	TRUE	FALSE	TRUE	FALSE	TRUE	TRUE	FALSE	FALSE	TRUE
phs000915	Metastatic		SRR3018198	SRR3018196	MO_1013	55					6115013-SRR3018198	134	125	9	0.729	4.58	-0.863636	1.1046	1	3	0.94	Sig3	8.87248	35.2236	94.1201	31.3559	0.739177	0.41	3.4	FALSE	FALSE	FALSE	FALSE	FALSE	FALSE	FALSE	FALSE	TRUE	FALSE	FALSE	FALSE	FALSE	TRUE	TRUE	TRUE	TRUE	FALSE	TRUE	FALSE
phs000915	Metastatic		SRR3018200	SRR3018201	MO_1014	65					6115014-SRR3018200	126	113	13	0.893	3.9	-0.936027	1.02768	1	3	0.94	Sig3	4.85884	48.3375	66.3985	31.9398	4.44748	0.67	3.3	FALSE	FALSE	TRUE	FALSE	FALSE	FALSE	FALSE	FALSE	FALSE	FALSE	FALSE	FALSE	FALSE	TRUE	FALSE	TRUE	FALSE	FALSE	FALSE	FALSE
phs000915	Metastatic		SRR8307101	SRR8304871	phs000915-6115116						6115116-SRR8307101	34	30	4	0.216	4.97	-1.36364	0.694175	2	5	0.94	Sig5	7.17662	6.11097	14.802	24.4991	14.4814	0.31	2.3	FALSE	FALSE	FALSE	FALSE	FALSE	FALSE	FALSE	FALSE	FALSE	FALSE	FALSE	FALSE	FALSE	FALSE	FALSE	FALSE	FALSE	FALSE	FALSE	FALSE
phs000915	Metastatic		SRR8307103	SRR8307116	phs000915-6115119						6115119-SRR8307103	31	31	0	0.012	5.54	-0.737374	1.2913	0	5	0.94	Sig5	9.3432	11.2796	0.467876	36.7418	14.6756	0.96	2	FALSE	FALSE	FALSE	FALSE	FALSE	FALSE	FALSE	FALSE	FALSE	FALSE	FALSE	FALSE	FALSE	FALSE	FALSE	FALSE	FALSE	FALSE	FALSE	FALSE
phs000915	Metastatic		SRR8307109	SRR8307111	phs000915-6115120						6115120-SRR8307109	87	84	3	0.919	5.72	-1.09091	0.876494	0	3	0.94	Sig3	12.8109	5.90855	67.3101	5.45071	8.26235	0.6	4.3	FALSE	FALSE	TRUE	FALSE	FALSE	FALSE	FALSE	FALSE	FALSE	FALSE	FALSE	FALSE	FALSE	TRUE	TRUE	TRUE	TRUE	FALSE	TRUE	FALSE
phs000915	Metastatic		SRR8307108	SRR8307130	phs000915-6115124						6115124-SRR8307108	36	29	7	0.014	5.74	-0.909091	1.0398	3	5	0.94	Sig5	15.5139	6.56843	13.8054	17.7995	14.9801	0.36	2	FALSE	FALSE	FALSE	FALSE	FALSE	FALSE	FALSE	FALSE	FALSE	FALSE	FALSE	FALSE	FALSE	FALSE	FALSE	FALSE	FALSE	FALSE	FALSE	FALSE
phs000915	Metastatic		SRR8307106	SRR8307114	phs000915-6115236						6115236-SRR8307106	50	31	19	0.307	2.7	-1.45455	0.650246	23	4	0.202	Sig4	3.39382	14.8966	7.69853	71.3842	8.81444	0.63	2.1	FALSE	FALSE	FALSE	FALSE	FALSE	FALSE	FALSE	FALSE	FALSE	FALSE	FALSE	FALSE	TRUE	FALSE	FALSE	FALSE	TRUE	TRUE	TRUE	FALSE
phs000915	Metastatic		SRR8307110	SRR8307262	6115250	70					6115250-SRR8307110	97	93	4	0.084	8.04	-0.447552	2.16012	1	1	-0.307	Sig1	45.3946	31.8878	29.2174	29.5393	7.75728	0.93	1.5	FALSE	FALSE	FALSE	FALSE	FALSE	FALSE	FALSE	FALSE	FALSE	FALSE	FALSE	FALSE	FALSE	FALSE	FALSE	FALSE	FALSE	FALSE	FALSE	FALSE
phs000915	Metastatic		SRR8307112	SRR8307104	phs000915-6115285						6115285-SRR8307112	59	48	11	0.481	4.87	-1.27273	0.733333	1	3	0.0242	Sig3	10.5837	5.60352e-13	43.6125	25.4029	9.78048	0.11	1.9	FALSE	FALSE	FALSE	FALSE	FALSE	FALSE	FALSE	FALSE	FALSE	FALSE	FALSE	FALSE	TRUE	TRUE	FALSE	FALSE	TRUE	FALSE	FALSE	FALSE
phs000915	Metastatic		SRR8307113	SRR8307118	phs000915-6115286						6115286-SRR8307113	67	64	3	0.884	4.55	-1.18182	0.780142	0	3	-0.151	Sig3	2.20063	1.95036	66.9823	11.3345	8.19865	0.17	4	FALSE	FALSE	FALSE	FALSE	TRUE	FALSE	FALSE	FALSE	FALSE	FALSE	FALSE	TRUE	FALSE	TRUE	TRUE	TRUE	FALSE	FALSE	FALSE	FALSE
phs000915	Metastatic		SRR8307119	SRR8307115	phs000915-6115288						6115288-SRR8307119	103	96	7	0.842	3.93	-0.818182	1.14451	2	3	0.387	Sig3	2.3787	42.9318	58.6039	29.845	5.44833	0.92	3.7	FALSE	TRUE	FALSE	FALSE	FALSE	FALSE	FALSE	FALSE	FALSE	FALSE	FALSE	FALSE	FALSE	TRUE	FALSE	TRUE	FALSE	FALSE	FALSE	FALSE
phs000915	Metastatic		SRR8307105	SRR8307102	phs000915-6115295						6115295-SRR8307105	96	93	3	0.86	4.89	-1.09091	0.863874	0	3	0.276	Sig3	4.70331	23.6906	73.1429	17.1934	6.24162	0.88	4.4	FALSE	FALSE	TRUE	FALSE	FALSE	FALSE	FALSE	FALSE	FALSE	FALSE	FALSE	FALSE	FALSE	TRUE	FALSE	TRUE	TRUE	FALSE	FALSE	FALSE
phs000915	Metastatic		SRR8307505	SRR8307500	phs000915-6115317						6115317-SRR8307505	135	131	4	0.992	6.09	-0.993007	0.969492	0	3	0.08	Sig3	9.08372	13.7594	123.276	0.745769	1.65895	0.5	6	FALSE	FALSE	TRUE	FALSE	FALSE	FALSE	FALSE	FALSE	FALSE	FALSE	FALSE	FALSE	FALSE	TRUE	TRUE	TRUE	TRUE	FALSE	FALSE	FALSE
phs000915	Metastatic		SRR8307501	SRR8307107	phs000915-6115319						6115319-SRR8307501	104	94	10	0.849	3.62	-1.36364	0.663793	9	3	-0.0751	Sig3	0.907793	20.4053	68.8709	49.0615	2.47055	0.59	3.3	FALSE	FALSE	FALSE	FALSE	TRUE	FALSE	TRUE	FALSE	FALSE	FALSE	FALSE	FALSE	TRUE	FALSE	TRUE	TRUE	TRUE	FALSE	TRUE	FALSE
phs000915	Metastatic		SRR8307502	SRR8307504	phs000915-6115320						6115320-SRR8307502	102	101	1	0.88	4.61	-0.971787	0.993769	0	3	0.752	Sig3	1.87032	49.0375	59.4446	4.87924	9.18117	0.82	3.8	FALSE	FALSE	TRUE	FALSE	FALSE	FALSE	FALSE	FALSE	FALSE	FALSE	FALSE	FALSE	FALSE	TRUE	TRUE	TRUE	TRUE	TRUE	TRUE	FALSE
phs000915	Metastatic		SRR8316704	SRR8307503	phs000915-6115321						6115321-SRR8316704	40	12	28	0.104	1.76	-1.36364	0.671756	112	4	0.832	Sig4	1.58376	7.1984	5.60645e-13	85.69	9.59829	0.82	1.9	TRUE	FALSE	TRUE	TRUE	TRUE	FALSE	FALSE	FALSE	TRUE	FALSE	FALSE	FALSE	FALSE	TRUE	FALSE	FALSE	FALSE	TRUE	FALSE	TRUE
phs000915	Metastatic		SRR8316710	SRR8316706	phs000915-6115322						6115322-SRR8316710	162	156	6	0.284	3.52	-0.814394	1.19728	2	2	0.736	Sig2	0.813386	152.411	12.0928	107.122	0.273507	0.79	2.6	FALSE	FALSE	FALSE	FALSE	FALSE	FALSE	FALSE	FALSE	TRUE	FALSE	FALSE	TRUE	FALSE	TRUE	FALSE	FALSE	FALSE	FALSE	FALSE	FALSE
phs000915	Metastatic		SRR8316709	SRR8316707	phs000915-6115323						6115323-SRR8316709	58	58	0	0.992	5.89	-1.72727	0.505747	0	3	0.674	Sig3	2.10766	5.60352e-13	52.2509	6.46774e-13	11.8102	0.21	5.6	FALSE	FALSE	FALSE	FALSE	FALSE	FALSE	FALSE	FALSE	FALSE	FALSE	FALSE	FALSE	TRUE	TRUE	TRUE	TRUE	TRUE	FALSE	TRUE	FALSE
phs000915	Metastatic		SRR8316705	SRR8307261	phs000915-6115381						6115381-SRR8316705	60	53	7	0.715	3.54	-1.36364	0.691099	0	5	0.798	Sig5	1.35976	21.3904	27.2007	26.7516	11.8601	0.96	3	FALSE	FALSE	FALSE	FALSE	FALSE	FALSE	FALSE	FALSE	FALSE	FALSE	FALSE	FALSE	TRUE	TRUE	FALSE	TRUE	TRUE	FALSE	FALSE	FALSE
phs000915	Metastatic		SRR8316753	SRR8307442	phs000915-6115383						6115383-SRR8316753	84	80	4	0.884	6.48	-0.748252	1.27111	1	3	0.9	Sig3	19.8724	2.77155e-08	62.8868	16.2766	7.02212	0.48	4.3	FALSE	FALSE	TRUE	FALSE	FALSE	FALSE	FALSE	FALSE	FALSE	FALSE	FALSE	FALSE	TRUE	TRUE	TRUE	TRUE	TRUE	FALSE	TRUE	FALSE
phs000915	Metastatic		SRR8316754	SRR8307293	phs000915-6115385						6115385-SRR8316754	195	195	0	0.945	4.61	-0.604895	1.60224	0	3	0.865	Sig3	3.3079e-13	94.05	117.077	6.46774e-13	2.34391e-13	0.78	4	FALSE	FALSE	FALSE	FALSE	FALSE	FALSE	FALSE	FALSE	FALSE	FALSE	FALSE	FALSE	TRUE	FALSE	TRUE	TRUE	TRUE	FALSE	TRUE	FALSE
phs000915	Metastatic		SRR8316758	SRR8307259	phs000915-6115386						6115386-SRR8316758	107	97	10	0.797	4.25	-1.18182	0.806034	6	3	0.885	Sig3	5.14474	27.657	71.947	36.3618	3.58506	0.8	3.9	FALSE	FALSE	TRUE	FALSE	FALSE	FALSE	FALSE	FALSE	FALSE	FALSE	FALSE	FALSE	FALSE	TRUE	TRUE	TRUE	FALSE	FALSE	TRUE	FALSE
phs000915	Metastatic		SRR8316755	SRR8324617	phs000915-6115387						6115387-SRR8316755	119	118	1	0.965	6.71	-0.754209	1.26383	0	3	0.925	Sig3	15.8742	9.68495	100.205	1.47319	3.37531	0.19	4.9	FALSE	FALSE	TRUE	FALSE	FALSE	FALSE	FALSE	FALSE	FALSE	FALSE	FALSE	TRUE	TRUE	TRUE	TRUE	TRUE	TRUE	FALSE	FALSE	FALSE
phs000915	Metastatic		SRR8316756	SRR8307506	phs000915-6115388						6115388-SRR8316756	170	162	8	0.948	6.17	-0.740032	1.32	1	3	0.925	Sig3	31.7472	39.1836	96.2052	14.2432	0.65112	0.94	4.3	FALSE	FALSE	FALSE	FALSE	FALSE	FALSE	FALSE	FALSE	FALSE	FALSE	FALSE	FALSE	FALSE	FALSE	TRUE	TRUE	TRUE	FALSE	TRUE	FALSE
phs000915	Metastatic		SRR8316757	SRR8307452	phs000915-6115389						6115389-SRR8316757	146	139	7	0.873	5.14	-0.73262	1.31228	1	3	0.925	Sig3	14.7653	36.6502	102.438	23.1216	2.34391e-13	0.76	4.1	FALSE	FALSE	FALSE	FALSE	FALSE	FALSE	FALSE	FALSE	FALSE	FALSE	FALSE	FALSE	TRUE	TRUE	TRUE	FALSE	TRUE	FALSE	TRUE	FALSE
phs000915	Metastatic		SRR8316918	SRR8324615	phs000915-6115390						6115390-SRR8316918	130	75	55	0.397	3.39	-0.541226	1.77154	99	4	0.925	Sig4	18.4443	69.5453	3.18383	125.649	0.753163	0.88	2	FALSE	FALSE	FALSE	FALSE	FALSE	FALSE	FALSE	FALSE	FALSE	FALSE	FALSE	FALSE	FALSE	TRUE	FALSE	TRUE	TRUE	FALSE	FALSE	FALSE
phs000915	Metastatic		SRR8316923	SRR8324611	phs000915-6115391						6115391-SRR8316923	107	107	0	0.831	5.85	-0.61039	1.56504	0	3	0.925	Sig3	20.6653	27.9486	65.5417	8.52215	6.72988	0.52	3.4	FALSE	FALSE	TRUE	FALSE	FALSE	FALSE	FALSE	FALSE	FALSE	FALSE	FALSE	FALSE	FALSE	TRUE	FALSE	FALSE	TRUE	FALSE	FALSE	FALSE
phs000915	Metastatic		SRR8316915	SRR8307448	phs000915-6115392						6115392-SRR8316915	119	119	0	1	6.67	-0.71123	1.35018	0	3	0.9	Sig3	16.0077	10.3551	96.8863	6.46774e-13	3.58205	0.87	5.4	FALSE	FALSE	TRUE	FALSE	FALSE	FALSE	FALSE	FALSE	FALSE	FALSE	FALSE	FALSE	TRUE	TRUE	FALSE	TRUE	TRUE	FALSE	FALSE	FALSE
phs000915	Metastatic		SRR8316920	SRR8307450	phs000915-6115393						6115393-SRR8316920	86	49	37	0.153	3.49	-0.855615	1.12991	205	4	0.9	Sig4	12.5628	45.2409	5.60645e-13	105.61	4.70179	0.81	1.9	FALSE	FALSE	FALSE	FALSE	FALSE	FALSE	FALSE	FALSE	FALSE	FALSE	FALSE	FALSE	FALSE	TRUE	FALSE	TRUE	TRUE	FALSE	FALSE	FALSE
phs000915	Metastatic		SRR8316919	SRR8307499	phs000915-6115394						6115394-SRR8316919	184	183	1	0.974	7.68	-0.824451	1.18808	0	3	0.916	Sig3	32.6009	41.0502	116.717	0.730217	0.422207	0.43	6.2	FALSE	FALSE	FALSE	FALSE	FALSE	FALSE	FALSE	FALSE	FALSE	FALSE	FALSE	FALSE	TRUE	TRUE	TRUE	TRUE	TRUE	FALSE	TRUE	FALSE
phs000915	Metastatic		SRR8316910	SRR8324614	phs000915-6115395						6115395-SRR8316910	113	108	5	0.891	6.17	-0.844156	1.13653	0	3	0.916	Sig3	20.1346	20.3298	69.3836	26.4147	3.69373	0.47	3.4	FALSE	FALSE	TRUE	FALSE	FALSE	FALSE	FALSE	FALSE	FALSE	FALSE	FALSE	FALSE	FALSE	FALSE	FALSE	TRUE	TRUE	FALSE	FALSE	FALSE
phs000915	Metastatic		SRR8316924	SRR8307447	phs000915-6115396						6115396-SRR8316924	121	117	4	0.246	4.37	-0.814471	1.19778	2	2	0.916	Sig2	7.76936	84.2866	32.7918	80.4973	1.58329	0.81	2.3	FALSE	FALSE	FALSE	FALSE	TRUE	FALSE	FALSE	FALSE	FALSE	FALSE	FALSE	FALSE	FALSE	TRUE	FALSE	TRUE	FALSE	FALSE	FALSE	FALSE
phs000915	Metastatic		SRR8316922	SRR8307449	phs000915-6115397						6115397-SRR8316922	129	126	3	0.884	7.07	-0.761905	1.27273	0	3	0.888	Sig3	32.7695	21.3256	82.2812	4.5041	4.43009	0.48	4.5	FALSE	FALSE	FALSE	FALSE	FALSE	FALSE	FALSE	FALSE	FALSE	FALSE	FALSE	FALSE	TRUE	TRUE	FALSE	TRUE	FALSE	FALSE	FALSE	FALSE
phs000915	Metastatic		SRR8316925	SRR8324616	phs000915-6115398						6115398-SRR8316925	171	163	8	0.91	5.35	-0.765328	1.2681	1	3	0.888	Sig3	19.8213	59.0133	102.647	17.2426	2.34391e-13	0.68	4.3	FALSE	FALSE	FALSE	FALSE	FALSE	FALSE	FALSE	FALSE	FALSE	FALSE	FALSE	FALSE	TRUE	TRUE	TRUE	TRUE	TRUE	TRUE	TRUE	FALSE
phs000915	Metastatic		SRR8316921	SRR8307451	phs000915-6115399						6115399-SRR8316921	241	239	2	0.993	7.15	-0.788961	1.23944	0	3	0.888	Sig3	55.0441	47.4907	130.123	6.46774e-13	0.152445	0.3	5.8	FALSE	FALSE	FALSE	FALSE	FALSE	FALSE	FALSE	FALSE	FALSE	FALSE	FALSE	FALSE	FALSE	TRUE	FALSE	FALSE	TRUE	FALSE	TRUE	FALSE
phs000915	Metastatic		SRR8307126	SRR8324612	phs000915-6115400						6115400-SRR8307126	90	86	4	0.964	5.7	-0.909091	1.0398	0	3	0.888	Sig3	14.1772	5.60352e-13	76.528	5.63333	6.80072	0.2	4.9	FALSE	FALSE	FALSE	FALSE	FALSE	FALSE	FALSE	FALSE	FALSE	FALSE	TRUE	FALSE	FALSE	TRUE	FALSE	TRUE	TRUE	FALSE	FALSE	FALSE
phs000915	Metastatic		SRR8307136	SRR8307453	phs000915-6115401						6115401-SRR8307136	31	30	1	0.005	4.35	-0.727273	1.2905	0	5	0.888	Sig5	4.51364	11.1074	4.61587	32.8681	15.0001	0.96	1.9	FALSE	FALSE	TRUE	FALSE	FALSE	FALSE	FALSE	FALSE	FALSE	FALSE	FALSE	FALSE	FALSE	FALSE	FALSE	TRUE	FALSE	FALSE	FALSE	TRUE
phs000915	Metastatic		SRR8307128	SRR8324610	phs000915-6115402						6115402-SRR8307128	65	43	22	0.224	2.76	-0.818182	1.15789	23	4	0.888	Sig4	1.71058	34.2767	2.74427	84.1552	7.47193	0.87	2.1	FALSE	FALSE	FALSE	FALSE	FALSE	FALSE	FALSE	FALSE	FALSE	FALSE	FALSE	FALSE	TRUE	TRUE	FALSE	TRUE	FALSE	FALSE	FALSE	FALSE
phs000915	Metastatic		SRR8307258	SRR8324613	phs000915-6115403						6115403-SRR8307258	140	140	0	0.965	6.29	-1.11273	0.867508	0	3	0.888	Sig3	17.1454	18.6095	122.409	0.315245	0.144971	0.46	5.6	FALSE	FALSE	FALSE	FALSE	FALSE	FALSE	FALSE	FALSE	FALSE	FALSE	FALSE	FALSE	TRUE	TRUE	TRUE	TRUE	TRUE	FALSE	TRUE	FALSE
phs001141	Metastatic	bone	SRR4043970	SRR4043817	phs001141-10	73					10-SRR4043970	78	52	26	0.189	4.71	-0.806818	1.19322	26	4	0.937	Sig4	24.6376	25.2144	5.51089	87.0331	5.40988	0.35	1.9	FALSE	FALSE	FALSE	FALSE	FALSE	FALSE	FALSE	FALSE	FALSE	FALSE	FALSE	FALSE	TRUE	TRUE	FALSE	TRUE	TRUE	TRUE	TRUE	FALSE
phs001141	Metastatic	bone	SRR4044013	SRR4043942	phs001141-11	75					11-SRR4044013	129	122	7	0.849	4.83	-1.00466	0.970588	2	3	0.937	Sig3	12.4924	38.7436	79.2927	29.8842	2.05105	0.32	3.6	FALSE	FALSE	FALSE	FALSE	FALSE	FALSE	FALSE	FALSE	FALSE	FALSE	TRUE	FALSE	FALSE	TRUE	FALSE	TRUE	FALSE	TRUE	TRUE	FALSE
phs001141	Metastatic	bone	SRR4043923	SRR4043930	phs001141-13	71					13-SRR4043923	27	13	14	0.015	3.08	-1.45455	0.626016	3	5	0.923	Sig5	10.1017	3.8102	4.88068	25.6995	15.7927	0.37	1.9
phs001141	Metastatic	Soft Tissue	SRR4043959	SRR4043973	phs001141-14	74					14-SRR4043959	119	112	7	0.803	4.29	-0.789969	1.21293	1	3	0.923	Sig3	5.94868	41.5271	72.7671	35.5362	2.33802	0.68	3.6	FALSE	FALSE	FALSE	FALSE	FALSE	FALSE	FALSE	FALSE	FALSE	FALSE	FALSE	FALSE	FALSE	TRUE	TRUE	TRUE	FALSE	FALSE	FALSE	FALSE
phs001141	Metastatic	bone	SRR4043919	SRR4043829	phs001141-15	74					15-SRR4043919	109	103	6	0.898	5.05	-0.9279	1.03909	0	3	0.923	Sig3	17.0269	34.2461	58.0732	11.2648	7.65078	0.22	3.9	FALSE	FALSE	TRUE	FALSE	FALSE	FALSE	FALSE	FALSE	FALSE	FALSE	FALSE	FALSE	FALSE	FALSE	TRUE	TRUE	TRUE	FALSE	FALSE	FALSE
phs001141	Metastatic	bone	SRR4043929	SRR4043886	phs001141-16	84					16-SRR4043929	50	27	23	0.39	2.56	-1.09091	0.839695	15	4	0.923	Sig4	2.32178	7.79169	19.3666	68.6627	7.68564	0.36	2.1	FALSE	FALSE	FALSE	FALSE	FALSE	FALSE	FALSE	FALSE	TRUE	FALSE	FALSE	FALSE	FALSE	TRUE	TRUE	TRUE	FALSE	FALSE	TRUE	FALSE
phs001141	Metastatic	bone	SRR4043874	SRR4043869	phs001141-17	74					17-SRR4043874	189	180	9	0.953	5.46	-0.70979	1.3717	0	3	0.923	Sig3	13.9935	53.4418	127.823	4.95332	2.34391e-13	0.28	6.7	FALSE	FALSE	FALSE	FALSE	FALSE	FALSE	FALSE	FALSE	FALSE	FALSE	FALSE	FALSE	TRUE	TRUE	TRUE	TRUE	TRUE	FALSE	TRUE	FALSE
phs001141	Metastatic	bone	SRR4043878	SRR4043901	phs001141-19	59					19-SRR4043878	152	151	1	0.964	6.52	-0.948403	1.02519	0	3	0.923	Sig3	23.5705	25.8726	116.236	6.46774e-13	0.870226	0.22	5.2	FALSE	FALSE	TRUE	FALSE	FALSE	FALSE	FALSE	FALSE	FALSE	FALSE	FALSE	FALSE	TRUE	TRUE	TRUE	TRUE	TRUE	FALSE	FALSE	FALSE
phs001141	Metastatic	bone	SRR4043877	SRR4043951	phs001141-2	59					2-SRR4043877	145	134	11	0.951	5.99	-0.793103	1.20833	0	3	0.923	Sig3	28.2248	2.48113	120.322	9.96161	2.34391e-13	0.21	5.4	FALSE	FALSE	FALSE	TRUE	FALSE	FALSE	FALSE	FALSE	FALSE	FALSE	FALSE	FALSE	TRUE	TRUE	TRUE	TRUE	FALSE	FALSE	TRUE	FALSE
phs001141	Metastatic	lymph node	SRR4043814	SRR4043969	phs001141-20	70					20-SRR4043814	95	76	19	0.127	4.28	-0.500891	1.92123	27	4	0.923	Sig4	18.9428	64.9579	2.08184e-08	92.6132	4.47928	0.58	1.9	FALSE	FALSE	FALSE	FALSE	FALSE	FALSE	FALSE	FALSE	TRUE	FALSE	FALSE	FALSE	FALSE	FALSE	FALSE	TRUE	TRUE	TRUE	FALSE	FALSE
phs001141	Metastatic	bone	SRR4043856	SRR4043834	phs001141-21	73					21-SRR4043856	143	138	5	0.955	5.07	-0.657754	1.47632	0	3	0.923	Sig3	20.188	41.9743	82.3355	5.46444	4.14295	0.66	4.2	FALSE	FALSE	FALSE	FALSE	FALSE	FALSE	FALSE	FALSE	FALSE	FALSE	FALSE	FALSE	FALSE	TRUE	FALSE	TRUE	FALSE	FALSE	FALSE	FALSE
phs001141	Metastatic	bone	SRR4043904	SRR4043794	phs001141-22	79					22-SRR4043904	74	40	34	0.281	2.45	-1.36364	0.68323	59	4	0.923	Sig4	4.82709	26.6767	13.9283	91.9312	5.02785	0.55	2.2	FALSE	FALSE	FALSE	TRUE	FALSE	FALSE	FALSE	FALSE	FALSE	FALSE	FALSE	FALSE	FALSE	TRUE	FALSE	TRUE	FALSE	FALSE	FALSE	FALSE
phs001141	Metastatic	bone	SRR4043895	SRR4043994	phs001141-23	76					23-SRR4043895	181	167	14	0.887	4.69	-0.82197	1.18652	2	3	0.923	Sig3	8.98994	78.6969	102.94	17.2505	0.65221	0.6	5.9	FALSE	FALSE	TRUE	FALSE	FALSE	FALSE	FALSE	FALSE	FALSE	FALSE	FALSE	FALSE	FALSE	TRUE	TRUE	TRUE	TRUE	FALSE	TRUE	FALSE
phs001141	Metastatic	bone	SRR4043997	SRR4043844	phs001141-24	66					24-SRR4043997	44	41	3	0.006	4.93	-0.58042	1.61582	2	5	0.923	Sig5	14.0041	32.2086	5.60645e-13	23.2418	15.406	0.34	1.9	FALSE	FALSE	FALSE	FALSE	FALSE	FALSE	FALSE	FALSE	FALSE	FALSE	FALSE	FALSE	FALSE	FALSE	FALSE	FALSE	FALSE	FALSE	FALSE	FALSE
phs001141	Metastatic	bone	SRR4043920	SRR4043880	phs001141-25	75					25-SRR4043920	157	115	42	0.69	5.24	-0.606061	1.60976	1	1	0.923	Sig1	62.4056	27.8842	66.6931	31.6323	0.793725	0.11	1.9	FALSE	FALSE	FALSE	FALSE	FALSE	FALSE	FALSE	FALSE	FALSE	FALSE	FALSE	FALSE	TRUE	FALSE	TRUE	TRUE	FALSE	FALSE	TRUE	FALSE
phs001141	Metastatic	lymph node	SRR4043811	SRR4043790	phs001141-26	71					26-SRR4043811	96	92	4	0.795	4.22	-1.27273	0.740933	0	3	0.936	Sig3	2.01108	31.445	67.4054	33.747	4.03278	0.63	3.9	FALSE	FALSE	TRUE	FALSE	FALSE	FALSE	FALSE	FALSE	FALSE	FALSE	FALSE	FALSE	TRUE	TRUE	TRUE	TRUE	TRUE	FALSE	TRUE	FALSE
phs001141	Metastatic	lymph node	SRR4043858	SRR4043846	phs001141-27	72					27-SRR4043858	277	273	4	0.966	5.7	-0.592315	1.65941	0	3	0.936	Sig3	25.9442	116.492	127.509	6.46774e-13	0.151038	0.48	5.9	FALSE	FALSE	TRUE	FALSE	FALSE	FALSE	FALSE	FALSE	FALSE	FALSE	FALSE	FALSE	TRUE	TRUE	TRUE	TRUE	TRUE	FALSE	TRUE	FALSE
phs001141	Metastatic	bone	SRR4043875	SRR4043979	phs001141-28	65					28-SRR4043875	66	38	28	0.254	3.39	-0.727273	1.28655	66	4	0.936	Sig4	11.658	28.2056	0.72766	86.7656	6.7567	0.84	2.2	FALSE	TRUE	FALSE	FALSE	FALSE	FALSE	FALSE	FALSE	FALSE	FALSE	FALSE	FALSE	FALSE	TRUE	FALSE	FALSE	FALSE	TRUE	TRUE	FALSE
phs001141	Metastatic	bone	SRR4044023	SRR4043935	phs001141-3	61					3-SRR4044023	123	113	10	0.786	7.04	-0.773655	1.25935	0	1	0.936	Sig1	48.856	13.5598	57.8364	7.20619	6.64726	0.1	4	FALSE	FALSE	FALSE	FALSE	FALSE	FALSE	FALSE	FALSE	FALSE	FALSE	FALSE	FALSE	FALSE	TRUE	FALSE	TRUE	TRUE	FALSE	FALSE	FALSE
phs001141	Metastatic	bone	SRR4043905	SRR4043824	phs001141-32	80					32-SRR4043905	51	48	3	0.034	5.19	-0.730205	1.31154	1	5	0.936	Sig5	14.8791	26.9189	7.66176	31.9627	12.9554	0.32	1.9	FALSE	FALSE	FALSE	FALSE	FALSE	FALSE	FALSE	FALSE	FALSE	FALSE	FALSE	FALSE	FALSE	FALSE	FALSE	FALSE	FALSE	FALSE	FALSE	FALSE
phs001141	Metastatic	lymph node	SRR4043809	SRR4043974	phs001141-34	79					34-SRR4043809	69	33	36	0.288	2.93	-1.63636	0.572254	16	4	0.936	Sig4	9.69336	13.8397	24.7621	61.4991	8.04885	0.39	2.1	FALSE	FALSE	TRUE	FALSE	FALSE	FALSE	FALSE	FALSE	FALSE	FALSE	FALSE	FALSE	TRUE	TRUE	TRUE	TRUE	TRUE	FALSE	TRUE	FALSE
phs001141	Metastatic	lymph node	SRR4043810	SRR4043847	phs001141-35	84					35-SRR4043810	123	107	16	0.866	3.97	-0.894349	1.08533	1	3	0.936	Sig3	12.8931	51.8208	55.2515	24.0147	6.0785	0.33	3.6	FALSE	FALSE	TRUE	FALSE	FALSE	FALSE	FALSE	FALSE	FALSE	FALSE	FALSE	FALSE	TRUE	TRUE	TRUE	TRUE	TRUE	FALSE	FALSE	FALSE
phs001141	Metastatic	Prostate Bed	SRR4044001	SRR4043903	phs001141-36	92					36-SRR4044001	71	51	20	0.475	4.84	-0.909091	1.04762	3	1	0.936	Sig1	22.6754	1.9716	37.5048	32.2937	8.70003	0.1	1.9	FALSE	FALSE	FALSE	FALSE	FALSE	FALSE	FALSE	FALSE	FALSE	FALSE	FALSE	FALSE	TRUE	FALSE	TRUE	FALSE	FALSE	FALSE	FALSE	FALSE
phs001141	Metastatic	bone	SRR4043990	SRR4043828	phs001141-37	65					37-SRR4043990	42	41	1	0.031	5.34	-0.758893	1.24631	1	5	0.936	Sig5	10.5799	21.9791	6.06101	34.9325	13.0794	0.34	2	FALSE	FALSE	FALSE	FALSE	FALSE	FALSE	FALSE	FALSE	FALSE	FALSE	FALSE	FALSE	FALSE	FALSE	FALSE	FALSE	FALSE	FALSE	FALSE	FALSE
phs001141	Metastatic	bone	SRR4043964	SRR4043823	phs001141-38	83					38-SRR4043964	43	16	27	0.153	2.21	-1.36364	0.663793	23	4	0.936	Sig4	7.1289	7.95757	5.21839	65.5215	10.1528	0.34	2.6	FALSE	FALSE	FALSE	FALSE	FALSE	FALSE	FALSE	FALSE	FALSE	FALSE	FALSE	FALSE	FALSE	TRUE	FALSE	TRUE	TRUE	FALSE	FALSE	FALSE
phs001141	Metastatic	bone	SRR4043962	SRR4043838	phs001141-39	84					39-SRR4043962	59	29	30	0.157	2.46	-1.09091	0.863874	21	4	0.936	Sig4	9.34157	19.9853	3.50135	85.5581	6.93743	0.76	2	FALSE	FALSE	FALSE	FALSE	FALSE	FALSE	FALSE	FALSE	FALSE	FALSE	FALSE	FALSE	FALSE	TRUE	TRUE	FALSE	FALSE	FALSE	FALSE	FALSE
phs001141	Metastatic	lung	SRR4043948	SRR4043999	phs001141-4	72					4-SRR4043948	111	110	1	0.856	5.83	-0.863636	1.1046	0	3	0.936	Sig3	12.839	25.3581	80.8278	6.70934	5.31422	0.48	4.4	FALSE	FALSE	TRUE	FALSE	FALSE	FALSE	FALSE	FALSE	FALSE	FALSE	FALSE	FALSE	TRUE	TRUE	TRUE	TRUE	TRUE	FALSE	TRUE	FALSE
phs001141	Metastatic	bone	SRR4043957	SRR4043943	phs001141-40	78					40-SRR4043957	45	41	4	0.004	5.02	-0.653959	1.45726	3	5	0.936	Sig5	13.2856	25.3341	9.63891	27.1903	13.56	0.31	2
phs001141	Metastatic	bone	SRR4043820	SRR4043819	phs001141-41	63					41-SRR4043820	86	61	25	0.476	5.73	-0.576623	1.65236	2	1	0.936	Sig1	38.0367	11.9876	25.0007	42.1479	7.7555	0.13	2.2	FALSE	FALSE	TRUE	FALSE	FALSE	FALSE	FALSE	FALSE	FALSE	FALSE	FALSE	FALSE	FALSE	TRUE	TRUE	TRUE	FALSE	FALSE	TRUE	FALSE
phs001141	Metastatic	bone	SRR4044002	SRR4043917	phs001141-42	78					42-SRR4044002	136	114	22	0.547	7.15	-0.45933	2.09699	1	1	0.936	Sig1	61.3188	18.9108	48.2706	37.5213	3.07352	0.1	2.2	FALSE	FALSE	FALSE	FALSE	FALSE	FALSE	FALSE	FALSE	FALSE	FALSE	FALSE	FALSE	FALSE	FALSE	FALSE	TRUE	FALSE	FALSE	FALSE	FALSE
phs001141	Metastatic	liver	SRR4043837	SRR4043787	phs001141-43	81					43-SRR4043837	94	55	39	0.202	2.77	-0.979021	0.982818	54	4	0.936	Sig4	4.65429	62.6372	5.60645e-13	95.3709	5.47985	0.7	2	FALSE	FALSE	FALSE	FALSE	FALSE	FALSE	FALSE	FALSE	FALSE	FALSE	FALSE	TRUE	TRUE	TRUE	FALSE	TRUE	TRUE	FALSE	FALSE	FALSE
phs001141	Metastatic	bone	SRR4043981	SRR4044015	phs001141-44	68					44-SRR4043981	64	57	7	0.023	3.92	-0.718615	1.34694	5	2	0.936	Sig2	7.79729	51.1894	0.606488	50.6178	11.1093	0.7	2	FALSE	FALSE	FALSE	FALSE	FALSE	FALSE	FALSE	FALSE	FALSE	FALSE	FALSE	FALSE	FALSE	FALSE	FALSE	FALSE	FALSE	FALSE	FALSE	FALSE
phs001141	Metastatic	bone	SRR4043909	SRR4043900	phs001141-45	79					45-SRR4043909	36	23	13	0.01	3.88	-1.18182	0.794444	12	4	0.936	Sig4	11.8234	13.5268	5.60645e-13	42.5311	13.9465	0.5	1.9	FALSE	FALSE	FALSE	FALSE	FALSE	FALSE	FALSE	FALSE	FALSE	FALSE	FALSE	FALSE	FALSE	FALSE	FALSE	FALSE	FALSE	TRUE	FALSE	FALSE
phs001141	Metastatic	Prostate Bed	SRR4043793	SRR4044017	phs001141-46	83					46-SRR4043793	118	63	55	0.369	2.48	-0.818182	1.155	94	4	0.936	Sig4	3.10143	71.5479	2.96054	122.105	1.77244	0.72	2.1	FALSE	FALSE	FALSE	FALSE	FALSE	FALSE	FALSE	FALSE	FALSE	FALSE	FALSE	FALSE	FALSE	TRUE	FALSE	TRUE	TRUE	FALSE	FALSE	FALSE
phs001141	Metastatic	bone	SRR4044004	SRR4043996	phs001141-47	71					47-SRR4044004	115	111	4	0.834	4.97	-0.674419	1.43333	0	3	0.907	Sig3	12.1728	42.3219	58.9978	11.9267	7.2839	0.34	3.6	FALSE	FALSE	FALSE	FALSE	FALSE	FALSE	FALSE	FALSE	FALSE	FALSE	FALSE	FALSE	FALSE	TRUE	FALSE	TRUE	TRUE	FALSE	FALSE	FALSE
phs001141	Metastatic	lymph node	SRR4043907	SRR4043952	phs001141-49	65					49-SRR4043907	187	174	13	0.193	3.46	-0.522488	1.87612	16	2	0.913	Sig2	3.3079e-13	188.414	5.60645e-13	113.059	0.975592	0.94	2.3	FALSE	FALSE	FALSE	FALSE	FALSE	FALSE	FALSE	FALSE	FALSE	FALSE	FALSE	FALSE	FALSE	TRUE	FALSE	FALSE	FALSE	FALSE	FALSE	FALSE
phs001141	Metastatic	Soft Tissue	SRR4043876	SRR4043801	phs001141-5	77					5-SRR4043876	56	37	19	0.212	3.74	-1.09091	0.88	17	4	0.913	Sig4	10.5123	17.9553	10.592	71.8555	7.76828	0.31	1.8	FALSE	FALSE	FALSE	TRUE	FALSE	FALSE	FALSE	FALSE	FALSE	FALSE	FALSE	FALSE	FALSE	TRUE	FALSE	TRUE	TRUE	FALSE	FALSE	FALSE
phs001141	Metastatic	bone	SRR4044012	SRR4043991	phs001141-50	56					50-SRR4044012	68	66	2	0.021	5.43	-0.533597	1.80071	1	4	0.913	Sig4	17.8493	38.0493	14.7899	51.4872	8.04252	0.95	1.9	FALSE	FALSE	FALSE	FALSE	FALSE	FALSE	FALSE	FALSE	FALSE	FALSE	FALSE	FALSE	FALSE	FALSE	FALSE	FALSE	FALSE	FALSE	FALSE	FALSE
phs001141	Metastatic	lymph node	SRR4043795	SRR4043982	phs001141-51	70					51-SRR4043795	28	19	9	0.009	3.48	-1.18182	0.785714	3	5	0.913	Sig5	11.4525	7.02529	5.60825	23.9311	15.77	0.38	1.9	FALSE	FALSE	FALSE	FALSE	FALSE	FALSE	FALSE	FALSE	FALSE	FALSE	FALSE	FALSE	FALSE	FALSE	FALSE	FALSE	FALSE	FALSE	FALSE	FALSE
phs001141	Metastatic	bone	SRR4043939	SRR4043888	phs001141-52	72					52-SRR4043939	123	109	14	0.905	3.94	-1.27273	0.740933	1	3	0.94	Sig3	5.87243	20.753	87.7204	43.2753	0.558845	0.29	3.8	FALSE	FALSE	FALSE	FALSE	FALSE	FALSE	FALSE	FALSE	FALSE	FALSE	FALSE	FALSE	FALSE	FALSE	TRUE	TRUE	FALSE	FALSE	TRUE	FALSE
phs001141	Metastatic	bone	SRR4044006	SRR4043818	phs001141-53	83					53-SRR4044006	122	114	8	0.793	5.08	-1	0.956522	0	3	0.94	Sig3	9.28751	35.8534	87.0131	29.2893	1.26207	0.37	4.3	FALSE	FALSE	FALSE	FALSE	FALSE	FALSE	FALSE	FALSE	TRUE	FALSE	FALSE	FALSE	FALSE	TRUE	TRUE	TRUE	TRUE	FALSE	TRUE	FALSE
phs001141	Metastatic	bone	SRR4043960	SRR4043865	phs001141-54	64					54-SRR4043960	32	17	15	0.013	3.27	-1.36364	0.68323	3	5	0.94	Sig5	12.808	10.2615	3.89815	27.6273	15.4128	0.3	2.1	FALSE	FALSE	FALSE	FALSE	FALSE	FALSE	FALSE	FALSE	FALSE	FALSE	FALSE	FALSE	FALSE	FALSE	FALSE	FALSE	FALSE	FALSE	FALSE	FALSE
phs001141	Metastatic	bone	SRR4043933	SRR4043808	phs001141-55	70					55-SRR4043933	33	19	14	0.015	3.6	-1	0.928571	8	5	0.94	Sig5	11.2692	10.2664	4.9777	34.2127	13.8957	0.33	2.1	FALSE	FALSE	FALSE	FALSE	FALSE	FALSE	FALSE	FALSE	FALSE	FALSE	FALSE	FALSE	FALSE	FALSE	FALSE	FALSE	TRUE	FALSE	FALSE	FALSE
phs001141	Metastatic	liver	SRR4043868	SRR4043782	phs001141-56	68					56-SRR4043868	64	50	14	0.284	6.58	-0.748252	1.27111	1	1	0.94	Sig1	27.3904	4.46076	33.0835	25.1365	9.81295	0.1	2.1	FALSE	FALSE	FALSE	FALSE	FALSE	FALSE	FALSE	FALSE	FALSE	FALSE	FALSE	FALSE	FALSE	TRUE	FALSE	FALSE	FALSE	FALSE	FALSE	FALSE
phs001141	Metastatic	bone	SRR4043833	SRR4043882	phs001141-57	78					57-SRR4043833	243	242	1	0.955	5.34	-0.703812	1.389	0	2	0.94	Sig2	5.50593	125.11	118.365	6.46774e-13	0.244977	0.71	4.3	FALSE	FALSE	FALSE	FALSE	FALSE	TRUE	FALSE	FALSE	FALSE	FALSE	FALSE	FALSE	FALSE	TRUE	FALSE	TRUE	TRUE	FALSE	FALSE	FALSE
phs001141	Metastatic	Soft Tissue	SRR4043892	SRR4043861	phs001141-58	78					58-SRR4043892	95	73	22	0.44	3.05	-0.776224	1.22747	32	4	0.94	Sig4	2.47885	58.5937	0.12831	99.0648	5.03494	0.7	2.4	FALSE	FALSE	TRUE	FALSE	FALSE	FALSE	TRUE	FALSE	FALSE	FALSE	FALSE	FALSE	FALSE	FALSE	TRUE	FALSE	FALSE	FALSE	FALSE	FALSE
phs001141	Metastatic	bone	SRR4043832	SRR4043885	phs001141-59	39					59-SRR4043832	132	120	12	0.733	3.75	-0.820639	1.17971	2	2	0.94	Sig2	3.3079e-13	73.31	47.5453	39.9927	5.42631	0.68	3.5	FALSE	FALSE	FALSE	FALSE	FALSE	FALSE	FALSE	FALSE	FALSE	FALSE	FALSE	FALSE	TRUE	TRUE	TRUE	TRUE	TRUE	FALSE	FALSE	FALSE
phs001141	Metastatic	bone	SRR4043956	SRR4043815	phs001141-6	65					6-SRR4043956	162	92	70	0.406	4.01	-0.507576	1.91768	3	1	0.94	Sig1	55.7374	92.9545	12.5355	93.0092	0.484565	0.22	1.9
phs001141	Metastatic	bone	SRR4043953	SRR4043859	phs001141-60	69					60-SRR4043953	168	160	8	0.915	4.87	-0.717172	1.35927	0	3	0.94	Sig3	14.1332	63.5607	102.292	5.04101	1.69922	0.49	4.4	FALSE	FALSE	FALSE	FALSE	FALSE	FALSE	FALSE	FALSE	FALSE	FALSE	FALSE	FALSE	FALSE	TRUE	TRUE	TRUE	TRUE	FALSE	FALSE	FALSE
phs001141	Metastatic	lymph node	SRR4043934	SRR4043872	phs001141-61	91					61-SRR4043934	137	127	10	0.806	4.52	-0.723708	1.34532	0	2	0.94	Sig2	12.9308	82.6056	47.7658	22.3059	6.95681	0.76	3.6	FALSE	FALSE	FALSE	FALSE	FALSE	FALSE	FALSE	FALSE	FALSE	FALSE	FALSE	FALSE	FALSE	TRUE	TRUE	TRUE	FALSE	FALSE	TRUE	FALSE
phs001141	Metastatic	bone	SRR4043822	SRR4043792	phs001141-62	70					62-SRR4043822	91	68	23	0.228	4.39	-0.509091	1.8599	15	4	0.888	Sig4	19.3638	36.138	18.2808	76.802	5.10034	0.79	2.8	FALSE	FALSE	FALSE	FALSE	FALSE	FALSE	FALSE	FALSE	FALSE	FALSE	FALSE	FALSE	FALSE	TRUE	FALSE	TRUE	FALSE	FALSE	FALSE	FALSE
phs001141	Metastatic	lymph node	SRR4043826	SRR4043784	phs001141-63	79					63-SRR4043826	64	38	26	0.356	3.36	-1.27273	0.728477	30	4	0.888	Sig4	9.98119	15.6669	7.41747	82.7586	7.0318	0.41	2.1	FALSE	FALSE	FALSE	FALSE	FALSE	FALSE	FALSE	FALSE	FALSE	FALSE	FALSE	FALSE	FALSE	TRUE	FALSE	TRUE	FALSE	FALSE	FALSE	FALSE
phs001141	Metastatic	bone	SRR4043931	SRR4044018	phs001141-64	76					64-SRR4043931	147	140	7	0.843	4.59	-0.916084	1.04762	2	3	0.905	Sig3	6.32941	57.4529	93.6659	27.1835	0.903696	0.35	4	FALSE	FALSE	TRUE	FALSE	FALSE	FALSE	FALSE	FALSE	FALSE	FALSE	FALSE	FALSE	FALSE	TRUE	FALSE	TRUE	FALSE	FALSE	FALSE	FALSE
phs001141	Metastatic	bone	SRR4043910	SRR4043976	phs001141-65	61					65-SRR4043910	56	42	14	0.208	7.35	-0.772727	1.23695	0	1	0.905	Sig1	32.4194	5.15996e-09	23.1253	24.9266	11.3877	0.1	1.9	FALSE	TRUE	FALSE	TRUE	FALSE	FALSE	FALSE	FALSE	FALSE	FALSE	FALSE	FALSE	FALSE	TRUE	FALSE	FALSE	FALSE	FALSE	TRUE	TRUE
phs001141	Metastatic	lung	SRR4043848	SRR4043871	phs001141-66	79					66-SRR4043848	62	32	30	0.233	2.61	-1	0.947368	70	4	0.905	Sig4	6.92187	24.3002	5.60645e-13	97.3781	6.49421	0.83	2.1	FALSE	FALSE	FALSE	TRUE	FALSE	FALSE	FALSE	FALSE	FALSE	FALSE	FALSE	FALSE	FALSE	TRUE	TRUE	FALSE	FALSE	TRUE	TRUE	FALSE
phs001141	Metastatic	lymph node	SRR4043989	SRR4043891	phs001141-67	78					67-SRR4043989	152	148	4	0.978	6.62	-0.692308	1.39286	0	3	0.905	Sig3	16.043	32.877	103.888	3.30274	2.55581	0.39	5.9	FALSE	FALSE	TRUE	FALSE	FALSE	FALSE	FALSE	FALSE	FALSE	FALSE	FALSE	FALSE	TRUE	TRUE	TRUE	TRUE	TRUE	FALSE	TRUE	FALSE
phs001141	Metastatic	bone	SRR4043825	SRR4044022	phs001141-68	66					68-SRR4043825	121	108	13	0.222	3.51	-0.891892	1.08824	9	2	0.905	Sig2	3.3079e-13	93.5885	26.6444	98.1224	2.76692e-13	0.45	2.4	FALSE	FALSE	FALSE	FALSE	FALSE	FALSE	FALSE	FALSE	FALSE	FALSE	FALSE	FALSE	TRUE	FALSE	FALSE	FALSE	FALSE	FALSE	FALSE	FALSE
phs001141	Metastatic	bone	SRR4043866	SRR4043998	phs001141-69	76					69-SRR4043866	132	131	1	0.981	6.05	-0.692875	1.38908	0	3	0.905	Sig3	15.632	22.8962	100.187	1.3081	3.26494	0.22	5.6	FALSE	FALSE	FALSE	FALSE	FALSE	FALSE	FALSE	FALSE	FALSE	FALSE	FALSE	FALSE	FALSE	TRUE	FALSE	TRUE	TRUE	FALSE	FALSE	FALSE
phs001141	Metastatic	bone	SRR4043840	SRR4043944	phs001141-7	65					7-SRR4043840	100	95	5	0.976	5.62	-0.871212	1.09544	0	3	0.905	Sig3	19.4256	5.08742	76.6486	1.33424	6.58896	0.12	5	FALSE	FALSE	TRUE	FALSE	FALSE	FALSE	FALSE	FALSE	FALSE	FALSE	FALSE	FALSE	TRUE	TRUE	FALSE	TRUE	TRUE	FALSE	FALSE	FALSE
phs001141	Metastatic	bone	SRR4044024	SRR4043896	phs001141-71	74					71-SRR4044024	64	30	34	0.309	2.64	-1.18182	0.806034	40	4	0.905	Sig4	4.51777	27.017	5.60645e-13	94.9504	6.45613	0.78	2	FALSE	FALSE	FALSE	FALSE	FALSE	FALSE	FALSE	FALSE	FALSE	FALSE	FALSE	FALSE	TRUE	TRUE	TRUE	TRUE	TRUE	FALSE	TRUE	FALSE
phs001141	Metastatic	bone	SRR4043800	SRR4043884	phs001141-72	71					72-SRR4043800	76	40	36	0.327	2.44	-1.27273	0.740933	43	4	0.905	Sig4	3.3079e-13	37.9816	12.0127	85.813	6.37005	0.59	2.2	FALSE	FALSE	FALSE	FALSE	FALSE	FALSE	FALSE	FALSE	FALSE	FALSE	FALSE	FALSE	TRUE	TRUE	TRUE	FALSE	TRUE	FALSE	FALSE	FALSE
phs001141	Metastatic	bone	SRR4043902	SRR4043789	phs001141-73	67					73-SRR4043902	52	49	3	0.1	5.74	-0.84585	1.12444	1	5	0.905	Sig5	15.4704	24.6488	6.91873	32.4773	13.2526	0.29	2.1	FALSE	FALSE	FALSE	FALSE	FALSE	FALSE	FALSE	FALSE	FALSE	FALSE	FALSE	FALSE	FALSE	TRUE	FALSE	FALSE	FALSE	FALSE	FALSE	FALSE
phs001141	Metastatic	bone	SRR4043949	SRR4043883	phs001141-74	70					74-SRR4043949	50	49	1	0.027	5.96	-0.646465	1.48315	1	1	0.905	Sig1	18.8581	18.6363	19.3254	22.561	12.2795	0.33	1.9	FALSE	FALSE	FALSE	FALSE	FALSE	FALSE	FALSE	FALSE	FALSE	FALSE	FALSE	FALSE	FALSE	FALSE	FALSE	FALSE	FALSE	FALSE	FALSE	FALSE
phs001141	Metastatic	lymph node	SRR4043799	SRR4043870	phs001141-75	75					75-SRR4043799	187	168	19	0.22	3.58	-0.608981	1.61023	49	2	0.905	Sig2	4.28028	178.385	5.60645e-13	123.126	2.34391e-13	0.86	2.4	FALSE	FALSE	FALSE	FALSE	FALSE	FALSE	FALSE	FALSE	FALSE	FALSE	FALSE	FALSE	FALSE	TRUE	FALSE	FALSE	FALSE	FALSE	FALSE	FALSE
phs001141	Metastatic	bone	SRR4043852	SRR4043916	phs001141-76	60					76-SRR4043852	89	88	1	0.929	4.5	-0.727273	1.28221	0	3	0.905	Sig3	1.12236	28.9252	63.1648	3.68057	9.08144	0.47	4.1	FALSE	FALSE	FALSE	FALSE	FALSE	FALSE	FALSE	FALSE	FALSE	FALSE	FALSE	FALSE	FALSE	TRUE	FALSE	TRUE	TRUE	FALSE	FALSE	FALSE
phs001141	Metastatic	bone	SRR4043941	SRR4043922	phs001141-77	75					77-SRR4043941	82	80	2	0.868	4.6	-0.84585	1.12444	1	3	0.905	Sig3	6.08166	21.8616	53.6153	8.58712	9.68734	0.26	3.5	FALSE	FALSE	TRUE	FALSE	FALSE	FALSE	FALSE	FALSE	FALSE	FALSE	FALSE	TRUE	TRUE	TRUE	TRUE	TRUE	TRUE	FALSE	TRUE	FALSE
phs001141	Metastatic	bone	SRR4043993	SRR4044000	phs001141-78	72					78-SRR4043993	211	201	10	0.767	4.84	-0.653409	1.49469	3	2	0.905	Sig2	18.1588	141.228	68.8625	29.9055	1.2599	0.79	3.7	FALSE	FALSE	FALSE	FALSE	FALSE	FALSE	FALSE	FALSE	FALSE	FALSE	FALSE	FALSE	TRUE	TRUE	FALSE	TRUE	TRUE	FALSE	FALSE	FALSE
phs001141	Metastatic	bone	SRR4043977	SRR4043867	phs001141-79	79					79-SRR4043977	117	110	7	0.821	4.41	-0.727273	1.32	2	3	0.892	Sig3	8.31592	48.9361	59.0922	27.9192	5.31495	0.78	3.6	FALSE	FALSE	FALSE	FALSE	FALSE	FALSE	FALSE	FALSE	FALSE	FALSE	FALSE	FALSE	FALSE	TRUE	FALSE	TRUE	TRUE	FALSE	TRUE	FALSE
phs001141	Metastatic	lymph node	SRR4044014	SRR4043863	phs001141-8	67					8-SRR4044014	104	57	47	0.253	2.45	-1.01881	0.949405	99	4	0.892	Sig4	5.67633e-05	68.1486	5.60645e-13	133.462	1.08335	0.8	2	FALSE	FALSE	FALSE	FALSE	FALSE	FALSE	FALSE	FALSE	TRUE	FALSE	FALSE	FALSE	FALSE	TRUE	FALSE	TRUE	FALSE	TRUE	FALSE	FALSE
phs001141	Metastatic	lymph node	SRR4043845	SRR4043798	phs001141-80	68					80-SRR4043845	58	37	21	0.341	3.05	-1.27273	0.728477	22	4	0.908	Sig4	5.08609	15.7729	11.5253	89.6532	5.62012	0.51	2.2	FALSE	FALSE	FALSE	FALSE	FALSE	FALSE	FALSE	FALSE	FALSE	FALSE	FALSE	FALSE	FALSE	TRUE	FALSE	TRUE	TRUE	FALSE	FALSE	FALSE
phs001141	Metastatic	bone	SRR4043890	SRR4043924	phs001141-81	64					81-SRR4043890	87	85	2	0.836	4.27	-0.909091	1.0398	1	3	0.908	Sig3	2.13851	35.5773	57.7691	15.7821	7.74472	0.62	4.2	FALSE	FALSE	FALSE	FALSE	FALSE	FALSE	FALSE	FALSE	FALSE	FALSE	FALSE	FALSE	FALSE	FALSE	TRUE	FALSE	TRUE	FALSE	TRUE	FALSE
phs001141	Metastatic	lymph node	SRR4043830	SRR4044011	phs001141-83	71					83-SRR4043830	180	176	4	0.858	4.65	-0.610909	1.58501	1	2	0.9	Sig2	2.90885	102.597	96.1676	19.7395	2.34391e-13	0.48	4.3	FALSE	FALSE	FALSE	FALSE	FALSE	FALSE	FALSE	FALSE	FALSE	FALSE	FALSE	FALSE	TRUE	TRUE	FALSE	TRUE	TRUE	FALSE	TRUE	FALSE
phs001141	Metastatic	lymph node	SRR4043988	SRR4043788	phs001141-84	49					84-SRR4043988	199	189	10	0.769	5.43	-0.484848	1.99396	0	2	0.885	Sig2	28.8097	101.052	82.8427	18.7455	0.765653	0.42	4.3	FALSE	FALSE	FALSE	FALSE	FALSE	FALSE	FALSE	FALSE	FALSE	FALSE	FALSE	FALSE	TRUE	TRUE	TRUE	TRUE	FALSE	FALSE	TRUE	FALSE
phs001141	Metastatic	bone	SRR4044009	SRR4043946	phs001141-86	63					86-SRR4044009	124	117	7	0.921	4.5	-0.909091	1.04762	0	3	0.885	Sig3	7.58552	56.0571	61.2705	24.9853	5.54721	0.49	3.8	FALSE	FALSE	FALSE	FALSE	FALSE	FALSE	FALSE	FALSE	FALSE	FALSE	FALSE	FALSE	FALSE	TRUE	TRUE	FALSE	TRUE	FALSE	FALSE	FALSE
phs001141	Metastatic	supraclavicular aden	SRR4043918	SRR4043913	phs001141-87	79					87-SRR4043918	173	168	5	0.919	5.69	-0.537433	1.81114	0	3	0.87	Sig3	26.9629	46.1026	108.033	5.93928	0.694302	0.29	4.6	FALSE	FALSE	TRUE	FALSE	FALSE	FALSE	FALSE	FALSE	FALSE	FALSE	FALSE	FALSE	FALSE	TRUE	FALSE	TRUE	FALSE	FALSE	FALSE	FALSE
phs001141	Metastatic	bone	SRR4043791	SRR4044007	phs001141-88	66					88-SRR4043791	193	177	16	0.809	5.28	-0.679583	1.43683	0	2	0.891	Sig2	30.6272	90.1196	82.2889	14.9397	1.36945	0.24	3.8	FALSE	FALSE	FALSE	FALSE	FALSE	FALSE	FALSE	FALSE	FALSE	FALSE	FALSE	TRUE	TRUE	TRUE	TRUE	TRUE	TRUE	FALSE	TRUE	FALSE
phs001141	Metastatic	bone	SRR4043806	SRR4043978	phs001141-9	65					9-SRR4043806	107	105	2	0.953	5.37	-0.852008	1.14251	0	3	0.891	Sig3	14.1906	22.0045	66.6884	2.88937	8.2111	0.21	3.9	FALSE	FALSE	FALSE	FALSE	FALSE	FALSE	FALSE	FALSE	FALSE	FALSE	FALSE	FALSE	TRUE	TRUE	FALSE	FALSE	TRUE	FALSE	FALSE	FALSE
phs000447	Primary	Prostate	SRR469952	SRR470048	P04-1243	63	T3	7.3	7	Yes	04-1243-SRR469952	63	54	9	0.836	3.48	-1.54545	0.592308	1	3	0.953	Sig3	3.3079e-13	20.187	35.8206	15.7443	12.3789	0.61	3.5	FALSE	FALSE	TRUE	FALSE	FALSE	FALSE	FALSE	FALSE	FALSE	FALSE	FALSE	FALSE	TRUE	TRUE	TRUE	TRUE	TRUE	FALSE	TRUE	FALSE
phs000447	Primary	Prostate	SRR461489	SRR466793	P07-360	57	T2	16.7	8	No	07-360-SRR461489	18	11	7	0.102	2.21	-1.72727	0.485294	9	5	0.937	Sig5	3.3079e-13	5.60352e-13	2.55759	33.7838	16.2949	0.65	1.9	FALSE	FALSE	FALSE	FALSE	FALSE	FALSE	FALSE	FALSE	FALSE	FALSE	FALSE	FALSE	FALSE	TRUE	FALSE	FALSE	FALSE	FALSE	FALSE	FALSE
phs000447	Primary	Prostate	SRR477466	SRR475725	PR-0415	71		7.6	8	Yes	STID0000000415-SRR477466	37	17	20	0.185	2.09	-1.18182	0.790419	20	4	0.9	Sig4	0.535414	12.1833	1.57153	54.6594	12.6064	0.91	1.8	FALSE	FALSE	TRUE	FALSE	FALSE	FALSE	FALSE	FALSE	FALSE	FALSE	FALSE	FALSE	TRUE	FALSE	TRUE	TRUE	FALSE	FALSE	TRUE	FALSE
phs000447	Primary	Prostate	SRR478005	SRR476005	PR-2682	71		7.6	7	No	STID0000002682-SRR478005	26	10	16	0.19	1.87	-1.72727	0.485294	11	4	0.914	Sig4	1.08967	2.4735	1.7097	47.5584	14.235	0.75	2	FALSE	FALSE	FALSE	FALSE	FALSE	FALSE	FALSE	FALSE	FALSE	FALSE	FALSE	FALSE	FALSE	TRUE	FALSE	TRUE	FALSE	FALSE	FALSE	FALSE
phs000447	Primary	Prostate	SRR477710	SRR476179	PR-2872	62			7	Yes	STID0000002872-SRR477710	7	6	1	0.002	5.2	-1.63636	0.53012	1	5	0.914	Sig5	1.7648	5.60352e-13	0.716998	6.96481	20.3273	0.37	2	FALSE	FALSE	FALSE	FALSE	FALSE	FALSE	FALSE	FALSE	FALSE	FALSE	FALSE	FALSE	FALSE	FALSE	FALSE	FALSE	FALSE	FALSE	FALSE	FALSE
phs000447	Primary	Prostate	SRR486768	SRR476707	PR-3127	55			7	No	STID0000003127-SRR486768	21	11	10	0.03	2.79	-1.54545	0.572917	11	5	0.932	Sig5	1.37259	6.53255	5.60645e-13	30.1484	16.9878	0.59	1.9	FALSE	FALSE	FALSE	FALSE	FALSE	FALSE	FALSE	FALSE	FALSE	FALSE	FALSE	FALSE	FALSE	TRUE	FALSE	FALSE	FALSE	FALSE	FALSE	FALSE
TCGA	Primary		TCGA-J9-A8CN-01	TCGA-J9-A8CN-10	TCGA-J9-A8CN	53	T3		6		TCGA-J9-A8CN-01	29	13	16	0.063	2.65	-1.54545	0.584071	18	4	0.983	Sig4	4.17909	3.50839	5.60645e-13	55.3017	12.9329	0.88	2	FALSE	FALSE	FALSE	FALSE	FALSE	FALSE	FALSE	FALSE	FALSE	FALSE	FALSE	FALSE	FALSE	TRUE	FALSE	FALSE	FALSE	FALSE	FALSE	FALSE
TCGA	Primary		TCGA-V1-A8MM-01	TCGA-V1-A8MM-10	TCGA-V1-A8MM	60	T3		7		TCGA-V1-A8MM-01	24	8	16	0.124	1.64	-1.81818	0.431373	15	4	0.983	Sig4	3.3079e-13	0.278041	2.36076	50.6491	14.1625	0.79	2	FALSE	FALSE	FALSE	FALSE	FALSE	FALSE	FALSE	FALSE	FALSE	FALSE	FALSE	FALSE	FALSE	TRUE	FALSE	TRUE	FALSE	FALSE	TRUE	FALSE
TCGA	Primary		TCGA-EJ-A46H-01	TCGA-EJ-A46H-10	TCGA-EJ-A46H	60	T2		7		TCGA-EJ-A46H-01	14	14	0	0.011	7.08	-1.36364	0.678082	0	5	0.927	Sig5	5.43813	2.79541e-06	4.66792	8.09825	19.1045	0.1	1.7	FALSE	FALSE	FALSE	FALSE	FALSE	FALSE	FALSE	FALSE	FALSE	FALSE	FALSE	FALSE	FALSE	FALSE	FALSE	FALSE	FALSE	FALSE	FALSE	FALSE
TCGA	Primary		TCGA-HC-7078-01	TCGA-HC-7078-10	TCGA-HC-7078	69	T3	25	7		TCGA-HC-7078-01	29	14	15	0.239	1.85	-1.63636	0.53012	9	4	0.983	Sig4	3.3079e-13	4.75913	5.60645e-13	50.4119	14.0301	0.72	2	FALSE	FALSE	FALSE	FALSE	FALSE	FALSE	TRUE	FALSE	FALSE	FALSE	FALSE	FALSE	FALSE	FALSE	FALSE	TRUE	FALSE	FALSE	FALSE	FALSE
TCGA	Primary		TCGA-VN-A88K-01	TCGA-VN-A88K-10	TCGA-VN-A88K	58	T3		8		TCGA-VN-A88K-01	31	12	19	0.136	2.07	-1.63636	0.53012	28	4	0.983	Sig4	2.362	2.30976	2.03582	64.6876	11.4124	0.81	2	FALSE	FALSE	FALSE	FALSE	FALSE	FALSE	FALSE	FALSE	FALSE	FALSE	FALSE	FALSE	FALSE	TRUE	TRUE	FALSE	FALSE	FALSE	FALSE	FALSE
TCGA	Primary		TCGA-2A-A8VL-01	TCGA-2A-A8VL-10	TCGA-2A-A8VL	51	T2		6	Yes	TCGA-2A-A8VL-01	13	5	8	0.026	1.7	-1.90909	0.34375	14	5	0.932	Sig5	3.3079e-13	5.60352e-13	1.37898	23.3223	17.9521	0.45	1.9	FALSE	FALSE	FALSE	FALSE	FALSE	FALSE	FALSE	FALSE	FALSE	FALSE	FALSE	FALSE	FALSE	FALSE	FALSE	FALSE	FALSE	FALSE	FALSE	FALSE
TCGA	Primary		TCGA-HC-7821-01	TCGA-HC-7821-10	TCGA-HC-7821	54	T3	31	8	Yes	TCGA-HC-7821-01	76	76	0	0.998	5.54	-1.09091	0.856287	0	3	0.983	Sig3	3.75989	4.1945	66.0382	6.46774e-13	10.0378	0.62	5.8	FALSE	FALSE	FALSE	FALSE	FALSE	FALSE	FALSE	FALSE	FALSE	FALSE	FALSE	FALSE	FALSE	TRUE	FALSE	TRUE	FALSE	FALSE	FALSE	FALSE
TCGA	Primary		TCGA-J4-A67K-01	TCGA-J4-A67K-10	TCGA-J4-A67K	68	T2		7	Yes	TCGA-J4-A67K-01	11	5	6	0.013	2.33	-1.81818	0.431373	5	5	0.983	Sig5	1.07178	1.71672	5.60645e-13	19.016	18.6962	0.36	1.9	FALSE	FALSE	FALSE	FALSE	FALSE	FALSE	FALSE	FALSE	FALSE	FALSE	FALSE	FALSE	FALSE	FALSE	FALSE	TRUE	FALSE	FALSE	FALSE	FALSE
TCGA	Primary		TCGA-ZG-A9LN-01	TCGA-ZG-A9LN-10	TCGA-ZG-A9LN	57	T3		9		TCGA-ZG-A9LN-01	56	35	21	0.647	3.1	-1.45455	0.633094	1	3	0.983	Sig3	6.51874	5.60352e-13	40.1096	28.8471	9.96701	0.16	1.7	FALSE	FALSE	FALSE	FALSE	FALSE	FALSE	FALSE	FALSE	FALSE	FALSE	FALSE	FALSE	FALSE	TRUE	FALSE	FALSE	TRUE	FALSE	FALSE	FALSE
TCGA	Primary		TCGA-M7-A721-01	TCGA-M7-A721-10	TCGA-M7-A721	70	T2		7		TCGA-M7-A721-01	18	9	9	0.08	5.07	-1.45455	0.626016	2	5	0.983	Sig5	6.82364	5.60352e-13	2.72422	18.6855	18.0458	0.22	2.2	FALSE	FALSE	FALSE	FALSE	FALSE	FALSE	FALSE	FALSE	FALSE	FALSE	FALSE	FALSE	FALSE	FALSE	FALSE	TRUE	TRUE	FALSE	FALSE	FALSE
TCGA	Primary		TCGA-V1-A9OH-01	TCGA-V1-A9OH-10	TCGA-V1-A9OH	63	T2		8	Yes	TCGA-V1-A9OH-01	12	7	5	0.097	2.1	-1.81818	0.431373	5	5	0.983	Sig5	3.3079e-13	0.14392	0.584718	20.4084	18.5602	0.44	2	FALSE	FALSE	FALSE	FALSE	FALSE	FALSE	FALSE	FALSE	FALSE	FALSE	FALSE	FALSE	FALSE	TRUE	FALSE	TRUE	FALSE	FALSE	FALSE	FALSE
TCGA	Primary		TCGA-HC-A8D0-01	TCGA-HC-A8D0-10	TCGA-HC-A8D0	61	T2		7	Yes	TCGA-HC-A8D0-01	16	11	5	0.055	3.17	-1.54545	0.572917	1	5	0.983	Sig5	3.91634	0.0164312	3.85557	13.8409	18.5211	0.17	1.8	FALSE	FALSE	TRUE	FALSE	FALSE	FALSE	FALSE	FALSE	FALSE	FALSE	FALSE	FALSE	FALSE	FALSE	FALSE	FALSE	TRUE	FALSE	FALSE	FALSE
TCGA	Primary		TCGA-CH-5768-01	TCGA-CH-5768-11	TCGA-CH-5768	72	T3	12.8	6	Yes	TCGA-CH-5768-01	24	8	16	0.037	1.55	-1.54545	0.572917	27	4	0.937	Sig4	3.3079e-13	2.92688	5.60645e-13	55.6099	13.4981	0.68	2	FALSE	FALSE	FALSE	FALSE	FALSE	FALSE	FALSE	FALSE	FALSE	FALSE	FALSE	FALSE	FALSE	TRUE	FALSE	TRUE	FALSE	FALSE	FALSE	FALSE
TCGA	Primary		TCGA-KK-A7B1-01	TCGA-KK-A7B1-11	TCGA-KK-A7B1	65	T3		7	Yes	TCGA-KK-A7B1-01	14	7	7	0.023	2	-1.72727	0.485294	7	5	0.983	Sig5	3.3079e-13	5.60352e-13	2.82585	25.2382	17.3481	0.52	1.9	FALSE	FALSE	FALSE	FALSE	FALSE	FALSE	FALSE	FALSE	FALSE	FALSE	FALSE	FALSE	TRUE	FALSE	TRUE	TRUE	FALSE	FALSE	FALSE	FALSE
TCGA	Primary		TCGA-2A-A8VX-01	TCGA-2A-A8VX-10	TCGA-2A-A8VX	70	T3		8		TCGA-2A-A8VX-01	18	5	13	0.075	1.38	-1.81818	0.431373	32	5	0.932	Sig5	3.3079e-13	1.56651	5.60645e-13	38.2006	16.2691	0.9	2	FALSE	FALSE	FALSE	FALSE	FALSE	FALSE	FALSE	FALSE	FALSE	FALSE	FALSE	FALSE	FALSE	TRUE	FALSE	FALSE	FALSE	FALSE	FALSE	FALSE
TCGA	Primary		TCGA-V1-A8MK-01	TCGA-V1-A8MK-10	TCGA-V1-A8MK	41	T2		6	Yes	TCGA-V1-A8MK-01	9	9	0	0.001	5.17	-1.63636	0.544554	0	5	0.983	Sig5	1.41521	2.02125	2.32298	6.46774e-13	21.2252	0.42	1.9	FALSE	FALSE	FALSE	FALSE	FALSE	FALSE	FALSE	FALSE	FALSE	FALSE	FALSE	FALSE	FALSE	FALSE	FALSE	FALSE	FALSE	FALSE	FALSE	FALSE
TCGA	Primary		TCGA-HC-A8D1-01	TCGA-HC-A8D1-10	TCGA-HC-A8D1	68	T2		7	Yes	TCGA-HC-A8D1-01	5	4	1	0.006	4.5	#NUM!	0	1	5	0.983	Sig5	0.686027	5.60352e-13	0.436387	2.46696	21.0721	0.37	1.9	FALSE	FALSE	FALSE	FALSE	FALSE	FALSE	FALSE	FALSE	FALSE	FALSE	FALSE	FALSE	FALSE	FALSE	FALSE	FALSE	FALSE	FALSE	FALSE	FALSE
TCGA	Primary		TCGA-KK-A7AY-01	TCGA-KK-A7AY-11	TCGA-KK-A7AY	60	T2		7	Yes	TCGA-KK-A7AY-01	17	7	10	0.068	1.73	-1.90909	0.34375	6	5	0.983	Sig5	3.3079e-13	3.36509	5.60645e-13	27.5877	17.6207	0.75	2	FALSE	FALSE	FALSE	FALSE	FALSE	FALSE	FALSE	FALSE	FALSE	FALSE	FALSE	FALSE	FALSE	FALSE	FALSE	FALSE	TRUE	FALSE	FALSE	FALSE
TCGA	Primary		TCGA-KK-A8IJ-01	TCGA-KK-A8IJ-11	TCGA-KK-A8IJ	59	T3		7		TCGA-KK-A8IJ-01	16	11	5	0.044	2.77	-1.54545	0.572917	9	5	0.983	Sig5	1.20096	5.60352e-13	5.60645e-13	29.6943	17.2683	0.55	2	FALSE	FALSE	FALSE	FALSE	FALSE	FALSE	FALSE	FALSE	FALSE	FALSE	FALSE	FALSE	FALSE	TRUE	FALSE	FALSE	FALSE	FALSE	FALSE	FALSE
TCGA	Primary		TCGA-YL-A8SF-01	TCGA-YL-A8SF-10	TCGA-YL-A8SF	62	T3		8	Yes	TCGA-YL-A8SF-01	21	8	13	0.138	1.5	-1.81818	0.431373	13	5	0.983	Sig5	3.3079e-13	5.60352e-13	5.60645e-13	40.4801	15.6228	0.68	2	FALSE	FALSE	FALSE	FALSE	FALSE	FALSE	FALSE	FALSE	FALSE	FALSE	FALSE	FALSE	FALSE	TRUE	FALSE	TRUE	TRUE	FALSE	FALSE	FALSE
TCGA	Primary		TCGA-KK-A8I4-01	TCGA-KK-A8I4-11	TCGA-KK-A8I4	64	T3		7	Yes	TCGA-KK-A8I4-01	32	25	7	0.379	2.89	-1.72727	0.505747	6	5	0.983	Sig5	1.2755	5.69468	12.0637	25.5592	15.361	0.36	2.4	FALSE	FALSE	FALSE	FALSE	FALSE	FALSE	FALSE	FALSE	FALSE	FALSE	FALSE	FALSE	TRUE	FALSE	FALSE	FALSE	FALSE	FALSE	FALSE	FALSE
TCGA	Primary		TCGA-X4-A8KS-01	TCGA-X4-A8KS-10	TCGA-X4-A8KS	61	T2		7		TCGA-X4-A8KS-01	6	6	0	0.044	3.25	-1.81818	0.431373	0	5	0.983	Sig5	3.3079e-13	1.85528	5.60645e-13	0.958548	21.5369	0.37	2	FALSE	FALSE	FALSE	TRUE	FALSE	FALSE	FALSE	FALSE	FALSE	FALSE	FALSE	FALSE	FALSE	FALSE	FALSE	FALSE	FALSE	FALSE	FALSE	FALSE
TCGA	Primary		TCGA-YL-A9WX-01	TCGA-YL-A9WX-10	TCGA-YL-A9WX	68	T3		9	Yes	TCGA-YL-A9WX-01	24	9	15	0.174	3.26	-1.54545	0.572917	4	5	0.983	Sig5	5.62879	5.60352e-13	8.0228	20.9241	16.4617	0.1	1.6	FALSE	FALSE	TRUE	FALSE	FALSE	FALSE	FALSE	FALSE	FALSE	FALSE	FALSE	FALSE	FALSE	TRUE	FALSE	TRUE	FALSE	FALSE	FALSE	FALSE
TCGA	Primary		TCGA-VP-A87C-01	TCGA-VP-A87C-10	TCGA-VP-A87C	67	T2		7		TCGA-VP-A87C-01	19	12	7	0.054	2.94	-1.36364	0.678082	8	5	0.983	Sig5	1.93307	0.923861	5.631	21.9887	17.3522	0.38	1.9	FALSE	FALSE	FALSE	FALSE	FALSE	FALSE	FALSE	FALSE	FALSE	FALSE	FALSE	FALSE	FALSE	TRUE	FALSE	FALSE	FALSE	FALSE	FALSE	FALSE
TCGA	Primary		TCGA-J4-AATZ-01	TCGA-J4-AATZ-10	TCGA-J4-AATZ	66	T3		9		TCGA-J4-AATZ-01	51	51	0	0.96	4.4	-1.54545	0.572917	0	3	0.983	Sig3	1.2581	5.08445	41.0922	6.46774e-13	14.1224	0.58	4	FALSE	FALSE	FALSE	FALSE	FALSE	FALSE	FALSE	FALSE	FALSE	FALSE	FALSE	FALSE	FALSE	TRUE	FALSE	FALSE	TRUE	FALSE	FALSE	FALSE
TCGA	Primary		TCGA-YL-A8SO-01	TCGA-YL-A8SO-10	TCGA-YL-A8SO	64	T3		9		TCGA-YL-A8SO-01	23	13	10	0.223	2.33	-1.63636	0.544554	18	5	0.983	Sig5	3.3079e-13	0.87425	4.98155	38.1049	15.1682	0.51	2	FALSE	FALSE	FALSE	TRUE	FALSE	FALSE	FALSE	FALSE	FALSE	FALSE	FALSE	FALSE	FALSE	TRUE	TRUE	TRUE	FALSE	FALSE	TRUE	FALSE
TCGA	Primary		TCGA-EJ-5505-01	TCGA-EJ-5505-10	TCGA-EJ-5505	57	T2	4	7		TCGA-EJ-5505-01	12	6	6	0.04	1.44	-1.81818	0.431373	3	5	0.937	Sig5	3.3079e-13	2.3492	5.60645e-13	17.4074	19.2984	0.42	2	FALSE	FALSE	FALSE	TRUE	FALSE	FALSE	FALSE	FALSE	FALSE	FALSE	FALSE	FALSE	FALSE	FALSE	FALSE	FALSE	FALSE	FALSE	FALSE	FALSE
TCGA	Primary		TCGA-HC-7748-01	TCGA-HC-7748-10	TCGA-HC-7748	60	T2	7.5	6	Yes	TCGA-HC-7748-01	48	39	9	0.425	4.02	-1.18182	0.794444	7	3	0.983	Sig3	4.3521	5.60352e-13	37.4985	44.2576	8.72893	0.31	2	FALSE	FALSE	FALSE	FALSE	FALSE	FALSE	FALSE	FALSE	FALSE	FALSE	FALSE	FALSE	FALSE	TRUE	FALSE	FALSE	FALSE	FALSE	FALSE	FALSE
TCGA	Primary		TCGA-Y6-A9XI-01	TCGA-Y6-A9XI-10	TCGA-Y6-A9XI	72			8		TCGA-Y6-A9XI-01	47	47	0	1	5.43	-1.72727	0.505747	0	3	0.983	Sig3	0.000181414	0.934305	38.1989	6.46774e-13	14.5831	0.6	5.8	FALSE	FALSE	FALSE	FALSE	FALSE	FALSE	FALSE	FALSE	FALSE	FALSE	FALSE	FALSE	FALSE	FALSE	FALSE	FALSE	FALSE	FALSE	FALSE	FALSE
TCGA	Primary		TCGA-HC-A6AQ-01	TCGA-HC-A6AQ-10	TCGA-HC-A6AQ	60	T2		7	Yes	TCGA-HC-A6AQ-01	8	8	0	0.008	11.17	-1.72727	0.505747	0	5	0.983	Sig5	3.74641	5.60352e-13	1.02271	2.54256	20.8774	0.72	2	FALSE	FALSE	FALSE	FALSE	FALSE	FALSE	FALSE	FALSE	FALSE	FALSE	FALSE	FALSE	FALSE	FALSE	FALSE	FALSE	FALSE	FALSE	FALSE	FALSE
TCGA	Primary		TCGA-KC-A7FA-01	TCGA-KC-A7FA-10	TCGA-KC-A7FA	63	T3		7		TCGA-KC-A7FA-01	60	60	0	0.971	5.57	-1.18182	0.780142	0	3	0.983	Sig3	1.31873	2.25795	49.9838	6.46774e-13	12.5343	0.47	5.7	FALSE	FALSE	FALSE	FALSE	FALSE	FALSE	FALSE	FALSE	FALSE	FALSE	FALSE	FALSE	TRUE	TRUE	TRUE	FALSE	FALSE	FALSE	TRUE	FALSE
TCGA	Primary		TCGA-EJ-A46I-01	TCGA-EJ-A46I-10	TCGA-EJ-A46I	57	T3	8.5	7		TCGA-EJ-A46I-01	10	8	2	0.023	6.14	-1.54545	0.572917	1	5	0.946	Sig5	3.4	5.60352e-13	2.18836	3.61067	20.2987	0.1	1.6
TCGA	Primary		TCGA-HC-7736-01	TCGA-HC-7736-10	TCGA-HC-7736	59	T2	5	7		TCGA-HC-7736-01	104	95	9	0.624	6.05	-0.762846	1.2402	1	3	0.983	Sig3	24.4962	15.9594	77.2728	44.1587	1.16494	0.41	2.3	FALSE	FALSE	FALSE	FALSE	FALSE	FALSE	FALSE	FALSE	FALSE	FALSE	FALSE	FALSE	FALSE	FALSE	FALSE	FALSE	FALSE	FALSE	FALSE	FALSE
TCGA	Primary		TCGA-J9-A52E-01	TCGA-J9-A52E-10	TCGA-J9-A52E	65	T3		9	Yes	TCGA-J9-A52E-01	48	48	0	0.999	5.73	-1.72727	0.485294	0	3	0.983	Sig3	3.3079e-13	5.60352e-13	41.859	6.46774e-13	13.9125	0.33	5.9	FALSE	FALSE	FALSE	FALSE	FALSE	FALSE	FALSE	FALSE	FALSE	FALSE	FALSE	FALSE	FALSE	TRUE	FALSE	TRUE	FALSE	FALSE	FALSE	FALSE
TCGA	Primary		TCGA-ZG-A9NI-01	TCGA-ZG-A9NI-10	TCGA-ZG-A9NI	73	T3		9		TCGA-ZG-A9NI-01	22	14	8	0.205	2.2	#NUM!	0	6	5	0.983	Sig5	3.3079e-13	0.904699	0.882137	35.819	16.0442	0.6	2.2	FALSE	FALSE	FALSE	FALSE	FALSE	FALSE	FALSE	FALSE	FALSE	FALSE	FALSE	FALSE	FALSE	TRUE	FALSE	TRUE	FALSE	FALSE	FALSE	FALSE
TCGA	Primary		TCGA-EJ-5530-01	TCGA-EJ-5530-10	TCGA-EJ-5530	61	T2	9.2	7	Yes	TCGA-EJ-5530-01	20	6	14	0.033	1.69	-1.81818	0.431373	4	5	0.937	Sig5	3.77916	3.92867	5.60645e-13	20.8005	18.0634	0.48	1.9	FALSE	FALSE	FALSE	FALSE	FALSE	FALSE	FALSE	FALSE	FALSE	FALSE	FALSE	FALSE	FALSE	TRUE	FALSE	FALSE	FALSE	FALSE	FALSE	FALSE
TCGA	Primary		TCGA-G9-6385-01	TCGA-G9-6385-10	TCGA-G9-6385	66	T2	7.4	7	Yes	TCGA-G9-6385-01	8	6	2	0	4.67	-1.63636	0.53012	1	5	0.983	Sig5	2.53602	1.31764	0.291699	3.48874	20.8794	0.29	1.9	FALSE	FALSE	FALSE	FALSE	FALSE	FALSE	FALSE	FALSE	FALSE	FALSE	FALSE	FALSE	FALSE	FALSE	FALSE	FALSE	FALSE	FALSE	FALSE	FALSE
TCGA	Primary		TCGA-EJ-7793-01	TCGA-EJ-7793-10	TCGA-EJ-7793	49	T2	3	7	Yes	TCGA-EJ-7793-01	4	4	0	0.001	7.5	-1.90909	0.34375	0	5	0.877	Sig5	0.768178	0.273099	5.60645e-13	2.12472e-12	21.4569	0.34	2.1	FALSE	FALSE	FALSE	FALSE	FALSE	FALSE	FALSE	FALSE	FALSE	FALSE	FALSE	FALSE	FALSE	FALSE	FALSE	FALSE	FALSE	FALSE	FALSE	FALSE
TCGA	Primary		TCGA-EJ-7321-01	TCGA-EJ-7321-10	TCGA-EJ-7321	57	T3	2.2	6	Yes	TCGA-EJ-7321-01	13	5	8	0.02	1.36	-1.72727	0.485294	5	5	-0.3	Sig5	3.3079e-13	3.90209	5.60645e-13	15.5771	19.3399	0.45	2	FALSE	FALSE	FALSE	FALSE	FALSE	FALSE	FALSE	FALSE	FALSE	FALSE	FALSE	FALSE	FALSE	TRUE	FALSE	FALSE	FALSE	FALSE	FALSE	FALSE
TCGA	Primary		TCGA-J4-A67S-01	TCGA-J4-A67S-10	TCGA-J4-A67S	63	T3		7	Yes	TCGA-J4-A67S-01	13	7	6	0.066	2.1	-1.72727	0.485294	8	5	0.983	Sig5	3.3079e-13	0.313863	2.1365	21.3615	18.154	0.41	2	FALSE	FALSE	FALSE	FALSE	FALSE	FALSE	FALSE	FALSE	FALSE	FALSE	FALSE	FALSE	FALSE	TRUE	FALSE	TRUE	TRUE	FALSE	FALSE	FALSE
TCGA	Primary		TCGA-YL-A8HL-01	TCGA-YL-A8HL-10	TCGA-YL-A8HL	58	T3		9	Yes	TCGA-YL-A8HL-01	20	6	14	0.068	2.22	-1.72727	0.485294	28	5	0.983	Sig5	1.47899	2.01318	5.60645e-13	38.4578	15.8149	0.83	1.9	FALSE	FALSE	TRUE	FALSE	FALSE	FALSE	FALSE	FALSE	FALSE	FALSE	FALSE	FALSE	FALSE	TRUE	FALSE	FALSE	TRUE	FALSE	FALSE	FALSE
TCGA	Primary		TCGA-H9-A6BX-01	TCGA-H9-A6BX-10	TCGA-H9-A6BX	60	T2		6		TCGA-H9-A6BX-01	7	7	0	0.001	3.6	-1.63636	0.544554	0	5	0.983	Sig5	3.3079e-13	4.16961	5.60645e-13	0.637388	21.5837	0.26	1.9	FALSE	FALSE	FALSE	FALSE	FALSE	FALSE	FALSE	FALSE	FALSE	FALSE	FALSE	FALSE	FALSE	FALSE	FALSE	FALSE	FALSE	FALSE	FALSE	FALSE
TCGA	Primary		TCGA-G9-6362-01	TCGA-G9-6362-10	TCGA-G9-6362	57	T3		7	Yes	TCGA-G9-6362-01	15	7	8	0.075	1.67	-1.72727	0.485294	10	5	0.983	Sig5	3.3079e-13	5.60352e-13	1.84019	28.7013	17.1039	0.84	2	FALSE	FALSE	FALSE	FALSE	FALSE	FALSE	FALSE	FALSE	FALSE	FALSE	FALSE	FALSE	FALSE	FALSE	FALSE	FALSE	FALSE	FALSE	FALSE	FALSE
TCGA	Primary		TCGA-CH-5789-01	TCGA-CH-5789-10	TCGA-CH-5789	61	T3	5.7	7	Yes	TCGA-CH-5789-01	43	24	19	0.013	1.71	-0.727273	1.28221	1	4	0.937	Sig4	3.87491	26.0034	5.60645e-13	47.4263	13.1048	0.97	2	FALSE	FALSE	FALSE	FALSE	FALSE	FALSE	FALSE	FALSE	FALSE	FALSE	FALSE	FALSE	FALSE	FALSE	FALSE	FALSE	FALSE	FALSE	FALSE	FALSE
TCGA	Primary		TCGA-KK-A59Z-01	TCGA-KK-A59Z-11	TCGA-KK-A59Z	66	T2	3.5	7		TCGA-KK-A59Z-01	49	49	0	0.936	4.52	-1.90909	0.34375	0	3	0.983	Sig3	3.3079e-13	0.238247	48.1449	6.46774e-13	13.0387	0.76	4.3	FALSE	FALSE	FALSE	TRUE	FALSE	FALSE	FALSE	FALSE	FALSE	FALSE	FALSE	FALSE	FALSE	FALSE	TRUE	TRUE	TRUE	FALSE	FALSE	FALSE
TCGA	Primary		TCGA-KK-A8ID-01	TCGA-KK-A8ID-11	TCGA-KK-A8ID	70	T3		9		TCGA-KK-A8ID-01	89	87	2	0.169	4.32	-0.909091	1.04265	0	3	0.983	Sig3	3.3079e-13	50.2046	65.151	41.167	2.98849	0.44	2.5	FALSE	FALSE	FALSE	FALSE	FALSE	TRUE	FALSE	FALSE	FALSE	FALSE	FALSE	FALSE	FALSE	FALSE	FALSE	FALSE	FALSE	FALSE	FALSE	FALSE
TCGA	Primary		TCGA-G9-6378-01	TCGA-G9-6378-10	TCGA-G9-6378	54	T2	4.2	7		TCGA-G9-6378-01	18	12	6	0.074	2.6	-1.63636	0.544554	2	5	0.983	Sig5	0.745933	2.30969	7.35938	16.0425	17.9857	0.15	1.8	FALSE	FALSE	FALSE	FALSE	FALSE	FALSE	FALSE	FALSE	FALSE	FALSE	FALSE	FALSE	FALSE	FALSE	FALSE	TRUE	FALSE	FALSE	FALSE	FALSE
TCGA	Primary		TCGA-EJ-5524-01	TCGA-EJ-5524-10	TCGA-EJ-5524	57	T3	3.8	9	Yes	TCGA-EJ-5524-01	35	11	24	0.093	3	-1.63636	0.554622	40	4	0.937	Sig4	5.44857	4.1282	0.698404	61.1353	12.1311	0.43	1.9	FALSE	FALSE	FALSE	FALSE	FALSE	FALSE	FALSE	FALSE	FALSE	FALSE	FALSE	FALSE	FALSE	TRUE	FALSE	FALSE	FALSE	FALSE	FALSE	FALSE
TCGA	Primary		TCGA-HC-7231-01	TCGA-HC-7231-10	TCGA-HC-7231	66	T2	3.7	7	Yes	TCGA-HC-7231-01	22	11	11	0.054	5.53	-1.72727	0.518868	11	5	0.983	Sig5	5.26505	5.60352e-13	1.27155	37.4472	15.3503	0.52	1.9	FALSE	FALSE	FALSE	FALSE	FALSE	FALSE	TRUE	FALSE	FALSE	FALSE	FALSE	FALSE	FALSE	TRUE	FALSE	TRUE	FALSE	FALSE	FALSE	FALSE
TCGA	Primary		TCGA-HC-7213-01	TCGA-HC-7213-10	TCGA-HC-7213	53	T3	13.5	9	Yes	TCGA-HC-7213-01	61	60	1	1	5.86	-1.45455	0.633094	0	3	0.983	Sig3	4.64621	5.60352e-13	49.0441	0.898425	12.7587	0.62	5.5	FALSE	FALSE	TRUE	FALSE	FALSE	FALSE	FALSE	FALSE	FALSE	FALSE	FALSE	FALSE	FALSE	TRUE	FALSE	TRUE	TRUE	FALSE	FALSE	FALSE
TCGA	Primary		TCGA-KK-A8I8-01	TCGA-KK-A8I8-11	TCGA-KK-A8I8	69	T3		9	Yes	TCGA-KK-A8I8-01	26	12	14	0.105	2.17	-1.63636	0.554622	17	5	0.983	Sig5	3.3079e-13	9.69739	2.58248	35.1703	15.282	0.72	2	FALSE	FALSE	FALSE	FALSE	FALSE	FALSE	FALSE	FALSE	FALSE	FALSE	FALSE	FALSE	FALSE	TRUE	FALSE	FALSE	FALSE	FALSE	FALSE	FALSE
TCGA	Primary		TCGA-CH-5754-01	TCGA-CH-5754-10	TCGA-CH-5754	65	T3	37.4	9	Yes	TCGA-CH-5754-01	51	32	19	0.207	4.5	-1	0.952381	25	4	0.937	Sig4	16.7764	1.51352	13.5838	73.7595	7.28225	0.64	2	FALSE	FALSE	FALSE	FALSE	FALSE	FALSE	FALSE	FALSE	FALSE	FALSE	FALSE	FALSE	FALSE	TRUE	FALSE	TRUE	FALSE	FALSE	FALSE	FALSE
TCGA	Primary		TCGA-FC-A8O0-01	TCGA-FC-A8O0-10	TCGA-FC-A8O0	68	T3		6		TCGA-FC-A8O0-01	9	9	0	0.001	4.57	-1.54545	0.572917	0	5	0.983	Sig5	1.33475	3.6688	1.7249	6.46774e-13	21.2458	0.31	1.9	FALSE	FALSE	FALSE	FALSE	FALSE	FALSE	FALSE	FALSE	FALSE	FALSE	FALSE	FALSE	FALSE	FALSE	FALSE	FALSE	FALSE	TRUE	FALSE	FALSE
TCGA	Primary		TCGA-XJ-A9DQ-01	TCGA-XJ-A9DQ-10	TCGA-XJ-A9DQ	48	T2		6	Yes	TCGA-XJ-A9DQ-01	4	4	0	0.001	9.5	-1.81818	0.431373	0	5	0.983	Sig5	0.888527	5.60352e-13	5.60645e-13	6.46774e-13	21.4872	0.38	2	FALSE	FALSE	FALSE	FALSE	FALSE	FALSE	FALSE	FALSE	FALSE	FALSE	FALSE	FALSE	FALSE	FALSE	FALSE	FALSE	FALSE	FALSE	FALSE	FALSE
TCGA	Primary		TCGA-EJ-7797-01	TCGA-EJ-7797-10	TCGA-EJ-7797	53	T2	5.4	7	Yes	TCGA-EJ-7797-01	9	5	4	0.017	1.71	-1.81818	0.431373	2	5	0.835	Sig5	3.3079e-13	1.51476	1.96732e-06	8.67277	20.5922	0.37	2	FALSE	FALSE	FALSE	FALSE	FALSE	FALSE	FALSE	FALSE	FALSE	FALSE	FALSE	FALSE	FALSE	TRUE	FALSE	FALSE	FALSE	FALSE	FALSE	FALSE
TCGA	Primary		TCGA-XA-A8JR-01	TCGA-XA-A8JR-10	TCGA-XA-A8JR	68	T2		7		TCGA-XA-A8JR-01	7	6	1	0.019	2.6	-1.63636	0.53012	1	5	0.983	Sig5	3.3079e-13	5.60352e-13	5.60645e-13	8.99044	20.484	0.26	1.9	FALSE	FALSE	FALSE	FALSE	FALSE	FALSE	FALSE	FALSE	FALSE	FALSE	FALSE	FALSE	FALSE	FALSE	FALSE	FALSE	FALSE	FALSE	FALSE	FALSE
TCGA	Primary		TCGA-EJ-5516-01	TCGA-EJ-5516-10	TCGA-EJ-5516	49	T3	10.9	7	Yes	TCGA-EJ-5516-01	81	65	16	0.897	4.9	-0.909091	1.02484	0	3	0.937	Sig3	19.3045	5.60352e-13	62.6689	13.0784	7.37451	0.1	3.2	FALSE	FALSE	FALSE	FALSE	FALSE	FALSE	FALSE	FALSE	FALSE	FALSE	FALSE	FALSE	FALSE	FALSE	FALSE	TRUE	FALSE	FALSE	FALSE	FALSE
TCGA	Primary		TCGA-EJ-8469-01	TCGA-EJ-8469-10	TCGA-EJ-8469	46	T3		9	Yes	TCGA-EJ-8469-01	46	25	21	0.181	2.25	-1.18182	0.790419	36	4	0.863	Sig4	3.3079e-13	23.8639	5.60645e-13	63.9273	11.4958	0.8	2.1	FALSE	FALSE	FALSE	FALSE	FALSE	FALSE	FALSE	FALSE	FALSE	FALSE	FALSE	FALSE	FALSE	TRUE	FALSE	TRUE	TRUE	FALSE	FALSE	FALSE
TCGA	Primary		TCGA-J9-A52B-01	TCGA-J9-A52B-10	TCGA-J9-A52B	62	T3	7.2	9	Yes	TCGA-J9-A52B-01	45	45	0	0.987	5.29	-1.81818	0.464789	0	3	0.983	Sig3	3.3079e-13	5.60352e-13	39.1219	6.46774e-13	14.4507	0.41	5.3	FALSE	FALSE	FALSE	FALSE	FALSE	FALSE	FALSE	FALSE	FALSE	FALSE	FALSE	FALSE	TRUE	FALSE	TRUE	TRUE	TRUE	FALSE	TRUE	FALSE
TCGA	Primary		TCGA-CH-5767-01	TCGA-CH-5767-11	TCGA-CH-5767	66	T2	11.6	7		TCGA-CH-5767-01	27	15	12	0.084	2.4	-1.18182	0.785714	7	5	0.937	Sig5	3.3079e-13	8.33835	5.00784	36.5337	15.1303	0.82	2	FALSE	FALSE	FALSE	FALSE	FALSE	FALSE	FALSE	FALSE	FALSE	FALSE	FALSE	FALSE	FALSE	TRUE	FALSE	FALSE	FALSE	FALSE	FALSE	FALSE
TCGA	Primary		TCGA-KC-A4BO-01	TCGA-KC-A4BO-10	TCGA-KC-A4BO	55	T2		7		TCGA-KC-A4BO-01	13	10	3	0.006	4.36	-1.45455	0.633094	2	5	0.983	Sig5	1.76629	3.79952	2.14944	8.52207	19.6868	0.23	2
TCGA	Primary		TCGA-EJ-7331-01	TCGA-EJ-7331-10	TCGA-EJ-7331	64	T2	7	7		TCGA-EJ-7331-01	7	3	4	0.026	1.4	-1.90909	0.34375	4	5	0.449	Sig5	3.3079e-13	5.60352e-13	5.60645e-13	12.2891	19.8942	0.4	2	FALSE	FALSE	FALSE	FALSE	FALSE	FALSE	FALSE	FALSE	FALSE	FALSE	FALSE	FALSE	FALSE	FALSE	FALSE	FALSE	FALSE	FALSE	FALSE	FALSE
TCGA	Primary		TCGA-XK-AAK1-01	TCGA-XK-AAK1-10	TCGA-XK-AAK1	62	T2		7		TCGA-XK-AAK1-01	20	9	11	0.075	1.82	-1.63636	0.554622	17	5	0.983	Sig5	3.3079e-13	2.86648	0.33427	39.787	15.657	0.77	1.9	FALSE	FALSE	FALSE	FALSE	FALSE	FALSE	FALSE	FALSE	FALSE	FALSE	FALSE	FALSE	FALSE	TRUE	FALSE	TRUE	FALSE	FALSE	FALSE	FALSE
TCGA	Primary		TCGA-EJ-AB20-01	TCGA-EJ-AB20-10	TCGA-EJ-AB20	61	T2		6	Yes	TCGA-EJ-AB20-01	6	4	2	0.058	1.75	-1.90909	0.34375	0	5	0.983	Sig5	3.3079e-13	0.643675	5.60645e-13	2.37787	21.3237	0.39	2	FALSE	FALSE	FALSE	FALSE	FALSE	FALSE	FALSE	FALSE	FALSE	FALSE	FALSE	FALSE	FALSE	FALSE	FALSE	FALSE	FALSE	FALSE	FALSE	FALSE
TCGA	Primary		TCGA-HC-8213-01	TCGA-HC-8213-10	TCGA-HC-8213	48	T2	3.6	6	Yes	TCGA-HC-8213-01	10	5	5	0.011	1.75	-1.72727	0.485294	1	5	0.983	Sig5	0.0157661	1.00318	2.00134	11.8254	19.8395	0.33	1.9	FALSE	FALSE	FALSE	FALSE	FALSE	FALSE	FALSE	FALSE	FALSE	FALSE	FALSE	FALSE	FALSE	FALSE	FALSE	FALSE	FALSE	FALSE	FALSE	FALSE
TCGA	Primary		TCGA-J4-A6G1-01	TCGA-J4-A6G1-10	TCGA-J4-A6G1	68	T3	8.2	8	Yes	TCGA-J4-A6G1-01	15	7	8	0.104	1.9	-1.90909	0.34375	3	5	0.983	Sig5	0.601566	5.60352e-13	3.78604	12.2716	18.9965	0.1	1.6	FALSE	FALSE	FALSE	FALSE	FALSE	FALSE	FALSE	FALSE	FALSE	FALSE	FALSE	FALSE	TRUE	TRUE	FALSE	FALSE	FALSE	FALSE	FALSE	FALSE
TCGA	Primary		TCGA-G9-6336-01	TCGA-G9-6336-10	TCGA-G9-6336	57		10.6	7	Yes	TCGA-G9-6336-01	8	8	0	0	3.4	-1.54545	0.572917	0	5	0.983	Sig5	3.3079e-13	3.68453	5.60645e-13	1.96757	21.3017	0.31	1.9	FALSE	FALSE	FALSE	FALSE	FALSE	FALSE	FALSE	FALSE	FALSE	FALSE	FALSE	FALSE	FALSE	FALSE	FALSE	FALSE	FALSE	FALSE	FALSE	FALSE
TCGA	Primary		TCGA-J4-A67Q-01	TCGA-J4-A67Q-10	TCGA-J4-A67Q	77	T2		6		TCGA-J4-A67Q-01	21	18	3	0.079	5.06	-1.27273	0.722628	1	5	0.983	Sig5	4.8018	3.59954e-06	13.2441	12.6355	17.1134	0.13	1.8	FALSE	FALSE	FALSE	FALSE	FALSE	FALSE	FALSE	FALSE	TRUE	FALSE	FALSE	FALSE	FALSE	TRUE	FALSE	FALSE	FALSE	FALSE	TRUE	FALSE
TCGA	Primary		TCGA-ZG-A9LS-01	TCGA-ZG-A9LS-10	TCGA-ZG-A9LS	64	T3		9		TCGA-ZG-A9LS-01	19	10	9	0.255	2.76	-1.90909	0.34375	7	5	0.983	Sig5	0.882524	5.60352e-13	4.29221	28.2368	16.5728	0.4	2.1	FALSE	FALSE	FALSE	FALSE	FALSE	FALSE	FALSE	FALSE	FALSE	FALSE	FALSE	FALSE	TRUE	TRUE	FALSE	TRUE	FALSE	FALSE	FALSE	FALSE
TCGA	Primary		TCGA-KK-A59X-01	TCGA-KK-A59X-11	TCGA-KK-A59X	55	T3	26.3	9		TCGA-KK-A59X-01	38	7	31	0.148	1.26	-1.72727	0.505747	84	4	0.983	Sig4	3.3079e-13	2.34158	0.779507	96.4991	8.08734	0.86	1.9	FALSE	FALSE	FALSE	TRUE	FALSE	FALSE	FALSE	FALSE	FALSE	FALSE	FALSE	FALSE	FALSE	FALSE	TRUE	TRUE	FALSE	FALSE	FALSE	FALSE
TCGA	Primary		TCGA-KC-A7FE-01	TCGA-KC-A7FE-10	TCGA-KC-A7FE	62	T2		7		TCGA-KC-A7FE-01	3	3	0	0		#NUM!	0	0	5	0.983	Sig5	3.3079e-13	5.60352e-13	0.0327418	6.46774e-13	21.437	0.42	1.9	FALSE	FALSE	FALSE	FALSE	FALSE	FALSE	FALSE	FALSE	FALSE	FALSE	FALSE	FALSE	FALSE	FALSE	FALSE	FALSE	FALSE	FALSE	FALSE	FALSE
TCGA	Primary		TCGA-HC-7819-01	TCGA-HC-7819-10	TCGA-HC-7819	53	T2		8	Yes	TCGA-HC-7819-01	19	10	9	0.052	1.94	-1.63636	0.544554	5	5	0.983	Sig5	3.3079e-13	2.47397	1.98986	27.9858	17.2046	0.77	2	FALSE	FALSE	FALSE	FALSE	FALSE	FALSE	FALSE	FALSE	FALSE	FALSE	FALSE	FALSE	FALSE	TRUE	FALSE	TRUE	FALSE	FALSE	FALSE	FALSE
TCGA	Primary		TCGA-HC-8257-01	TCGA-HC-8257-10	TCGA-HC-8257	70	T3	8.6	7	Yes	TCGA-HC-8257-01	34	9	25	0.078	1.78	-1.72727	0.485294	110	4	0.983	Sig4	1.20429	9.34596	5.60645e-13	64.7289	12.4002	0.69	2	FALSE	FALSE	FALSE	FALSE	FALSE	FALSE	FALSE	FALSE	FALSE	FALSE	FALSE	FALSE	FALSE	FALSE	FALSE	FALSE	FALSE	FALSE	FALSE	FALSE
TCGA	Primary		TCGA-G9-6366-01	TCGA-G9-6366-10	TCGA-G9-6366	61	T3	7.6	7		TCGA-G9-6366-01	21	12	9	0.13	2.05	-1.54545	0.572917	2	5	0.983	Sig5	1.03444	6.03443	3.51602	23.0888	17.6911	0.59	2	FALSE	FALSE	FALSE	FALSE	FALSE	FALSE	FALSE	FALSE	FALSE	FALSE	FALSE	FALSE	FALSE	FALSE	FALSE	FALSE	FALSE	FALSE	FALSE	FALSE
TCGA	Primary		TCGA-J4-A83L-01	TCGA-J4-A83L-10	TCGA-J4-A83L	61	T2		7		TCGA-J4-A83L-01	4	3	1	0.008	3	-1.90909	0.34375	1	5	0.983	Sig5	3.3079e-13	5.60352e-13	1.32244	1.02699	21.1337	0.32	2	FALSE	FALSE	FALSE	FALSE	FALSE	FALSE	FALSE	FALSE	FALSE	FALSE	FALSE	FALSE	FALSE	FALSE	FALSE	FALSE	FALSE	FALSE	FALSE	FALSE
TCGA	Primary		TCGA-HC-8259-01	TCGA-HC-8259-10	TCGA-HC-8259	50	T2		6	Yes	TCGA-HC-8259-01	28	19	9	0.195	4.46	-1.45455	0.626016	2	5	0.983	Sig5	5.53494	5.60352e-13	14.0595	14.8972	16.5681	0.1	1.7	FALSE	FALSE	FALSE	FALSE	FALSE	FALSE	FALSE	FALSE	FALSE	FALSE	FALSE	FALSE	FALSE	FALSE	FALSE	FALSE	FALSE	FALSE	FALSE	FALSE
TCGA	Primary		TCGA-XQ-A8TB-01	TCGA-XQ-A8TB-10	TCGA-XQ-A8TB	67	T3		9	Yes	TCGA-XQ-A8TB-01	37	24	13	0.208	2.71	-1.36364	0.68323	20	4	0.983	Sig4	3.3079e-13	14.7042	6.84272	50.9946	12.5373	0.71	1.9	FALSE	FALSE	FALSE	FALSE	FALSE	FALSE	FALSE	FALSE	FALSE	FALSE	FALSE	FALSE	FALSE	FALSE	FALSE	FALSE	TRUE	FALSE	FALSE	FALSE
TCGA	Primary		TCGA-KK-A6E1-01	TCGA-KK-A6E1-11	TCGA-KK-A6E1	57	T3	25.6	9	Yes	TCGA-KK-A6E1-01	45	45	0	0.832	4.95	-1.81818	0.431373	0	3	0.983	Sig3	3.07872	4.18257	39.0503	6.46774e-13	14.6091	0.66	3.8	FALSE	FALSE	FALSE	FALSE	FALSE	FALSE	FALSE	FALSE	FALSE	FALSE	FALSE	FALSE	TRUE	TRUE	TRUE	TRUE	TRUE	FALSE	FALSE	FALSE
TCGA	Primary		TCGA-VP-A878-01	TCGA-VP-A878-10	TCGA-VP-A878	58	T2		9		TCGA-VP-A878-01	12	3	9	0.074	1.2	-1.90909	0.34375	13	5	0.983	Sig5	3.3079e-13	5.60352e-13	5.60645e-13	24.9169	17.8508	0.37	1.9	FALSE	FALSE	FALSE	FALSE	FALSE	FALSE	FALSE	FALSE	FALSE	FALSE	FALSE	FALSE	FALSE	TRUE	FALSE	FALSE	FALSE	FALSE	FALSE	FALSE
TCGA	Primary		TCGA-VP-A872-01	TCGA-VP-A872-10	TCGA-VP-A872	60	T3		8	Yes	TCGA-VP-A872-01	17	5	12	0.142	1.29	#NUM!	0	15	5	0.983	Sig5	3.3079e-13	5.60352e-13	5.60645e-13	33.1957	16.6889	0.61	1.9	FALSE	FALSE	TRUE	FALSE	FALSE	FALSE	FALSE	FALSE	FALSE	FALSE	FALSE	FALSE	FALSE	FALSE	TRUE	FALSE	TRUE	FALSE	FALSE	FALSE
TCGA	Primary		TCGA-G9-6356-01	TCGA-G9-6356-10	TCGA-G9-6356	60	T3	8.7	9	Yes	TCGA-G9-6356-01	6	6	0	0.02	4.5	-1.72727	0.485294	0	5	0.983	Sig5	0.539421	1.48251	0.795877	6.46774e-13	21.5398	0.35	2	FALSE	FALSE	FALSE	FALSE	FALSE	FALSE	FALSE	FALSE	FALSE	FALSE	FALSE	FALSE	FALSE	FALSE	FALSE	FALSE	FALSE	FALSE	FALSE	FALSE
TCGA	Primary		TCGA-J4-AATV-01	TCGA-J4-AATV-10	TCGA-J4-AATV	71	T2		6	Yes	TCGA-J4-AATV-01	3	3	0	0		#NUM!	0	0	5	0.983	Sig5	3.3079e-13	0.128725	5.60645e-13	6.46774e-13	21.4146	0.34	1.9	FALSE	FALSE	FALSE	FALSE	FALSE	FALSE	FALSE	FALSE	FALSE	FALSE	FALSE	FALSE	FALSE	FALSE	FALSE	FALSE	FALSE	FALSE	FALSE	FALSE
TCGA	Primary		TCGA-YL-A9WH-01	TCGA-YL-A9WH-10	TCGA-YL-A9WH	67	T3		9	Yes	TCGA-YL-A9WH-01	37	36	1	0.748	3.89	-1.54545	0.572917	0	5	0.983	Sig5	0.915997	4.27725	23.0946	7.16773	16.1292	0.58	3.3	FALSE	FALSE	TRUE	FALSE	FALSE	FALSE	FALSE	FALSE	FALSE	FALSE	FALSE	FALSE	FALSE	TRUE	FALSE	TRUE	TRUE	FALSE	FALSE	FALSE
TCGA	Primary		TCGA-HC-8260-01	TCGA-HC-8260-10	TCGA-HC-8260	43	T2	5.5	7	Yes	TCGA-HC-8260-01	19	19	0	0.012	10.87	-1.36364	0.678082	0	5	0.983	Sig5	9.45253	5.60352e-13	7.21496	6.58374	18.3998	0.85	2.1	FALSE	FALSE	FALSE	FALSE	FALSE	FALSE	FALSE	FALSE	TRUE	FALSE	FALSE	FALSE	FALSE	FALSE	FALSE	FALSE	FALSE	FALSE	FALSE	FALSE
TCGA	Primary		TCGA-KK-A7AU-01	TCGA-KK-A7AU-11	TCGA-KK-A7AU	63	T3		9	Yes	TCGA-KK-A7AU-01	32	14	18	0.124	2.14	-1.54545	0.584071	34	4	0.983	Sig4	1.7778	6.68214	5.60645e-13	59.6514	12.4729	0.86	2	FALSE	FALSE	TRUE	FALSE	FALSE	FALSE	FALSE	FALSE	FALSE	FALSE	FALSE	FALSE	FALSE	TRUE	FALSE	FALSE	FALSE	FALSE	TRUE	FALSE
TCGA	Primary		TCGA-KK-A59Y-01	TCGA-KK-A59Y-11	TCGA-KK-A59Y	56	T3	14.7	9	Yes	TCGA-KK-A59Y-01	24	9	15	0.107	1.77	-1.72727	0.505747	21	4	0.983	Sig4	3.3079e-13	0.369687	2.16768	51.9385	13.7121	0.75	2	FALSE	FALSE	FALSE	FALSE	FALSE	FALSE	FALSE	FALSE	FALSE	FALSE	FALSE	FALSE	FALSE	TRUE	FALSE	TRUE	FALSE	FALSE	FALSE	FALSE
TCGA	Primary		TCGA-2A-A8VV-01	TCGA-2A-A8VV-10	TCGA-2A-A8VV	52	T2		6	Yes	TCGA-2A-A8VV-01	20	14	6	0.088	4.47	-1.54545	0.572917	0	5	0.932	Sig5	4.75468	5.60352e-13	11.8503	8.22638	18.1633	0.1	1.8	FALSE	FALSE	FALSE	FALSE	FALSE	FALSE	FALSE	FALSE	FALSE	FALSE	FALSE	FALSE	FALSE	TRUE	FALSE	FALSE	FALSE	FALSE	FALSE	FALSE
TCGA	Primary		TCGA-KC-A7F6-01	TCGA-KC-A7F6-10	TCGA-KC-A7F6	63	T2		7	Yes	TCGA-KC-A7F6-01	13	5	8	0.044	1.73	-1.72727	0.485294	12	5	0.983	Sig5	3.3079e-13	3.5404e-08	1.7061	24.4777	17.8587	0.65	1.9	FALSE	FALSE	FALSE	FALSE	FALSE	FALSE	FALSE	FALSE	FALSE	FALSE	FALSE	FALSE	FALSE	TRUE	TRUE	FALSE	FALSE	FALSE	FALSE	FALSE
TCGA	Primary		TCGA-EJ-7123-01	TCGA-EJ-7123-10	TCGA-EJ-7123	59	T2	5.6	7		TCGA-EJ-7123-01	31	26	5	0.283	3.3	-1.54545	0.572917	1	5	0.937	Sig5	3.3079e-13	5.60352e-13	24.1085	31.7216	12.8949	0.29	1.9	FALSE	FALSE	FALSE	TRUE	FALSE	FALSE	FALSE	FALSE	FALSE	FALSE	FALSE	FALSE	FALSE	TRUE	FALSE	TRUE	FALSE	FALSE	FALSE	TRUE
TCGA	Primary		TCGA-V1-A8WV-01	TCGA-V1-A8WV-10	TCGA-V1-A8WV	52	T3		9	Yes	TCGA-V1-A8WV-01	50	47	3	0.738	3.68	-1.54545	0.584071	0	3	0.983	Sig3	3.3079e-13	6.04911	36.3353	12.4174	13.1472	0.47	3.2	FALSE	FALSE	FALSE	FALSE	FALSE	FALSE	FALSE	FALSE	FALSE	FALSE	FALSE	FALSE	TRUE	TRUE	TRUE	TRUE	FALSE	FALSE	TRUE	FALSE
TCGA	Primary		TCGA-V1-A9OY-01	TCGA-V1-A9OY-10	TCGA-V1-A9OY	57	T3		7	Yes	TCGA-V1-A9OY-01	12	7	5	0.013	3.7	-1.81818	0.431373	6	5	0.983	Sig5	2.68715	1.21599	0.309398	12.1905	19.8654	0.5	1.9	FALSE	FALSE	FALSE	FALSE	FALSE	FALSE	FALSE	FALSE	FALSE	FALSE	FALSE	FALSE	FALSE	FALSE	FALSE	TRUE	FALSE	FALSE	FALSE	FALSE
TCGA	Primary		TCGA-HC-7742-01	TCGA-HC-7742-10	TCGA-HC-7742	58	T3	5.6	7		TCGA-HC-7742-01	56	46	10	0.417	3.78	-1.27273	0.728477	10	3	0.983	Sig3	1.36911	10.7643	40.4387	48.6615	6.90811	0.58	2	FALSE	FALSE	TRUE	FALSE	FALSE	FALSE	FALSE	FALSE	FALSE	FALSE	FALSE	FALSE	FALSE	TRUE	FALSE	FALSE	TRUE	FALSE	FALSE	FALSE
TCGA	Primary		TCGA-KK-A7B0-01	TCGA-KK-A7B0-11	TCGA-KK-A7B0	67	T3		9		TCGA-KK-A7B0-01	21	15	6	0.188	4.18	-1.63636	0.554622	4	5	0.983	Sig5	2.58458	0.887775	12.2568	14.6398	17.2306	0.13	1.7	FALSE	FALSE	FALSE	TRUE	FALSE	FALSE	FALSE	FALSE	FALSE	FALSE	FALSE	FALSE	FALSE	TRUE	TRUE	TRUE	FALSE	FALSE	TRUE	FALSE
TCGA	Primary		TCGA-EJ-7125-01	TCGA-EJ-7125-10	TCGA-EJ-7125	44	T2	26.6	7		TCGA-EJ-7125-01	8	7	1	0.062	2.83	-1.72727	0.485294	0	5	0.937	Sig5	3.3079e-13	1.05061	2.17382	4.02396	20.9229	0.36	1.9	FALSE	FALSE	FALSE	FALSE	FALSE	FALSE	FALSE	FALSE	FALSE	TRUE	FALSE	FALSE	FALSE	FALSE	FALSE	FALSE	FALSE	FALSE	FALSE	FALSE
TCGA	Primary		TCGA-VN-A88P-01	TCGA-VN-A88P-10	TCGA-VN-A88P	60	T2		7		TCGA-VN-A88P-01	51	51	0	0.96	4.38	-1.63636	0.53012	0	5	0.983	Sig5	1.50834	14.612	32.3801	6.46774e-13	15.3059	0.62	3.9	FALSE	FALSE	FALSE	FALSE	FALSE	FALSE	FALSE	FALSE	FALSE	FALSE	FALSE	FALSE	FALSE	TRUE	FALSE	FALSE	FALSE	FALSE	FALSE	FALSE
TCGA	Primary		TCGA-ZG-A9KY-01	TCGA-ZG-A9KY-10	TCGA-ZG-A9KY	73	T4		9		TCGA-ZG-A9KY-01	74	71	3	0.82	6.13	-1.27273	0.728477	0	3	0.983	Sig3	11.286	5.60352e-13	65.3397	3.49292	8.69856	0.16	4.1	FALSE	FALSE	FALSE	FALSE	FALSE	FALSE	FALSE	FALSE	FALSE	FALSE	FALSE	FALSE	TRUE	TRUE	FALSE	TRUE	TRUE	FALSE	FALSE	FALSE
TCGA	Primary		TCGA-CH-5748-01	TCGA-CH-5748-10	TCGA-CH-5748	64	T3	1.6	7	Yes	TCGA-CH-5748-01	45	43	2	0.016	10.23	-0.814545	1.17021	2	1	0.937	Sig1	30.0023	5.60352e-13	12.0484	20.634	13.6075	0.69	2	FALSE	FALSE	FALSE	FALSE	FALSE	FALSE	FALSE	FALSE	FALSE	FALSE	TRUE	FALSE	FALSE	FALSE	FALSE	FALSE	FALSE	FALSE	FALSE	FALSE
TCGA	Primary		TCGA-KK-A8IC-01	TCGA-KK-A8IC-11	TCGA-KK-A8IC	54	T3		9	Yes	TCGA-KK-A8IC-01	50	50	0	1	6.67	-1.54545	0.572917	0	3	0.983	Sig3	2.64459	5.60352e-13	41.4414	6.46774e-13	13.6156	0.13	6	FALSE	FALSE	FALSE	FALSE	FALSE	FALSE	FALSE	FALSE	FALSE	FALSE	FALSE	FALSE	TRUE	TRUE	FALSE	FALSE	FALSE	FALSE	FALSE	FALSE
TCGA	Primary		TCGA-CH-5739-01	TCGA-CH-5739-10	TCGA-CH-5739	65	T3	4.8	7	Yes	TCGA-CH-5739-01	22	10	12	0.086	2	-1.45455	0.616822	12	5	0.937	Sig5	3.3079e-13	7.85696	5.60645e-13	33.4879	16.4445	0.68	2	FALSE	FALSE	FALSE	FALSE	FALSE	FALSE	FALSE	FALSE	FALSE	FALSE	FALSE	FALSE	FALSE	TRUE	FALSE	TRUE	FALSE	FALSE	FALSE	FALSE
TCGA	Primary		TCGA-M7-A725-01	TCGA-M7-A725-10	TCGA-M7-A725	56	T3		7		TCGA-M7-A725-01	45	40	5	0.938	3.77	-1.81818	0.431373	0	5	0.983	Sig5	2.65006	1.67007	36.552	2.85153	14.8499	0.71	4.1	FALSE	FALSE	FALSE	FALSE	FALSE	FALSE	FALSE	FALSE	TRUE	FALSE	FALSE	FALSE	TRUE	TRUE	FALSE	FALSE	FALSE	FALSE	FALSE	FALSE
TCGA	Primary		TCGA-HC-A76W-01	TCGA-HC-A76W-10	TCGA-HC-A76W	73	T3		7	Yes	TCGA-HC-A76W-01	16	8	8	0.025	2.43	-1.81818	0.464789	3	5	0.983	Sig5	1.35966	5.84831	2.02533	12.3612	19.2188	0.51	1.9	FALSE	FALSE	FALSE	FALSE	FALSE	FALSE	FALSE	FALSE	FALSE	FALSE	FALSE	FALSE	FALSE	FALSE	FALSE	FALSE	FALSE	FALSE	FALSE	FALSE
TCGA	Primary		TCGA-XQ-A8TA-01	TCGA-XQ-A8TA-10	TCGA-XQ-A8TA	59			10	Yes	TCGA-XQ-A8TA-01	101	101	0	0.824	5.17	-1.05455	0.91922	0	3	0.983	Sig3	7.99633	34.5824	74.3753	9.87977	6.07688	0.9	4.1	TRUE	FALSE	FALSE	FALSE	FALSE	FALSE	FALSE	FALSE	FALSE	FALSE	FALSE	FALSE	FALSE	TRUE	TRUE	TRUE	TRUE	FALSE	TRUE	FALSE
TCGA	Primary		TCGA-VN-A88O-01	TCGA-VN-A88O-10	TCGA-VN-A88O	49	T2		7		TCGA-VN-A88O-01	9	6	3	0.057	2.29	-1.63636	0.53012	3	5	0.983	Sig5	3.3079e-13	1.03234	5.60645e-13	11.077	20.0579	0.31	1.9	FALSE	FALSE	FALSE	TRUE	FALSE	FALSE	FALSE	FALSE	FALSE	FALSE	FALSE	FALSE	FALSE	TRUE	FALSE	FALSE	FALSE	FALSE	FALSE	FALSE
TCGA	Primary		TCGA-ZG-A9LM-01	TCGA-ZG-A9LM-10	TCGA-ZG-A9LM	72	T3		9		TCGA-ZG-A9LM-01	39	37	2	0.793	3.97	-1.72727	0.505747	0	5	0.983	Sig5	3.3079e-13	5.22317	33.1226	0.52206	15.6301	0.5	3.6	FALSE	FALSE	TRUE	FALSE	FALSE	FALSE	FALSE	FALSE	FALSE	FALSE	FALSE	FALSE	TRUE	TRUE	TRUE	TRUE	FALSE	FALSE	FALSE	FALSE
TCGA	Primary		TCGA-EJ-AB27-01	TCGA-EJ-AB27-10	TCGA-EJ-AB27	51	T2		6		TCGA-EJ-AB27-01	18	13	5	0.155	3.33	-1.72727	0.485294	5	5	0.983	Sig5	1.58559	5.60352e-13	7.09576	15.7251	17.7641	0.1	1.6	FALSE	FALSE	FALSE	FALSE	FALSE	FALSE	FALSE	FALSE	FALSE	FALSE	FALSE	FALSE	FALSE	TRUE	FALSE	FALSE	FALSE	FALSE	FALSE	FALSE
TCGA	Primary		TCGA-G9-6351-01	TCGA-G9-6351-10	TCGA-G9-6351	51	T2	6.8	7	Yes	TCGA-G9-6351-01	10	6	4	0.049	2.75	-1.72727	0.505747	6	5	0.983	Sig5	3.3079e-13	5.60352e-13	3.78418	11.4497	19.5161	0.31	1.9	FALSE	FALSE	FALSE	FALSE	FALSE	FALSE	FALSE	FALSE	FALSE	FALSE	FALSE	FALSE	FALSE	FALSE	FALSE	FALSE	FALSE	FALSE	FALSE	FALSE
TCGA	Primary		TCGA-HI-7169-01	TCGA-HI-7169-10	TCGA-HI-7169	55	T3		7	Yes	TCGA-HI-7169-01	2	2	0	0		#NUM!	0	0	5	0.983	Sig5	3.3079e-13	5.60352e-13	5.60645e-13	6.46774e-13	21.3553	0.33	2	FALSE	FALSE	FALSE	FALSE	FALSE	FALSE	FALSE	FALSE	FALSE	FALSE	FALSE	FALSE	FALSE	FALSE	FALSE	FALSE	FALSE	FALSE	FALSE	FALSE
TCGA	Primary		TCGA-J4-A67T-01	TCGA-J4-A67T-10	TCGA-J4-A67T	63	T2	5.5	7	Yes	TCGA-J4-A67T-01	5	4	1	0.001	2.33	-1.81818	0.431373	1	5	0.983	Sig5	3.3079e-13	5.60352e-13	5.60645e-13	3.96157	21.1132	0.35	2	FALSE	FALSE	FALSE	FALSE	FALSE	FALSE	FALSE	FALSE	FALSE	FALSE	FALSE	FALSE	FALSE	FALSE	FALSE	FALSE	FALSE	FALSE	FALSE	FALSE
TCGA	Primary		TCGA-G9-6347-01	TCGA-G9-6347-10	TCGA-G9-6347	59	T2		6		TCGA-G9-6347-01	7	7	0	0.002	3.33	-1.81818	0.431373	0	5	0.983	Sig5	3.3079e-13	2.05672	0.566998	0.0847639	21.5687	0.35	1.9	FALSE	FALSE	FALSE	FALSE	FALSE	FALSE	FALSE	FALSE	FALSE	FALSE	FALSE	FALSE	FALSE	FALSE	FALSE	FALSE	FALSE	FALSE	FALSE	FALSE
TCGA	Primary		TCGA-ZG-A9M4-01	TCGA-ZG-A9M4-10	TCGA-ZG-A9M4	65	T3		9	Yes	TCGA-ZG-A9M4-01	54	53	1	0.982	5.19	-1.72727	0.485294	0	3	0.983	Sig3	0.396167	5.60352e-13	49.3856	6.46774e-13	12.788	0.39	5.3	FALSE	FALSE	TRUE	FALSE	FALSE	FALSE	FALSE	FALSE	FALSE	FALSE	FALSE	FALSE	TRUE	TRUE	FALSE	FALSE	TRUE	FALSE	FALSE	FALSE
TCGA	Primary		TCGA-QU-A6IO-01	TCGA-QU-A6IO-10	TCGA-QU-A6IO	53	T2		6		TCGA-QU-A6IO-01	12	3	9	0.052	0.89	#NUM!	0	7	5	0.983	Sig5	3.3079e-13	5.60352e-13	5.60645e-13	21.2419	18.6659	0.48	1.9	FALSE	FALSE	FALSE	FALSE	FALSE	FALSE	FALSE	FALSE	FALSE	FALSE	FALSE	FALSE	FALSE	TRUE	FALSE	TRUE	FALSE	FALSE	FALSE	FALSE
TCGA	Primary		TCGA-CH-5764-01	TCGA-CH-5764-11	TCGA-CH-5764	66	T3	14	7	Yes	TCGA-CH-5764-01	18	6	12	0.06	1.87	-1.81818	0.464789	28	5	0.937	Sig5	0.941906	5.60352e-13	5.60645e-13	41.0233	15.6106	0.53	1.9	FALSE	TRUE	FALSE	FALSE	FALSE	FALSE	FALSE	FALSE	FALSE	FALSE	FALSE	FALSE	FALSE	TRUE	FALSE	FALSE	FALSE	FALSE	FALSE	FALSE
TCGA	Primary		TCGA-KK-A7AZ-01	TCGA-KK-A7AZ-11	TCGA-KK-A7AZ	56	T3		7		TCGA-KK-A7AZ-01	27	12	15	0.114	2	-1.54545	0.592308	17	5	0.983	Sig5	3.3079e-13	9.63681	5.60645e-13	41.0262	15.1952	0.84	2	FALSE	FALSE	FALSE	FALSE	FALSE	FALSE	FALSE	FALSE	FALSE	FALSE	FALSE	FALSE	TRUE	TRUE	FALSE	FALSE	FALSE	FALSE	FALSE	FALSE
TCGA	Primary		TCGA-G9-6353-01	TCGA-G9-6353-10	TCGA-G9-6353	58	T3	4.6	7	Yes	TCGA-G9-6353-01	8	8	0	0.002	3.17	-1.54545	0.572917	0	5	0.983	Sig5	3.3079e-13	2.29517	5.60645e-13	7.02666	20.646	0.32	1.9	FALSE	FALSE	FALSE	FALSE	FALSE	FALSE	FALSE	FALSE	FALSE	FALSE	FALSE	FALSE	FALSE	FALSE	FALSE	FALSE	FALSE	FALSE	FALSE	FALSE
TCGA	Primary		TCGA-EJ-A65G-01	TCGA-EJ-A65G-10	TCGA-EJ-A65G	57	T2	6.8	8		TCGA-EJ-A65G-01	4	4	0	0	11	#NUM!	0	0	5	0.945	Sig5	1.67264	5.60352e-13	6.72705e-12	6.46774e-13	21.3775	0.38	1.9	FALSE	FALSE	FALSE	FALSE	FALSE	FALSE	FALSE	FALSE	FALSE	FALSE	FALSE	FALSE	FALSE	FALSE	FALSE	FALSE	FALSE	FALSE	FALSE	FALSE
TCGA	Primary		TCGA-G9-7510-01	TCGA-G9-7510-10	TCGA-G9-7510	66	T3	9.7	8		TCGA-G9-7510-01	11	7	4	0.118	2.6	-1.72727	0.518868	3	5	0.983	Sig5	3.3079e-13	1.7485	1.53656	13.7306	19.5332	0.3	1.9	FALSE	FALSE	TRUE	FALSE	FALSE	FALSE	FALSE	FALSE	TRUE	FALSE	FALSE	FALSE	FALSE	TRUE	TRUE	TRUE	FALSE	FALSE	FALSE	FALSE
TCGA	Primary		TCGA-EJ-7325-01	TCGA-EJ-7325-10	TCGA-EJ-7325	63	T3		7		TCGA-EJ-7325-01	24	7	17	0.049	1.75	-1.81818	0.431373	43	4	-0.0748	Sig4	2.74111	1.584	1.81415	45.4091	14.501	0.79	2	FALSE	FALSE	FALSE	FALSE	FALSE	FALSE	FALSE	FALSE	FALSE	FALSE	FALSE	FALSE	FALSE	TRUE	TRUE	FALSE	FALSE	FALSE	TRUE	FALSE
TCGA	Primary		TCGA-M7-A71Y-01	TCGA-M7-A71Y-10	TCGA-M7-A71Y	55	T2		7	Yes	TCGA-M7-A71Y-01	19	12	7	0.092	4.53	-1.45455	0.616822	4	5	0.983	Sig5	3.38987	5.60352e-13	8.5179	12.6948	17.7581	0.12	1.8	FALSE	FALSE	FALSE	FALSE	FALSE	FALSE	FALSE	FALSE	FALSE	FALSE	FALSE	FALSE	TRUE	TRUE	FALSE	FALSE	FALSE	FALSE	FALSE	FALSE
TCGA	Primary		TCGA-G9-6498-01	TCGA-G9-6498-10	TCGA-G9-6498	53	T3		7		TCGA-G9-6498-01	8	7	1	0.011	4.33	-1.72727	0.518868	0	5	0.983	Sig5	1.97738	1.51912	0.343508	1.77935	21.4815	0.27	1.9	FALSE	FALSE	FALSE	FALSE	FALSE	FALSE	FALSE	TRUE	FALSE	FALSE	FALSE	FALSE	FALSE	FALSE	FALSE	FALSE	FALSE	FALSE	FALSE	FALSE
TCGA	Primary		TCGA-HC-A632-01	TCGA-HC-A632-10	TCGA-HC-A632	68	T3	2.2	9	Yes	TCGA-HC-A632-01	56	53	3	0.91	3.87	-1.63636	0.53012	0	3	0.983	Sig3	3.3079e-13	6.32149	51.7388	9.51675	10.9234	0.53	3.7	FALSE	FALSE	TRUE	FALSE	FALSE	FALSE	FALSE	FALSE	FALSE	FALSE	FALSE	FALSE	TRUE	TRUE	TRUE	TRUE	FALSE	FALSE	TRUE	FALSE
TCGA	Primary		TCGA-HC-7820-01	TCGA-HC-7820-10	TCGA-HC-7820	72	T2	5.2	7	Yes	TCGA-HC-7820-01	9	4	5	0.039	2.57	-1.90909	0.34375	5	5	0.983	Sig5	1.02876	5.60352e-13	5.60645e-13	12.6379	19.7631	0.45	1.9	FALSE	FALSE	FALSE	FALSE	FALSE	FALSE	FALSE	FALSE	FALSE	FALSE	FALSE	FALSE	FALSE	TRUE	FALSE	FALSE	FALSE	FALSE	FALSE	FALSE
TCGA	Primary		TCGA-J4-A83J-01	TCGA-J4-A83J-10	TCGA-J4-A83J	68	T2		7	Yes	TCGA-J4-A83J-01	15	3	12	0.106	1.15	-1.90909	0.34375	14	5	0.983	Sig5	3.3079e-13	5.60352e-13	5.60645e-13	35.3443	16.3685	0.57	1.9	FALSE	FALSE	FALSE	TRUE	FALSE	FALSE	FALSE	FALSE	FALSE	FALSE	FALSE	FALSE	TRUE	FALSE	TRUE	TRUE	TRUE	FALSE	FALSE	FALSE
TCGA	Primary		TCGA-ZG-A9LZ-01	TCGA-ZG-A9LZ-10	TCGA-ZG-A9LZ	66	T3		9	Yes	TCGA-ZG-A9LZ-01	72	71	1	0.984	5.42	-1.27273	0.740933	0	3	0.983	Sig3	0.196456	5.79699	64.0393	6.46774e-13	10.9417	0.54	5.8	FALSE	FALSE	FALSE	FALSE	FALSE	FALSE	FALSE	FALSE	FALSE	FALSE	FALSE	FALSE	FALSE	FALSE	FALSE	TRUE	FALSE	FALSE	FALSE	FALSE
TCGA	Primary		TCGA-EJ-5522-01	TCGA-EJ-5522-10	TCGA-EJ-5522	51	T2	5.6	7	Yes	TCGA-EJ-5522-01	12	7	5	0.016	2.89	-1.81818	0.431373	6	5	0.937	Sig5	1.00392	1.89063	0.653098	16.0742	18.9865	0.39	1.9	FALSE	FALSE	FALSE	FALSE	FALSE	FALSE	FALSE	FALSE	FALSE	FALSE	FALSE	FALSE	TRUE	FALSE	FALSE	FALSE	FALSE	FALSE	FALSE	FALSE
TCGA	Primary		TCGA-EJ-5502-01	TCGA-EJ-5502-10	TCGA-EJ-5502	50	T2	5.3	7	Yes	TCGA-EJ-5502-01	23	23	0	0.012	13.68	-1.18182	0.797927	0	5	0.937	Sig5	14.6276	5.60352e-13	1.70923	15.71	17.4109	0.33	1.9	FALSE	FALSE	FALSE	FALSE	FALSE	FALSE	FALSE	FALSE	FALSE	FALSE	FALSE	FALSE	FALSE	FALSE	FALSE	FALSE	FALSE	FALSE	FALSE	FALSE
TCGA	Primary		TCGA-EJ-7786-01	TCGA-EJ-7786-10	TCGA-EJ-7786	62	T2	4.5	7		TCGA-EJ-7786-01	13	8	5	0.093	7.73	-1.63636	0.53012	7	5	0.767	Sig5	4.02573	5.60352e-13	5.60645e-13	17.957	18.4883	0.38	1.9	FALSE	FALSE	FALSE	FALSE	FALSE	FALSE	FALSE	FALSE	FALSE	FALSE	FALSE	FALSE	FALSE	FALSE	FALSE	TRUE	FALSE	FALSE	FALSE	FALSE
TCGA	Primary		TCGA-G9-6370-01	TCGA-G9-6370-10	TCGA-G9-6370	52	T3	6.4	7		TCGA-G9-6370-01	17	16	1	0.005	8.53	-1.36364	0.663793	0	5	0.983	Sig5	7.52201	1.43888	6.89848	1.38213	19.5495	0.1	1.8	FALSE	FALSE	FALSE	FALSE	FALSE	FALSE	FALSE	FALSE	FALSE	FALSE	FALSE	FALSE	FALSE	FALSE	FALSE	FALSE	FALSE	FALSE	FALSE	FALSE
TCGA	Primary		TCGA-HC-A6AS-01	TCGA-HC-A6AS-10	TCGA-HC-A6AS	70	T2		7	Yes	TCGA-HC-A6AS-01	10	8	2	0.02	3.25	-1.63636	0.544554	2	5	0.983	Sig5	0.0800099	5.60352e-13	3.10683	13.6207	19.4121	0.24	1.9	FALSE	FALSE	FALSE	FALSE	FALSE	FALSE	FALSE	FALSE	FALSE	FALSE	FALSE	FALSE	FALSE	FALSE	TRUE	TRUE	FALSE	FALSE	FALSE	FALSE
TCGA	Primary		TCGA-EJ-A46B-01	TCGA-EJ-A46B-10	TCGA-EJ-A46B	66	T3		8		TCGA-EJ-A46B-01	8	8	0	0.002	4.17	-1.63636	0.544554	0	5	0.907	Sig5	0.940262	2.12808	5.60645e-13	5.7664	20.8698	0.28	1.9	FALSE	FALSE	FALSE	FALSE	FALSE	FALSE	FALSE	FALSE	FALSE	FALSE	FALSE	FALSE	FALSE	FALSE	FALSE	FALSE	FALSE	FALSE	FALSE	FALSE
TCGA	Primary		TCGA-J4-A83N-01	TCGA-J4-A83N-10	TCGA-J4-A83N	57	T2		7		TCGA-J4-A83N-01	9	3	6	0.035	1.29	-1.90909	0.34375	8	5	0.983	Sig5	3.3079e-13	5.60352e-13	5.60645e-13	15.7691	19.1248	0.51	1.9	FALSE	FALSE	FALSE	FALSE	FALSE	FALSE	FALSE	FALSE	FALSE	FALSE	FALSE	FALSE	FALSE	TRUE	FALSE	FALSE	FALSE	FALSE	FALSE	FALSE
TCGA	Primary		TCGA-EJ-5542-01	TCGA-EJ-5542-10	TCGA-EJ-5542	60	T3	19.3	7	Yes	TCGA-EJ-5542-01	23	10	13	0.121	2.19	-1.63636	0.544554	15	5	0.937	Sig5	1.55722	6.81649	5.60645e-13	37.6165	15.7498	0.38	2	FALSE	FALSE	FALSE	FALSE	FALSE	FALSE	FALSE	FALSE	FALSE	FALSE	FALSE	FALSE	FALSE	FALSE	FALSE	FALSE	TRUE	FALSE	FALSE	FALSE
TCGA	Primary		TCGA-KC-A4BV-01	TCGA-KC-A4BV-10	TCGA-KC-A4BV	66	T3	12.9	9	Yes	TCGA-KC-A4BV-01	28	7	21	0.122	1.69	-1.90909	0.34375	46	4	0.983	Sig4	1.14972	1.06542	3.12609	57.7504	12.7197	0.65	1.9	FALSE	FALSE	FALSE	FALSE	FALSE	FALSE	FALSE	FALSE	FALSE	FALSE	FALSE	FALSE	FALSE	TRUE	FALSE	TRUE	TRUE	FALSE	FALSE	FALSE
TCGA	Primary		TCGA-M7-A723-01	TCGA-M7-A723-10	TCGA-M7-A723	54	T3		7		TCGA-M7-A723-01	11	7	4	0.007	2.5	-1.72727	0.505747	0	5	0.983	Sig5	2.16743	5.60352e-13	3.7681	3.50675	20.5621	0.5	2.1
TCGA	Primary		TCGA-HC-A4ZV-01	TCGA-HC-A4ZV-10	TCGA-HC-A4ZV	56	T3	70	9		TCGA-HC-A4ZV-01	35	19	16	0.3	2.19	-1.63636	0.53012	15	4	0.983	Sig4	3.3079e-13	3.17512	8.49683	55.7773	11.9262	0.68	2.1	FALSE	TRUE	FALSE	FALSE	FALSE	FALSE	FALSE	FALSE	TRUE	FALSE	FALSE	FALSE	FALSE	TRUE	FALSE	TRUE	FALSE	FALSE	FALSE	FALSE
TCGA	Primary		TCGA-HC-7817-01	TCGA-HC-7817-10	TCGA-HC-7817	52	T3		7	Yes	TCGA-HC-7817-01	6	5	1	0.002	3	-1.81818	0.431373	1	5	0.983	Sig5	3.3079e-13	2.22488	5.60645e-13	2.81854	21.2377	0.4	1.9	FALSE	FALSE	FALSE	FALSE	FALSE	FALSE	FALSE	FALSE	FALSE	FALSE	FALSE	FALSE	FALSE	FALSE	FALSE	FALSE	FALSE	FALSE	FALSE	FALSE
TCGA	Primary		TCGA-EJ-5501-01	TCGA-EJ-5501-10	TCGA-EJ-5501	55	T3	2.7	7	Yes	TCGA-EJ-5501-01	22	17	5	0.07	4.63	-1.27273	0.733333	4	5	0.937	Sig5	5.62067	5.60352e-13	9.37909	22.9239	16.0504	0.39	1.9	FALSE	FALSE	FALSE	FALSE	FALSE	FALSE	FALSE	FALSE	FALSE	FALSE	FALSE	FALSE	FALSE	TRUE	FALSE	FALSE	FALSE	FALSE	TRUE	FALSE
TCGA	Primary		TCGA-EJ-7318-01	TCGA-EJ-7318-10	TCGA-EJ-7318	51	T3		7	Yes	TCGA-EJ-7318-01	15	6	9	0.037	2.08	-1.81818	0.431373	15	5	-0.386	Sig5	0.872764	0.588253	1.17172	27.8647	17.3971	0.43	2	FALSE	FALSE	FALSE	FALSE	FALSE	FALSE	FALSE	FALSE	FALSE	FALSE	FALSE	FALSE	FALSE	TRUE	FALSE	FALSE	FALSE	FALSE	FALSE	FALSE
TCGA	Primary		TCGA-VP-A87D-01	TCGA-VP-A87D-10	TCGA-VP-A87D	54	T3		9		TCGA-VP-A87D-01	75	74	1	1	5.78	-1	0.944444	0	3	0.983	Sig3	5.44253	0.829334	64.4373	0.710263	10.4276	0.48	6	FALSE	FALSE	TRUE	FALSE	FALSE	FALSE	FALSE	FALSE	FALSE	FALSE	FALSE	FALSE	FALSE	FALSE	TRUE	TRUE	FALSE	FALSE	FALSE	FALSE
TCGA	Primary		TCGA-J9-A52D-01	TCGA-J9-A52D-10	TCGA-J9-A52D	71	T3		9		TCGA-J9-A52D-01	30	9	21	0.087	1.89	-1.54545	0.572917	54	4	0.983	Sig4	1.40678	3.75221	5.60645e-13	65.88	12.1357	0.93	1.9	FALSE	FALSE	FALSE	TRUE	FALSE	FALSE	FALSE	FALSE	FALSE	FALSE	FALSE	FALSE	FALSE	TRUE	FALSE	TRUE	FALSE	FALSE	TRUE	FALSE
TCGA	Primary		TCGA-HC-A76X-01	TCGA-HC-A76X-10	TCGA-HC-A76X	62	T2		7	Yes	TCGA-HC-A76X-01	8	5	3	0.003	2.67	#NUM!	0	1	5	0.983	Sig5	1.18701	0.926827	5.60645e-13	7.68667	20.459	0.38	1.9	FALSE	FALSE	FALSE	FALSE	FALSE	FALSE	FALSE	FALSE	FALSE	FALSE	FALSE	FALSE	FALSE	FALSE	FALSE	FALSE	FALSE	FALSE	FALSE	FALSE
TCGA	Primary		TCGA-2A-A8W3-01	TCGA-2A-A8W3-10	TCGA-2A-A8W3	69	T3		9	Yes	TCGA-2A-A8W3-01	14	6	8	0.065	1.92	-1.81818	0.431373	8	5	0.937	Sig5	3.3079e-13	5.60352e-13	2.54302	21.2501	18.1377	0.42	1.9	FALSE	FALSE	FALSE	FALSE	FALSE	FALSE	FALSE	FALSE	FALSE	FALSE	FALSE	FALSE	TRUE	TRUE	FALSE	FALSE	FALSE	FALSE	FALSE	FALSE
TCGA	Primary		TCGA-FC-A6HD-01	TCGA-FC-A6HD-10	TCGA-FC-A6HD	77	T3		7		TCGA-FC-A6HD-01	9	5	4	0.011	1.71	-1.72727	0.485294	2	5	0.983	Sig5	3.3079e-13	5.60352e-13	5.60645e-13	13.1797	19.8228	0.4	1.9	FALSE	FALSE	FALSE	FALSE	FALSE	FALSE	FALSE	FALSE	FALSE	FALSE	FALSE	FALSE	FALSE	FALSE	FALSE	FALSE	FALSE	FALSE	FALSE	FALSE
TCGA	Primary		TCGA-ZG-A9L2-01	TCGA-ZG-A9L2-10	TCGA-ZG-A9L2	70	T3		9	Yes	TCGA-ZG-A9L2-01	15	6	9	0.119	1.46	-1.72727	0.485294	3	5	0.983	Sig5	3.3079e-13	5.60352e-13	6.1106	13.2619	18.9497	0.2	1.9	FALSE	FALSE	FALSE	FALSE	FALSE	FALSE	FALSE	FALSE	FALSE	FALSE	FALSE	FALSE	TRUE	TRUE	FALSE	TRUE	FALSE	FALSE	FALSE	FALSE
TCGA	Primary		TCGA-FC-A5OB-01	TCGA-FC-A5OB-10	TCGA-FC-A5OB	53	T3	26.9	9		TCGA-FC-A5OB-01	15	7	8	0.033	1.85	-1.63636	0.544554	15	5	0.983	Sig5	3.3079e-13	2.13858	5.60645e-13	28.0073	17.8282	0.8	2	FALSE	FALSE	FALSE	FALSE	FALSE	FALSE	FALSE	FALSE	FALSE	FALSE	FALSE	FALSE	FALSE	FALSE	FALSE	TRUE	FALSE	FALSE	FALSE	FALSE
TCGA	Primary		TCGA-YL-A8HK-01	TCGA-YL-A8HK-10	TCGA-YL-A8HK	59	T3		9	Yes	TCGA-YL-A8HK-01	15	3	12	0.144	1.15	#NUM!	0	16	5	0.983	Sig5	3.3079e-13	5.60352e-13	5.60645e-13	26.9832	17.4583	0.41	1.8	FALSE	FALSE	TRUE	FALSE	FALSE	FALSE	FALSE	FALSE	FALSE	FALSE	FALSE	FALSE	FALSE	TRUE	FALSE	FALSE	TRUE	FALSE	FALSE	FALSE
TCGA	Primary		TCGA-G9-6348-01	TCGA-G9-6348-10	TCGA-G9-6348	68	T2	4.6	7	Yes	TCGA-G9-6348-01	15	8	7	0.096	2.67	-1.54545	0.572917	6	5	0.983	Sig5	1.73176	5.60352e-13	2.40615	22.0342	17.7696	0.33	1.9	FALSE	FALSE	FALSE	FALSE	FALSE	FALSE	FALSE	FALSE	FALSE	FALSE	FALSE	FALSE	FALSE	FALSE	FALSE	TRUE	TRUE	FALSE	FALSE	FALSE
TCGA	Primary		TCGA-YL-A8SL-01	TCGA-YL-A8SL-10	TCGA-YL-A8SL	74	T3		8	Yes	TCGA-YL-A8SL-01	51	50	1	0.891	4	-1.81818	0.483516	1	3	0.983	Sig3	3.3079e-13	11.295	39.1301	5.972	13.0221	0.77	3.6	FALSE	FALSE	FALSE	FALSE	FALSE	FALSE	FALSE	FALSE	FALSE	FALSE	FALSE	FALSE	FALSE	TRUE	FALSE	TRUE	TRUE	FALSE	FALSE	FALSE
TCGA	Primary		TCGA-EJ-5519-01	TCGA-EJ-5519-10	TCGA-EJ-5519	64	T3	15	8	Yes	TCGA-EJ-5519-01	35	19	16	0.144	6.88	-1.27273	0.740933	20	4	0.937	Sig4	12.6396	5.60352e-13	1.51309	56.0984	11.8351	0.66	1.9	FALSE	FALSE	FALSE	FALSE	FALSE	FALSE	FALSE	FALSE	FALSE	FALSE	FALSE	FALSE	TRUE	FALSE	TRUE	FALSE	FALSE	FALSE	FALSE	FALSE
TCGA	Primary		TCGA-EJ-A8FS-01	TCGA-EJ-A8FS-10	TCGA-EJ-A8FS	66	T3		7		TCGA-EJ-A8FS-01	19	10	9	0.097	2.24	-1.63636	0.544554	9	5	0.965	Sig5	3.3079e-13	4.47344	2.37357	30.4858	16.5095	0.81	1.9	FALSE	FALSE	FALSE	TRUE	FALSE	FALSE	FALSE	FALSE	FALSE	FALSE	FALSE	FALSE	TRUE	TRUE	FALSE	TRUE	FALSE	FALSE	TRUE	FALSE
TCGA	Primary		TCGA-J4-A67O-01	TCGA-J4-A67O-10	TCGA-J4-A67O	59	T2		7	Yes	TCGA-J4-A67O-01	20	14	6	0.113	4.11	-1.54545	0.572917	3	5	0.983	Sig5	2.71923	5.60352e-13	8.37789	22.2885	16.4495	0.15	1.9	FALSE	FALSE	FALSE	FALSE	FALSE	FALSE	FALSE	FALSE	FALSE	FALSE	FALSE	FALSE	FALSE	TRUE	FALSE	FALSE	FALSE	FALSE	FALSE	FALSE
TCGA	Primary		TCGA-ZG-A8QW-01	TCGA-ZG-A8QW-10	TCGA-ZG-A8QW	72	T3		9		TCGA-ZG-A8QW-01	9	6	3	0.045	2.29	-1.81818	0.431373	3	5	0.983	Sig5	3.3079e-13	0.108042	0.630447	13.8674	19.6762	0.32	1.9	FALSE	FALSE	FALSE	FALSE	FALSE	FALSE	FALSE	FALSE	FALSE	FALSE	FALSE	FALSE	FALSE	FALSE	FALSE	FALSE	FALSE	FALSE	FALSE	FALSE
TCGA	Primary		TCGA-ZG-A9L6-01	TCGA-ZG-A9L6-10	TCGA-ZG-A9L6	64	T3		9		TCGA-ZG-A9L6-01	15	11	4	0.085	5	-1.45455	0.616822	3	5	0.983	Sig5	3.19992	5.60352e-13	4.36574	16.647	18.1249	0.18	1.8	FALSE	FALSE	FALSE	TRUE	FALSE	FALSE	FALSE	FALSE	FALSE	FALSE	FALSE	FALSE	FALSE	TRUE	FALSE	FALSE	FALSE	FALSE	FALSE	FALSE
TCGA	Primary		TCGA-VN-A88I-01	TCGA-VN-A88I-10	TCGA-VN-A88I	59	T3		8		TCGA-VN-A88I-01	7	6	1	0	3.6	-1.63636	0.53012	1	5	0.983	Sig5	0.510384	5.60352e-13	2.30794	4.42764	20.8442	0.38	1.9	FALSE	FALSE	FALSE	FALSE	FALSE	FALSE	FALSE	FALSE	FALSE	FALSE	FALSE	FALSE	FALSE	FALSE	FALSE	FALSE	FALSE	FALSE	FALSE	FALSE
TCGA	Primary		TCGA-VP-A87J-01	TCGA-VP-A87J-10	TCGA-VP-A87J	56	T3		7		TCGA-VP-A87J-01	29	9	20	0.065	1.78	-1.54545	0.592308	36	4	0.983	Sig4	1.0853	5.56375	0.333794	57.8287	12.9775	0.83	1.9	FALSE	FALSE	FALSE	FALSE	FALSE	FALSE	FALSE	FALSE	FALSE	FALSE	TRUE	FALSE	TRUE	TRUE	FALSE	FALSE	FALSE	FALSE	FALSE	FALSE
TCGA	Primary		TCGA-EJ-8474-01	TCGA-EJ-8474-10	TCGA-EJ-8474	69	T3	7.9	8	Yes	TCGA-EJ-8474-01	35	27	8	0.164	4.06	-1.27273	0.740933	1	5	0.907	Sig5	6.75984	4.08244	20.6773	30.9915	12.585	0.18	1.8	FALSE	FALSE	FALSE	FALSE	FALSE	FALSE	FALSE	FALSE	FALSE	FALSE	FALSE	FALSE	FALSE	TRUE	FALSE	FALSE	FALSE	FALSE	FALSE	FALSE
TCGA	Primary		TCGA-YJ-A8SW-01	TCGA-YJ-A8SW-10	TCGA-YJ-A8SW	67	T3		9		TCGA-YJ-A8SW-01	84	80	4	0.248	3.68	-0.758893	1.24631	5	4	0.983	Sig4	0.463451	55.6131	21.1316	74.9615	5.13721	0.85	2.3	FALSE	FALSE	FALSE	FALSE	FALSE	FALSE	FALSE	FALSE	FALSE	FALSE	FALSE	FALSE	FALSE	TRUE	FALSE	TRUE	FALSE	FALSE	FALSE	FALSE
TCGA	Primary		TCGA-VP-A876-01	TCGA-VP-A876-10	TCGA-VP-A876	46	T2		8		TCGA-VP-A876-01	55	55	0	1	5.53	-1.45455	0.633094	0	3	0.983	Sig3	3.3079e-13	2.19035	46.8112	6.46774e-13	13.0393	0.73	5.7	FALSE	FALSE	TRUE	FALSE	FALSE	FALSE	FALSE	FALSE	FALSE	FALSE	FALSE	FALSE	TRUE	TRUE	FALSE	TRUE	FALSE	FALSE	FALSE	FALSE
TCGA	Primary		TCGA-EJ-8468-01	TCGA-EJ-8468-10	TCGA-EJ-8468	63	T3	25.4	8		TCGA-EJ-8468-01	12	6	6	0.08	2.22	#NUM!	0	8	5	0.883	Sig5	0.620224	5.60352e-13	0.701806	22.7673	18.0422	0.52	1.9	FALSE	FALSE	FALSE	TRUE	FALSE	FALSE	FALSE	FALSE	FALSE	FALSE	FALSE	FALSE	TRUE	FALSE	FALSE	FALSE	FALSE	FALSE	TRUE	FALSE
TCGA	Primary		TCGA-HC-7230-01	TCGA-HC-7230-10	TCGA-HC-7230	50	T2	3	7	Yes	TCGA-HC-7230-01	20	9	11	0.054	1.5	-1.63636	0.544554	8	5	0.983	Sig5	3.3079e-13	7.69799	5.60645e-13	26.6728	17.4404	0.84	1.9	FALSE	FALSE	TRUE	FALSE	FALSE	FALSE	FALSE	FALSE	FALSE	FALSE	FALSE	FALSE	TRUE	FALSE	FALSE	FALSE	TRUE	FALSE	FALSE	FALSE
TCGA	Primary		TCGA-EJ-5498-01	TCGA-EJ-5498-10	TCGA-EJ-5498	56	T2	5	7	Yes	TCGA-EJ-5498-01	11	5	6	0.022	1.33	-1.72727	0.485294	1	5	0.937	Sig5	9.33024e-06	5.60352e-13	5.60645e-13	12.5012	20.3018	0.3	2	FALSE	FALSE	FALSE	FALSE	FALSE	FALSE	FALSE	FALSE	FALSE	FALSE	FALSE	FALSE	FALSE	FALSE	FALSE	FALSE	FALSE	FALSE	FALSE	FALSE
TCGA	Primary		TCGA-2A-A8W1-01	TCGA-2A-A8W1-10	TCGA-2A-A8W1	54	T3		7	Yes	TCGA-2A-A8W1-01	32	14	18	0.105	2.41	-1.45455	0.616822	32	4	0.932	Sig4	2.71282	6.01084	5.60645e-13	64.2602	11.9523	0.93	1.9	FALSE	FALSE	FALSE	FALSE	FALSE	FALSE	FALSE	FALSE	FALSE	FALSE	FALSE	FALSE	FALSE	TRUE	FALSE	FALSE	FALSE	FALSE	FALSE	FALSE
TCGA	Primary		TCGA-J4-A83M-01	TCGA-J4-A83M-10	TCGA-J4-A83M	64	T2		7		TCGA-J4-A83M-01	10	6	4	0.007	1.75	-1.72727	0.485294	2	5	0.983	Sig5	3.3079e-13	0.384722	5.60645e-13	17.2252	19.2822	0.36	1.9	FALSE	FALSE	FALSE	FALSE	FALSE	FALSE	FALSE	FALSE	FALSE	FALSE	FALSE	FALSE	FALSE	FALSE	FALSE	TRUE	FALSE	FALSE	FALSE	FALSE
TCGA	Primary		TCGA-HC-A6AL-01	TCGA-HC-A6AL-10	TCGA-HC-A6AL	64	T2		7	Yes	TCGA-HC-A6AL-01	10	6	4	0.064	3.25	-1.90909	0.34375	2	5	0.983	Sig5	1.99693	5.60352e-13	3.20925	7.69636	19.8917	0.36	2	FALSE	FALSE	FALSE	FALSE	FALSE	FALSE	FALSE	FALSE	FALSE	FALSE	TRUE	FALSE	TRUE	TRUE	FALSE	FALSE	FALSE	FALSE	FALSE	FALSE
TCGA	Primary		TCGA-EJ-5499-01	TCGA-EJ-5499-10	TCGA-EJ-5499	61	T3	5.2	7	Yes	TCGA-EJ-5499-01	14	4	10	0.04	2.42	-1.90909	0.34375	9	5	0.937	Sig5	1.31265	1.49737e-07	0.650199	26.6769	17.564	0.46	1.9	FALSE	FALSE	FALSE	FALSE	FALSE	FALSE	FALSE	FALSE	FALSE	FALSE	FALSE	FALSE	FALSE	TRUE	TRUE	FALSE	FALSE	FALSE	FALSE	FALSE
TCGA	Primary		TCGA-XK-AAJ3-01	TCGA-XK-AAJ3-10	TCGA-XK-AAJ3	56	T3		8		TCGA-XK-AAJ3-01	26	7	19	0.116	1.42	-1.72727	0.485294	16	4	0.983	Sig4	3.3079e-13	3.87826	0.633955	48.2722	14.4713	0.75	2	FALSE	FALSE	FALSE	TRUE	FALSE	FALSE	TRUE	FALSE	FALSE	FALSE	FALSE	FALSE	FALSE	FALSE	FALSE	TRUE	FALSE	FALSE	TRUE	FALSE
TCGA	Primary		TCGA-G9-6332-01	TCGA-G9-6332-10	TCGA-G9-6332	55	T3		7	Yes	TCGA-G9-6332-01	63	62	1	1	5.63	-1.27273	0.722628	0	3	0.983	Sig3	0.593883	3.36583	52.5947	6.46774e-13	12.4884	0.57	5.6	FALSE	FALSE	FALSE	FALSE	FALSE	FALSE	FALSE	FALSE	FALSE	FALSE	FALSE	FALSE	FALSE	TRUE	FALSE	FALSE	FALSE	FALSE	TRUE	FALSE
TCGA	Primary		TCGA-TK-A8OK-01	TCGA-TK-A8OK-10	TCGA-TK-A8OK	73			7		TCGA-TK-A8OK-01	15	5	10	0.093	1.46	-1.81818	0.431373	12	5	0.983	Sig5	3.3079e-13	5.60352e-13	5.60645e-13	31.2822	16.8628	0.5	1.9	FALSE	FALSE	FALSE	FALSE	TRUE	FALSE	FALSE	FALSE	FALSE	FALSE	FALSE	FALSE	FALSE	TRUE	FALSE	FALSE	FALSE	FALSE	FALSE	FALSE
TCGA	Primary		TCGA-HC-8216-01	TCGA-HC-8216-10	TCGA-HC-8216	58	T3	5.2	7		TCGA-HC-8216-01	70	64	6	0.938	5.3	-1.54545	0.598639	0	3	0.983	Sig3	5.27843	5.60352e-13	63.7842	5.306	9.39193	0.13	4.5	FALSE	FALSE	TRUE	FALSE	FALSE	FALSE	FALSE	FALSE	FALSE	FALSE	FALSE	FALSE	TRUE	TRUE	TRUE	TRUE	FALSE	FALSE	TRUE	FALSE
TCGA	Primary		TCGA-VN-A88L-01	TCGA-VN-A88L-10	TCGA-VN-A88L	54	T2		7		TCGA-VN-A88L-01	43	43	0	0.968	4.1	-1.81818	0.431373	0	5	0.983	Sig5	3.3079e-13	3.57668	35.0802	6.46774e-13	15.5361	0.47	3.9	FALSE	FALSE	FALSE	FALSE	FALSE	FALSE	FALSE	FALSE	FALSE	FALSE	FALSE	FALSE	FALSE	FALSE	FALSE	FALSE	TRUE	FALSE	FALSE	FALSE
TCGA	Primary		TCGA-HC-A9TE-01	TCGA-HC-A9TE-10	TCGA-HC-A9TE	64	T3		9	Yes	TCGA-HC-A9TE-01	43	42	1	0.777	3.45	-1.72727	0.505747	0	5	0.983	Sig5	3.3079e-13	5.60352e-13	30.2008	19.0415	13.3705	0.48	3.2	FALSE	FALSE	TRUE	FALSE	FALSE	FALSE	FALSE	FALSE	FALSE	FALSE	FALSE	FALSE	FALSE	TRUE	TRUE	FALSE	TRUE	FALSE	FALSE	FALSE
TCGA	Primary		TCGA-EJ-A7NK-01	TCGA-EJ-A7NK-10	TCGA-EJ-A7NK	58	T3		7	Yes	TCGA-EJ-A7NK-01	19	19	0	0.015	8.47	-1	0.923077	0	5	0.944	Sig5	10.072	0.60351	5.62743	10.2569	18.0311	0.1	1.7	FALSE	FALSE	FALSE	FALSE	FALSE	FALSE	FALSE	FALSE	FALSE	FALSE	FALSE	FALSE	FALSE	FALSE	FALSE	FALSE	FALSE	FALSE	FALSE	FALSE
TCGA	Primary		TCGA-EJ-5494-01	TCGA-EJ-5494-10	TCGA-EJ-5494	50	T3	3.8	7		TCGA-EJ-5494-01	40	32	8	0.31	5.74	-1	0.933333	3	5	0.937	Sig5	14.5286	5.60352e-13	11.1266	28.7754	14.1008	0.1	1.8	FALSE	FALSE	FALSE	FALSE	FALSE	FALSE	FALSE	FALSE	FALSE	FALSE	FALSE	TRUE	FALSE	FALSE	FALSE	FALSE	FALSE	FALSE	FALSE	FALSE
TCGA	Primary		TCGA-KK-A8IF-01	TCGA-KK-A8IF-11	TCGA-KK-A8IF	57	T3		7		TCGA-KK-A8IF-01	55	55	0	0.939	4.36	-1.36364	0.663793	0	3	0.983	Sig3	3.3079e-13	8.49496	46.3784	6.46774e-13	13.5161	0.91	4.3	FALSE	FALSE	FALSE	FALSE	TRUE	FALSE	FALSE	FALSE	TRUE	FALSE	FALSE	FALSE	FALSE	TRUE	TRUE	TRUE	FALSE	FALSE	TRUE	FALSE
TCGA	Primary		TCGA-XJ-A9DX-01	TCGA-XJ-A9DX-10	TCGA-XJ-A9DX	51	T3		9		TCGA-XJ-A9DX-01	74	67	7	0.205	3.44	-1.45455	0.63871	2	4	0.983	Sig4	3.3079e-13	39.8461	35.9857	66.6726	4.68903	0.68	2.3	FALSE	FALSE	FALSE	FALSE	FALSE	FALSE	FALSE	FALSE	FALSE	FALSE	FALSE	FALSE	FALSE	FALSE	FALSE	FALSE	FALSE	FALSE	FALSE	FALSE
TCGA	Primary		TCGA-J4-A67M-01	TCGA-J4-A67M-10	TCGA-J4-A67M	55	T3		7	Yes	TCGA-J4-A67M-01	20	13	7	0.129	2.83	-1.63636	0.562044	1	5	0.983	Sig5	1.40778	3.86632	10.6635	14.9564	17.3486	0.21	1.9	FALSE	FALSE	FALSE	FALSE	FALSE	FALSE	FALSE	FALSE	FALSE	FALSE	FALSE	FALSE	TRUE	TRUE	FALSE	TRUE	FALSE	FALSE	FALSE	FALSE
TCGA	Primary		TCGA-V1-A9ZG-01	TCGA-V1-A9ZG-10	TCGA-V1-A9ZG	64	T2		9	Yes	TCGA-V1-A9ZG-01	6	4	2	0.02	2	-1.81818	0.431373	2	5	0.983	Sig5	3.3079e-13	5.60352e-13	5.60645e-13	5.84598	20.809	0.32	1.9	FALSE	FALSE	FALSE	FALSE	FALSE	FALSE	FALSE	FALSE	FALSE	FALSE	FALSE	FALSE	FALSE	FALSE	FALSE	FALSE	FALSE	FALSE	FALSE	FALSE
TCGA	Primary		TCGA-EJ-A65M-01	TCGA-EJ-A65M-10	TCGA-EJ-A65M	65	T2		6		TCGA-EJ-A65M-01	18	6	12	0.071	1.4	-1.72727	0.485294	20	5	0.924	Sig5	3.3079e-13	5.60352e-13	5.60645e-13	44.166	15.171	0.42	2	FALSE	FALSE	FALSE	TRUE	FALSE	FALSE	FALSE	FALSE	FALSE	FALSE	FALSE	FALSE	FALSE	FALSE	TRUE	TRUE	FALSE	FALSE	FALSE	FALSE
TCGA	Primary		TCGA-HC-7745-01	TCGA-HC-7745-10	TCGA-HC-7745	65	T3		7	Yes	TCGA-HC-7745-01	106	105	1	1	5.9	-1.09091	0.860335	0	3	0.983	Sig3	8.87334	0.616882	106.901	6.46774e-13	3.13384	0.83	4.2	FALSE	FALSE	FALSE	FALSE	FALSE	FALSE	FALSE	FALSE	FALSE	FALSE	FALSE	FALSE	FALSE	FALSE	FALSE	FALSE	FALSE	FALSE	FALSE	FALSE
TCGA	Primary		TCGA-KK-A6DY-01	TCGA-KK-A6DY-11	TCGA-KK-A6DY	50	T2	4.9	7	Yes	TCGA-KK-A6DY-01	45	45	0	1	5.7	-1.63636	0.53012	0	5	0.983	Sig5	3.3079e-13	5.60352e-13	36.0148	6.46774e-13	15.0531	0.2	5.7	FALSE	FALSE	TRUE	FALSE	FALSE	FALSE	FALSE	FALSE	FALSE	FALSE	FALSE	TRUE	FALSE	TRUE	FALSE	TRUE	TRUE	FALSE	FALSE	FALSE
TCGA	Primary		TCGA-EJ-7791-01	TCGA-EJ-7791-10	TCGA-EJ-7791	67	T2	4.5	7		TCGA-EJ-7791-01	3	3	0	0	3	-1.90909	0.34375	0	5	0.837	Sig5	3.3079e-13	5.60352e-13	5.60645e-13	6.46774e-13	21.6296	0.38	2	FALSE	FALSE	FALSE	FALSE	FALSE	FALSE	FALSE	FALSE	FALSE	FALSE	FALSE	FALSE	FALSE	FALSE	FALSE	FALSE	TRUE	FALSE	FALSE	FALSE
TCGA	Primary		TCGA-V1-A9O9-01	TCGA-V1-A9O9-10	TCGA-V1-A9O9	56	T3		8	Yes	TCGA-V1-A9O9-01	13	5	8	0.036	1.4	-1.81818	0.431373	5	5	0.983	Sig5	3.3079e-13	1.01648	0.138114	21.499	18.4941	0.52	1.9	FALSE	FALSE	FALSE	FALSE	FALSE	FALSE	FALSE	FALSE	FALSE	FALSE	FALSE	FALSE	TRUE	FALSE	FALSE	TRUE	FALSE	FALSE	FALSE	FALSE
TCGA	Primary		TCGA-X4-A8KQ-01	TCGA-X4-A8KQ-10	TCGA-X4-A8KQ	65	T3		9	Yes	TCGA-X4-A8KQ-01	20	5	15	0.174	1.33	#NUM!	0	25	5	0.983	Sig5	3.3079e-13	5.60352e-13	5.60645e-13	42.6827	15.1069	0.56	1.9	FALSE	FALSE	FALSE	FALSE	FALSE	FALSE	FALSE	FALSE	FALSE	FALSE	FALSE	FALSE	TRUE	FALSE	FALSE	FALSE	FALSE	FALSE	FALSE	FALSE
TCGA	Primary		TCGA-HC-7750-01	TCGA-HC-7750-10	TCGA-HC-7750	50	T2	3.7	7		TCGA-HC-7750-01	125	123	2	0.541	5.79	-1.13876	0.858316	0	3	0.983	Sig3	18.7916	40.9649	96.4034	26.2444	0.637357	0.96	2.2	FALSE	FALSE	FALSE	FALSE	FALSE	FALSE	FALSE	FALSE	FALSE	FALSE	FALSE	FALSE	FALSE	FALSE	FALSE	FALSE	FALSE	FALSE	FALSE	FALSE
TCGA	Primary		TCGA-XK-AAJT-01	TCGA-XK-AAJT-10	TCGA-XK-AAJT	75	T3		7		TCGA-XK-AAJT-01	27	13	14	0.208	1.79	-1.63636	0.53012	15	4	0.983	Sig4	3.3079e-13	2.54954	5.60645e-13	54.4666	13.6771	0.66	1.9	FALSE	FALSE	FALSE	FALSE	FALSE	FALSE	FALSE	FALSE	FALSE	FALSE	FALSE	FALSE	FALSE	TRUE	TRUE	TRUE	FALSE	FALSE	TRUE	FALSE
TCGA	Primary		TCGA-CH-5740-01	TCGA-CH-5740-10	TCGA-CH-5740	57	T2		7	Yes	TCGA-CH-5740-01	53	12	41	0.088	1.44	-1.54545	0.572917	110	4	0.937	Sig4	3.71816	19.8048	5.60645e-13	87.7887	8.49205	0.64	2	FALSE	FALSE	FALSE	FALSE	FALSE	FALSE	FALSE	FALSE	FALSE	FALSE	FALSE	FALSE	FALSE	FALSE	FALSE	TRUE	TRUE	FALSE	FALSE	FALSE
TCGA	Primary		TCGA-H9-A6BY-01	TCGA-H9-A6BY-10	TCGA-H9-A6BY	63	T3		7	Yes	TCGA-H9-A6BY-01	11	8	3	0.02	2.56	-1.63636	0.544554	5	5	0.983	Sig5	3.3079e-13	2.66163	5.60645e-13	16.265	19.2137	0.75	2	FALSE	FALSE	FALSE	FALSE	FALSE	FALSE	FALSE	FALSE	FALSE	FALSE	FALSE	FALSE	FALSE	FALSE	FALSE	FALSE	FALSE	FALSE	FALSE	FALSE
TCGA	Primary		TCGA-XK-AAIW-01	TCGA-XK-AAIW-10	TCGA-XK-AAIW	78	T3		9	Yes	TCGA-XK-AAIW-01	7	5	2	0.028	2.2	-1.72727	0.485294	2	5	0.983	Sig5	3.3079e-13	5.60352e-13	5.60645e-13	9.10775	20.4565	0.82	1.9	FALSE	FALSE	TRUE	FALSE	FALSE	FALSE	TRUE	FALSE	FALSE	TRUE	FALSE	TRUE	FALSE	FALSE	FALSE	FALSE	FALSE	FALSE	FALSE	TRUE
TCGA	Primary		TCGA-J4-AAU2-01	TCGA-J4-AAU2-10	TCGA-J4-AAU2	59	T2		6		TCGA-J4-AAU2-01	4	3	1	0.001	2	-1.90909	0.34375	1	5	0.983	Sig5	3.3079e-13	5.60352e-13	5.60645e-13	1.85897	21.1942	0.37	1.9	FALSE	FALSE	FALSE	FALSE	FALSE	FALSE	FALSE	FALSE	FALSE	FALSE	FALSE	FALSE	FALSE	FALSE	FALSE	FALSE	FALSE	FALSE	FALSE	FALSE
TCGA	Primary		TCGA-YL-A8SH-01	TCGA-YL-A8SH-10	TCGA-YL-A8SH	69	T3		7		TCGA-YL-A8SH-01	17	7	10	0.056	1.54	-1.72727	0.485294	16	5	0.983	Sig5	3.3079e-13	0.176373	0.402521	36.2447	16.4057	0.68	1.9	FALSE	FALSE	FALSE	TRUE	FALSE	FALSE	FALSE	FALSE	FALSE	FALSE	FALSE	FALSE	FALSE	TRUE	TRUE	FALSE	FALSE	FALSE	TRUE	FALSE
TCGA	Primary		TCGA-YL-A8SQ-01	TCGA-YL-A8SQ-10	TCGA-YL-A8SQ	61	T3		9		TCGA-YL-A8SQ-01	44	43	1	0.912	3.85	-1.81818	0.431373	0	5	0.983	Sig5	3.3079e-13	4.65369	33.8892	3.7116	14.9803	0.63	3.5	FALSE	FALSE	FALSE	FALSE	FALSE	FALSE	FALSE	FALSE	FALSE	FALSE	FALSE	FALSE	FALSE	FALSE	FALSE	TRUE	FALSE	FALSE	FALSE	FALSE
TCGA	Primary		TCGA-KK-A8IA-01	TCGA-KK-A8IA-11	TCGA-KK-A8IA	69	T3		9	Yes	TCGA-KK-A8IA-01	21	5	16	0.144	1.32	-1.81818	0.431373	21	4	0.983	Sig4	3.3079e-13	5.60352e-13	5.60645e-13	48.7384	14.5115	0.87	1.9	FALSE	FALSE	FALSE	FALSE	FALSE	FALSE	FALSE	FALSE	FALSE	FALSE	FALSE	FALSE	FALSE	TRUE	TRUE	TRUE	FALSE	FALSE	TRUE	FALSE
TCGA	Primary		TCGA-EJ-A7NJ-01	TCGA-EJ-A7NJ-10	TCGA-EJ-A7NJ	59	T2		8		TCGA-EJ-A7NJ-01	6	6	0	0	3.25	-1.72727	0.505747	0	5	0.964	Sig5	3.3079e-13	3.12998	5.60645e-13	0.316264	21.5067	0.35	1.9	FALSE	FALSE	FALSE	FALSE	FALSE	FALSE	FALSE	FALSE	FALSE	FALSE	FALSE	FALSE	FALSE	FALSE	FALSE	FALSE	FALSE	FALSE	FALSE	FALSE
TCGA	Primary		TCGA-XJ-A83F-01	TCGA-XJ-A83F-10	TCGA-XJ-A83F	67	T3		7	Yes	TCGA-XJ-A83F-01	32	11	21	0.08	1.9	-1.45455	0.633094	48	4	0.983	Sig4	1.59324	6.22168	5.60645e-13	64.1693	12.2277	0.81	1.9	FALSE	FALSE	FALSE	FALSE	FALSE	FALSE	FALSE	FALSE	FALSE	FALSE	FALSE	FALSE	FALSE	TRUE	FALSE	FALSE	FALSE	FALSE	FALSE	FALSE
TCGA	Primary		TCGA-M7-A720-01	TCGA-M7-A720-10	TCGA-M7-A720	53	T2		6	Yes	TCGA-M7-A720-01	13	12	1	0.002	3.55	-1.36364	0.678082	1	5	0.983	Sig5	3.3079e-13	5.6394	3.19538	5.59772	20.0669	0.43	1.9	FALSE	FALSE	FALSE	FALSE	FALSE	FALSE	FALSE	FALSE	FALSE	FALSE	FALSE	FALSE	FALSE	FALSE	FALSE	FALSE	FALSE	FALSE	FALSE	FALSE
TCGA	Primary		TCGA-VP-A875-01	TCGA-VP-A875-10	TCGA-VP-A875	67	T3		7	Yes	TCGA-VP-A875-01	79	71	8	0.984	5.78	-1.27273	0.740933	0	3	0.983	Sig3	13.4525	5.60352e-13	60.9898	3.19242	9.69855	0.21	4.6	FALSE	FALSE	FALSE	FALSE	FALSE	FALSE	FALSE	FALSE	FALSE	FALSE	FALSE	FALSE	FALSE	TRUE	FALSE	TRUE	TRUE	TRUE	FALSE	FALSE
TCGA	Primary		TCGA-EJ-A46D-01	TCGA-EJ-A46D-10	TCGA-EJ-A46D	53	T2		8	Yes	TCGA-EJ-A46D-01	21	21	0	0.015	13.59	-1.09091	0.860335	0	5	0.907	Sig5	12.8534	5.60352e-13	3.30397	9.96927	18.3376	0.45	2	FALSE	FALSE	FALSE	FALSE	FALSE	FALSE	FALSE	FALSE	FALSE	FALSE	FALSE	FALSE	FALSE	FALSE	FALSE	FALSE	FALSE	FALSE	FALSE	FALSE
TCGA	Primary		TCGA-EJ-A65B-01	TCGA-EJ-A65B-10	TCGA-EJ-A65B	55	T3		9		TCGA-EJ-A65B-01	21	15	6	0.147	3.5	-1.45455	0.633094	3	5	0.946	Sig5	3.97731	5.60352e-13	7.66425	20.4828	17.0541	0.13	1.8	FALSE	FALSE	FALSE	FALSE	FALSE	FALSE	FALSE	FALSE	FALSE	FALSE	FALSE	FALSE	FALSE	TRUE	FALSE	FALSE	FALSE	FALSE	FALSE	FALSE
TCGA	Primary		TCGA-V1-A9O5-01	TCGA-V1-A9O5-10	TCGA-V1-A9O5	64	T4		9		TCGA-V1-A9O5-01	22	13	9	0.26	2.53	-1.72727	0.485294	6	5	0.983	Sig5	3.3079e-13	5.60352e-13	10.3799	25.6932	15.9135	0.53	2.2	FALSE	FALSE	TRUE	FALSE	FALSE	FALSE	FALSE	FALSE	FALSE	FALSE	FALSE	FALSE	FALSE	FALSE	TRUE	TRUE	TRUE	FALSE	FALSE	FALSE
TCGA	Primary		TCGA-KC-A4BL-01	TCGA-KC-A4BL-10	TCGA-KC-A4BL	65	T2		7		TCGA-KC-A4BL-01	20	14	6	0.119	3.53	-1.36364	0.663793	3	5	0.983	Sig5	2.66036	1.95015	7.38628	14.7013	17.7332	0.1	1.7	FALSE	FALSE	TRUE	FALSE	FALSE	FALSE	FALSE	FALSE	FALSE	FALSE	FALSE	FALSE	TRUE	TRUE	FALSE	FALSE	TRUE	FALSE	FALSE	FALSE
TCGA	Primary		TCGA-KK-A6E5-01	TCGA-KK-A6E5-11	TCGA-KK-A6E5	63	T3	9.4	7		TCGA-KK-A6E5-01	13	5	8	0.074	1.4	-1.81818	0.431373	8	5	0.983	Sig5	3.3079e-13	5.60352e-13	5.60645e-13	29.3616	17.1755	0.6	1.9	FALSE	FALSE	FALSE	FALSE	FALSE	FALSE	FALSE	FALSE	FALSE	FALSE	FALSE	FALSE	FALSE	TRUE	FALSE	FALSE	FALSE	FALSE	FALSE	FALSE
TCGA	Primary		TCGA-HC-8264-01	TCGA-HC-8264-10	TCGA-HC-8264	60	T3	13.4	9		TCGA-HC-8264-01	22	8	14	0.064	1.7	-1.63636	0.53012	22	5	0.983	Sig5	3.3079e-13	6.36806	5.60645e-13	41.4018	15.4193	0.68	2	FALSE	FALSE	FALSE	FALSE	FALSE	FALSE	FALSE	FALSE	FALSE	FALSE	FALSE	FALSE	FALSE	TRUE	FALSE	TRUE	FALSE	FALSE	FALSE	FALSE
TCGA	Primary		TCGA-YL-A8HJ-01	TCGA-YL-A8HJ-10	TCGA-YL-A8HJ	58	T3		9	Yes	TCGA-YL-A8HJ-01	7	6	1	0.008	3.8	-1.72727	0.485294	0	5	0.983	Sig5	1.33713	1.6523	0.721993	2.03608	21.2029	0.36	1.9	FALSE	FALSE	FALSE	FALSE	FALSE	FALSE	FALSE	FALSE	FALSE	FALSE	FALSE	FALSE	FALSE	FALSE	FALSE	FALSE	FALSE	FALSE	FALSE	FALSE
TCGA	Primary		TCGA-CH-5763-01	TCGA-CH-5763-11	TCGA-CH-5763	66	T3	14.8	7	Yes	TCGA-CH-5763-01	6	5	1	0	2	-1.90909	0.34375	1	5	0.937	Sig5	3.3079e-13	5.60352e-13	1.34153	2.83875	21.0694	0.38	2	FALSE	FALSE	FALSE	FALSE	FALSE	FALSE	FALSE	FALSE	FALSE	FALSE	FALSE	FALSE	FALSE	FALSE	FALSE	FALSE	FALSE	FALSE	FALSE	FALSE
TCGA	Primary		TCGA-G9-6496-01	TCGA-G9-6496-10	TCGA-G9-6496	61	T2		7		TCGA-G9-6496-01	27	17	10	0.091	3	-1.54545	0.584071	10	5	0.983	Sig5	3.3079e-13	8.32893	7.31757	30.3878	16.2524	0.8	2.1	FALSE	FALSE	FALSE	FALSE	FALSE	FALSE	FALSE	FALSE	FALSE	FALSE	FALSE	FALSE	FALSE	TRUE	FALSE	FALSE	FALSE	FALSE	FALSE	FALSE
TCGA	Primary		TCGA-KK-A6E6-01	TCGA-KK-A6E6-11	TCGA-KK-A6E6	69	T3	10.3	9	Yes	TCGA-KK-A6E6-01	51	47	4	0.88	5.04	-1.54545	0.598639	0	3	0.983	Sig3	3.14483	5.60352e-13	44.6411	1.71892	13.1574	0.11	4.2	FALSE	FALSE	FALSE	FALSE	FALSE	FALSE	FALSE	FALSE	FALSE	FALSE	FALSE	FALSE	TRUE	FALSE	FALSE	TRUE	TRUE	FALSE	FALSE	FALSE
TCGA	Primary		TCGA-CH-5741-01	TCGA-CH-5741-10	TCGA-CH-5741	56	T3	28	9	Yes	TCGA-CH-5741-01	45	10	35	0.067	1.05	-1.45455	0.626016	27	4	0.937	Sig4	1.32668e-12	21.4449	5.60645e-13	75.9699	10.2384	0.8	2	FALSE	FALSE	FALSE	FALSE	FALSE	FALSE	FALSE	FALSE	FALSE	FALSE	FALSE	FALSE	FALSE	TRUE	FALSE	TRUE	TRUE	FALSE	FALSE	FALSE
TCGA	Primary		TCGA-G9-6363-01	TCGA-G9-6363-10	TCGA-G9-6363	64	T4	4.6	7	Yes	TCGA-G9-6363-01	23	11	12	0.095	2.14	-1.63636	0.544554	12	5	0.983	Sig5	0.0303932	3.8531	3.32315	36.5566	15.8195	0.43	2	FALSE	FALSE	FALSE	FALSE	FALSE	FALSE	FALSE	FALSE	FALSE	FALSE	FALSE	FALSE	FALSE	TRUE	FALSE	FALSE	TRUE	FALSE	FALSE	FALSE
TCGA	Primary		TCGA-KK-A7AQ-01	TCGA-KK-A7AQ-11	TCGA-KK-A7AQ	62	T2		7		TCGA-KK-A7AQ-01	28	8	20	0.107	1.46	-1.81818	0.483516	33	4	0.983	Sig4	3.3079e-13	4.1825	5.60645e-13	62.5605	12.8829	0.75	1.9	FALSE	FALSE	FALSE	TRUE	FALSE	FALSE	FALSE	FALSE	FALSE	FALSE	FALSE	FALSE	FALSE	TRUE	TRUE	FALSE	FALSE	FALSE	TRUE	FALSE
TCGA	Primary		TCGA-EJ-7115-01	TCGA-EJ-7115-10	TCGA-EJ-7115	65	T3	3.6	7		TCGA-EJ-7115-01	31	22	9	0.142	3.22	-1.45455	0.643275	5	4	0.937	Sig4	2.29199	8.27909	7.26501	45.1188	13.2516	0.53	1.8	FALSE	FALSE	FALSE	TRUE	FALSE	FALSE	FALSE	FALSE	FALSE	FALSE	FALSE	FALSE	FALSE	TRUE	TRUE	TRUE	FALSE	FALSE	FALSE	FALSE
TCGA	Primary		TCGA-HC-A6HY-01	TCGA-HC-A6HY-10	TCGA-HC-A6HY	51	T2		7	Yes	TCGA-HC-A6HY-01	22	18	4	0.053	8.32	-1.18182	0.790419	4	5	0.983	Sig5	9.55762	5.60352e-13	2.13926	25.3572	16.7107	0.68	2	FALSE	FALSE	FALSE	FALSE	FALSE	FALSE	FALSE	FALSE	FALSE	FALSE	FALSE	FALSE	FALSE	FALSE	FALSE	FALSE	FALSE	FALSE	FALSE	FALSE
TCGA	Primary		TCGA-G9-6494-01	TCGA-G9-6494-10	TCGA-G9-6494	66	T4	87	7	Yes	TCGA-G9-6494-01	12	5	7	0.11	1.6	-1.90909	0.34375	7	5	0.983	Sig5	3.3079e-13	5.60352e-13	5.60645e-13	17.7706	19.0675	0.54	1.9	FALSE	FALSE	FALSE	FALSE	FALSE	FALSE	FALSE	FALSE	FALSE	FALSE	FALSE	FALSE	FALSE	TRUE	FALSE	TRUE	FALSE	FALSE	FALSE	FALSE
TCGA	Primary		TCGA-G9-6343-01	TCGA-G9-6343-10	TCGA-G9-6343	62	T2		7		TCGA-G9-6343-01	16	11	5	0.093	4.31	-1.36364	0.663793	3	5	0.983	Sig5	1.85992	5.60352e-13	8.53699	13.8708	17.8214	0.1	1.9	FALSE	FALSE	FALSE	FALSE	FALSE	FALSE	FALSE	FALSE	FALSE	FALSE	FALSE	FALSE	TRUE	TRUE	FALSE	FALSE	FALSE	FALSE	FALSE	FALSE
TCGA	Primary		TCGA-EJ-5512-01	TCGA-EJ-5512-10	TCGA-EJ-5512	46	T2	6.1	7	Yes	TCGA-EJ-5512-01	11	3	8	0.026	0.75	#NUM!	0	5	5	0.937	Sig5	3.3079e-13	5.60352e-13	5.60645e-13	19.1346	19.1138	0.38	2	FALSE	FALSE	FALSE	FALSE	FALSE	FALSE	FALSE	FALSE	FALSE	FALSE	FALSE	FALSE	FALSE	TRUE	FALSE	TRUE	FALSE	FALSE	FALSE	FALSE
TCGA	Primary		TCGA-QU-A6IL-01	TCGA-QU-A6IL-10	TCGA-QU-A6IL	64	T2		7		TCGA-QU-A6IL-01	21	10	11	0.105	2.16	-1.63636	0.544554	14	5	0.983	Sig5	3.3079e-13	2.494	4.90743	32.5117	16.1421	0.84	2	FALSE	FALSE	FALSE	FALSE	FALSE	FALSE	FALSE	FALSE	FALSE	FALSE	FALSE	FALSE	FALSE	TRUE	FALSE	TRUE	FALSE	FALSE	TRUE	FALSE
TCGA	Primary		TCGA-XK-AAIV-01	TCGA-XK-AAIV-10	TCGA-XK-AAIV	63	T3		10		TCGA-XK-AAIV-01	52	51	1	0.982	5.1	-1.36364	0.663793	0	3	0.983	Sig3	9.88467e-12	5.60352e-13	46.6193	6.46774e-13	13.0937	0.19	4.8	FALSE	FALSE	FALSE	FALSE	FALSE	FALSE	FALSE	FALSE	FALSE	FALSE	FALSE	FALSE	TRUE	TRUE	TRUE	TRUE	TRUE	FALSE	TRUE	FALSE
TCGA	Primary		TCGA-YL-A8S9-01	TCGA-YL-A8S9-10	TCGA-YL-A8S9	63	T3		9		TCGA-YL-A8S9-01	21	12	9	0.108	3.05	-1.45455	0.616822	16	5	0.983	Sig5	1.53739	3.43266	5.60645e-13	31.2917	16.8467	0.95	2.1	FALSE	FALSE	FALSE	FALSE	TRUE	FALSE	FALSE	FALSE	TRUE	FALSE	FALSE	FALSE	FALSE	TRUE	FALSE	TRUE	FALSE	FALSE	FALSE	FALSE
TCGA	Primary		TCGA-FC-7961-01	TCGA-FC-7961-10	TCGA-FC-7961	62	T3	24.7	9		TCGA-FC-7961-01	62	62	0	0.976	6.93	-1.54545	0.592308	0	3	0.983	Sig3	6.26063	5.60352e-13	50.3436	6.46774e-13	12.0752	0.25	5.6	FALSE	FALSE	FALSE	TRUE	FALSE	FALSE	FALSE	FALSE	FALSE	FALSE	FALSE	FALSE	FALSE	TRUE	TRUE	TRUE	TRUE	FALSE	TRUE	FALSE
TCGA	Primary		TCGA-EJ-A65J-01	TCGA-EJ-A65J-10	TCGA-EJ-A65J	62	T3	30.7	9		TCGA-EJ-A65J-01	15	7	8	0.07	2	-1.81818	0.464789	20	5	0.924	Sig5	3.3079e-13	3.39622	5.60645e-13	25.9691	17.992	0.83	2	FALSE	FALSE	FALSE	FALSE	FALSE	FALSE	FALSE	FALSE	FALSE	FALSE	FALSE	FALSE	FALSE	FALSE	FALSE	FALSE	TRUE	FALSE	FALSE	FALSE
TCGA	Primary		TCGA-EJ-5504-01	TCGA-EJ-5504-10	TCGA-EJ-5504	65	T3	8.6	7	Yes	TCGA-EJ-5504-01	34	19	15	0.174	4.16	-1.27273	0.733333	13	4	0.937	Sig4	11.1845	5.60352e-13	9.14867	44.0835	12.9322	0.34	1.9	FALSE	FALSE	FALSE	FALSE	FALSE	FALSE	FALSE	FALSE	FALSE	FALSE	FALSE	FALSE	FALSE	FALSE	FALSE	TRUE	FALSE	FALSE	TRUE	FALSE
TCGA	Primary		TCGA-G9-6369-01	TCGA-G9-6369-10	TCGA-G9-6369	55	T2		7		TCGA-G9-6369-01	31	16	15	0.085	1.96	-1.27273	0.728477	16	4	0.983	Sig4	3.3079e-13	5.11077	5.60645e-13	63.8016	12.2235	0.85	1.9	FALSE	FALSE	FALSE	TRUE	FALSE	FALSE	FALSE	FALSE	FALSE	FALSE	FALSE	FALSE	FALSE	FALSE	FALSE	TRUE	FALSE	FALSE	FALSE	FALSE
TCGA	Primary		TCGA-QU-A6IN-01	TCGA-QU-A6IN-10	TCGA-QU-A6IN	61	T2		7	Yes	TCGA-QU-A6IN-01	24	7	17	0.037	1.57	-1.72727	0.505747	35	4	0.983	Sig4	3.3079e-13	5.98023	5.60645e-13	47.9204	14.4464	0.81	2	FALSE	FALSE	FALSE	FALSE	TRUE	FALSE	TRUE	FALSE	FALSE	FALSE	FALSE	FALSE	FALSE	TRUE	FALSE	FALSE	FALSE	FALSE	TRUE	FALSE
TCGA	Primary		TCGA-KK-A7B3-01	TCGA-KK-A7B3-11	TCGA-KK-A7B3	62	T3		9	Yes	TCGA-KK-A7B3-01	40	40	0	0.958	4.05	-1.81818	0.431373	0	5	0.983	Sig5	3.3079e-13	0.278903	36.144	6.46774e-13	15.3567	0.5	3.9	FALSE	FALSE	FALSE	FALSE	FALSE	FALSE	FALSE	FALSE	FALSE	FALSE	FALSE	FALSE	FALSE	TRUE	FALSE	FALSE	FALSE	FALSE	FALSE	FALSE
TCGA	Primary		TCGA-CH-5753-01	TCGA-CH-5753-10	TCGA-CH-5753	70	T3	4.5	9	Yes	TCGA-CH-5753-01	28	11	17	0.149	2.38	-1.54545	0.592308	12	5	0.937	Sig5	2.25446	6.05283	1.87115	40.227	14.8738	0.82	1.9	FALSE	FALSE	FALSE	FALSE	FALSE	FALSE	FALSE	FALSE	FALSE	FALSE	FALSE	FALSE	FALSE	TRUE	FALSE	FALSE	FALSE	FALSE	FALSE	FALSE
TCGA	Primary		TCGA-G9-7519-01	TCGA-G9-7519-10	TCGA-G9-7519	58	T2	5.1	7		TCGA-G9-7519-01	5	5	0	0	4.67	-1.72727	0.485294	0	5	0.983	Sig5	3.3079e-13	5.60352e-13	2.7758	6.46774e-13	21.3543	0.43	2	FALSE	FALSE	FALSE	FALSE	FALSE	FALSE	FALSE	FALSE	FALSE	FALSE	TRUE	FALSE	FALSE	FALSE	FALSE	FALSE	FALSE	FALSE	FALSE	FALSE
TCGA	Primary		TCGA-V1-A9Z8-01	TCGA-V1-A9Z8-10	TCGA-V1-A9Z8	59	T3		9		TCGA-V1-A9Z8-01	12	8	4	0.099	3.9	-1.90909	0.34375	3	5	0.983	Sig5	1.01631	5.60352e-13	2.66969	12.6392	19.2942	0.32	2	FALSE	FALSE	FALSE	FALSE	FALSE	FALSE	FALSE	FALSE	FALSE	FALSE	FALSE	FALSE	FALSE	TRUE	FALSE	FALSE	TRUE	FALSE	FALSE	FALSE
TCGA	Primary		TCGA-HC-7818-01	TCGA-HC-7818-10	TCGA-HC-7818	66	T2	4.5	7	Yes	TCGA-HC-7818-01	11	11	0	0.012	13.75	-1.54545	0.572917	0	5	0.983	Sig5	6.17787	5.60352e-13	3.5188	6.46774e-13	20.5153	0.34	1.9	FALSE	FALSE	FALSE	FALSE	FALSE	FALSE	FALSE	FALSE	FALSE	FALSE	FALSE	FALSE	FALSE	FALSE	FALSE	FALSE	FALSE	FALSE	FALSE	FALSE
TCGA	Primary		TCGA-G9-6338-01	TCGA-G9-6338-10	TCGA-G9-6338	61	T3		7		TCGA-G9-6338-01	22	8	14	0.112	1.9	-1.72727	0.485294	30	4	0.983	Sig4	1.0818	5.60352e-13	5.60645e-13	54.0184	13.6658	0.77	2	FALSE	FALSE	FALSE	TRUE	FALSE	FALSE	FALSE	FALSE	FALSE	FALSE	FALSE	FALSE	FALSE	TRUE	TRUE	FALSE	FALSE	FALSE	FALSE	FALSE
TCGA	Primary		TCGA-CH-5765-01	TCGA-CH-5765-11	TCGA-CH-5765	55	T3	37.9	7	Yes	TCGA-CH-5765-01	20	10	10	0.054	2.06	-1.36364	0.671756	14	5	0.937	Sig5	3.3079e-13	5.38413	5.60645e-13	38.4254	15.8132	0.74	1.9	FALSE	FALSE	FALSE	FALSE	FALSE	FALSE	FALSE	FALSE	FALSE	FALSE	FALSE	FALSE	FALSE	TRUE	TRUE	TRUE	FALSE	FALSE	FALSE	FALSE
TCGA	Primary		TCGA-G9-6361-01	TCGA-G9-6361-10	TCGA-G9-6361	61	T3	5.5	7	Yes	TCGA-G9-6361-01	16	7	9	0.084	1.57	-1.54545	0.572917	5	5	0.983	Sig5	3.3079e-13	2.50299	1.17586	26.7175	17.5532	0.35	1.8	FALSE	FALSE	FALSE	FALSE	FALSE	FALSE	FALSE	FALSE	FALSE	FALSE	FALSE	FALSE	FALSE	TRUE	FALSE	FALSE	TRUE	FALSE	FALSE	FALSE
TCGA	Primary		TCGA-EJ-A7NG-01	TCGA-EJ-A7NG-10	TCGA-EJ-A7NG	64	T3		7		TCGA-EJ-A7NG-01	6	6	0	0	5.33	-1.81818	0.431373	0	5	0.902	Sig5	0.935208	1.58083	5.60645e-13	6.46774e-13	21.5813	0.43	1.9	FALSE	FALSE	FALSE	FALSE	FALSE	FALSE	FALSE	FALSE	FALSE	FALSE	FALSE	FALSE	FALSE	FALSE	FALSE	FALSE	FALSE	FALSE	FALSE	FALSE
TCGA	Primary		TCGA-CH-5744-01	TCGA-CH-5744-10	TCGA-CH-5744	64	T2	9.6	7	Yes	TCGA-CH-5744-01	26	9	17	0.049	1.83	-1.63636	0.562044	15	5	0.937	Sig5	3.3079e-13	12.2117	5.60645e-13	38.8455	15.5668	0.55	1.9	FALSE	FALSE	FALSE	FALSE	FALSE	FALSE	FALSE	FALSE	FALSE	FALSE	FALSE	FALSE	TRUE	TRUE	FALSE	FALSE	TRUE	FALSE	FALSE	FALSE
TCGA	Primary		TCGA-VN-A943-01	TCGA-VN-A943-10	TCGA-VN-A943	71	T2		8		TCGA-VN-A943-01	12	5	7	0.027	1.7	-1.81818	0.464789	9	5	0.983	Sig5	3.3079e-13	1.1711	5.60645e-13	23.9929	18.1868	0.91	2	FALSE	FALSE	FALSE	FALSE	FALSE	FALSE	FALSE	FALSE	FALSE	FALSE	FALSE	FALSE	FALSE	FALSE	FALSE	TRUE	FALSE	FALSE	FALSE	FALSE
TCGA	Primary		TCGA-G9-6365-01	TCGA-G9-6365-10	TCGA-G9-6365	71	T4	11.6	7	Yes	TCGA-G9-6365-01	8	5	3	0.015	2.17	-1.81818	0.431373	3	5	0.983	Sig5	3.3079e-13	0.714636	5.60645e-13	11.6621	20.0915	0.46	2	FALSE	FALSE	FALSE	FALSE	FALSE	FALSE	FALSE	FALSE	FALSE	FALSE	FALSE	FALSE	FALSE	FALSE	FALSE	TRUE	FALSE	FALSE	FALSE	FALSE
TCGA	Primary		TCGA-EJ-7317-01	TCGA-EJ-7317-10	TCGA-EJ-7317	71	T2	14	7		TCGA-EJ-7317-01	14	13	1	0.027	3.5	-1.27273	0.722628	1	5	0.937	Sig5	0.975902	3.76355	5.60645e-13	19.9854	18.5376	0.65	1.9	FALSE	FALSE	FALSE	FALSE	FALSE	FALSE	FALSE	FALSE	FALSE	FALSE	FALSE	FALSE	FALSE	FALSE	FALSE	FALSE	FALSE	FALSE	FALSE	FALSE
TCGA	Primary		TCGA-EJ-7218-01	TCGA-EJ-7218-10	TCGA-EJ-7218	71	T2		7		TCGA-EJ-7218-01	8	3	5	0.044	2	#NUM!	0	9	5	0.937	Sig5	1.01191	5.60352e-13	0.358267	11.37	19.8675	0.44	1.9	FALSE	FALSE	FALSE	FALSE	FALSE	FALSE	FALSE	FALSE	FALSE	FALSE	FALSE	FALSE	FALSE	FALSE	FALSE	FALSE	FALSE	FALSE	FALSE	FALSE
TCGA	Primary		TCGA-CH-5750-01	TCGA-CH-5750-10	TCGA-CH-5750	72	T2	13.2	7	Yes	TCGA-CH-5750-01	23	7	16	0.021	1.45	-1.81818	0.464789	8	5	0.937	Sig5	3.50197	7.30052	5.60645e-13	31.5117	16.4012	0.36	2	FALSE	FALSE	FALSE	FALSE	FALSE	FALSE	FALSE	FALSE	FALSE	FALSE	FALSE	FALSE	FALSE	TRUE	FALSE	FALSE	FALSE	FALSE	FALSE	FALSE
TCGA	Primary		TCGA-2A-AAYF-01	TCGA-2A-AAYF-10	TCGA-2A-AAYF	57	T3		7		TCGA-2A-AAYF-01	13	6	7	0.022	1.73	-1.63636	0.53012	7	5	0.937	Sig5	3.3079e-13	5.60352e-13	5.60645e-13	28.7218	17.6912	0.83	1.9	FALSE	FALSE	FALSE	FALSE	FALSE	FALSE	FALSE	FALSE	FALSE	FALSE	FALSE	FALSE	FALSE	TRUE	FALSE	TRUE	FALSE	FALSE	FALSE	FALSE
TCGA	Primary		TCGA-KK-A8I6-01	TCGA-KK-A8I6-11	TCGA-KK-A8I6	58	T3		7	Yes	TCGA-KK-A8I6-01	16	9	7	0.056	2.71	-1.63636	0.544554	9	5	0.983	Sig5	1.44191	1.81253	5.60645e-13	30.3549	16.86	0.67	1.9	FALSE	FALSE	FALSE	FALSE	FALSE	FALSE	FALSE	FALSE	FALSE	FALSE	FALSE	FALSE	FALSE	FALSE	FALSE	TRUE	TRUE	FALSE	FALSE	FALSE
TCGA	Primary		TCGA-J9-A52C-01	TCGA-J9-A52C-10	TCGA-J9-A52C	57	T3		9		TCGA-J9-A52C-01	5	3	2	0.018	0.5	#NUM!	0	1	5	0.983	Sig5	3.3079e-13	5.60352e-13	5.60645e-13	2.44784	21.2849	0.35	1.9	FALSE	FALSE	FALSE	FALSE	FALSE	FALSE	FALSE	FALSE	FALSE	FALSE	FALSE	FALSE	FALSE	FALSE	FALSE	FALSE	FALSE	FALSE	FALSE	TRUE
TCGA	Primary		TCGA-YL-A8HM-01	TCGA-YL-A8HM-10	TCGA-YL-A8HM	66	T3		9		TCGA-YL-A8HM-01	50	50	0	0.948	5.06	-1.72727	0.485294	0	3	0.983	Sig3	0.00114541	0.509004	45.1312	6.46774e-13	13.8198	0.64	5.3	FALSE	FALSE	FALSE	TRUE	FALSE	FALSE	FALSE	FALSE	FALSE	FALSE	FALSE	FALSE	FALSE	TRUE	TRUE	TRUE	FALSE	FALSE	FALSE	FALSE
TCGA	Primary		TCGA-MG-AAMC-01	TCGA-MG-AAMC-10	TCGA-MG-AAMC	59	T3		9	Yes	TCGA-MG-AAMC-01	22	9	13	0.065	1.84	-1.54545	0.572917	23	5	0.983	Sig5	3.3079e-13	5.17696	5.60645e-13	37.2645	15.8167	0.77	1.9	FALSE	FALSE	FALSE	FALSE	FALSE	FALSE	FALSE	FALSE	FALSE	FALSE	FALSE	FALSE	TRUE	TRUE	FALSE	FALSE	TRUE	FALSE	FALSE	FALSE
TCGA	Primary		TCGA-M7-A724-01	TCGA-M7-A724-10	TCGA-M7-A724	64	T3		8		TCGA-M7-A724-01	33	10	23	0.127	1.68	-1.54545	0.572917	39	4	0.983	Sig4	3.3079e-13	8.40719	5.60645e-13	67.7025	11.5852	0.95	2	FALSE	FALSE	FALSE	FALSE	FALSE	FALSE	FALSE	FALSE	FALSE	FALSE	FALSE	FALSE	FALSE	FALSE	FALSE	FALSE	FALSE	FALSE	FALSE	FALSE
TCGA	Primary		TCGA-KK-A8IM-01	TCGA-KK-A8IM-11	TCGA-KK-A8IM	55	T2		7	Yes	TCGA-KK-A8IM-01	8	3	5	0.037	1.83	-1.90909	0.34375	7	5	0.983	Sig5	3.3079e-13	5.60352e-13	0.963257	9.87403	19.8996	0.38	1.9	FALSE	FALSE	FALSE	FALSE	FALSE	FALSE	FALSE	FALSE	FALSE	FALSE	FALSE	FALSE	FALSE	TRUE	FALSE	FALSE	FALSE	FALSE	FALSE	FALSE
TCGA	Primary		TCGA-G9-7509-01	TCGA-G9-7509-10	TCGA-G9-7509	48	T2		6		TCGA-G9-7509-01	14	9	5	0.071	3	-1.72727	0.518868	1	5	0.983	Sig5	1.7483	1.02148	5.85082	7.80105	19.5924	0.23	1.8	FALSE	FALSE	FALSE	FALSE	FALSE	FALSE	FALSE	FALSE	FALSE	FALSE	FALSE	FALSE	FALSE	TRUE	FALSE	TRUE	FALSE	FALSE	FALSE	FALSE
TCGA	Primary		TCGA-VP-A87B-01	TCGA-VP-A87B-10	TCGA-VP-A87B	63	T2		8		TCGA-VP-A87B-01	29	13	16	0.119	2.17	-1.63636	0.554622	27	4	0.983	Sig4	1.37805	4.57208	1.48079	57.0774	12.831	0.89	2	FALSE	FALSE	FALSE	TRUE	FALSE	FALSE	FALSE	FALSE	FALSE	FALSE	FALSE	FALSE	FALSE	FALSE	FALSE	TRUE	FALSE	FALSE	TRUE	FALSE
TCGA	Primary		TCGA-KK-A7B2-01	TCGA-KK-A7B2-11	TCGA-KK-A7B2	68	T3		9	Yes	TCGA-KK-A7B2-01	17	13	4	0.147	4.6	-1.45455	0.626016	3	5	0.983	Sig5	3.69749	5.60352e-13	6.87396	12.6449	18.1153	0.1	2	FALSE	FALSE	FALSE	FALSE	FALSE	FALSE	FALSE	FALSE	FALSE	FALSE	FALSE	FALSE	FALSE	TRUE	FALSE	FALSE	TRUE	FALSE	FALSE	FALSE
TCGA	Primary		TCGA-EJ-5507-01	TCGA-EJ-5507-10	TCGA-EJ-5507	54	T3	8.9	9	Yes	TCGA-EJ-5507-01	44	44	0	0.852	4.54	-1.54545	0.592308	0	5	0.937	Sig5	1.14782	7.07154	32.4506	6.46774e-13	15.5412	0.47	3.7	FALSE	FALSE	TRUE	FALSE	FALSE	FALSE	FALSE	FALSE	FALSE	FALSE	FALSE	FALSE	TRUE	TRUE	TRUE	TRUE	TRUE	FALSE	TRUE	FALSE
TCGA	Primary		TCGA-V1-A9ZI-01	TCGA-V1-A9ZI-10	TCGA-V1-A9ZI	68	T3		9		TCGA-V1-A9ZI-01	22	12	10	0.212	2.6	-1.72727	0.518868	11	5	0.983	Sig5	1.64794	3.00114	2.7272	28.0353	16.8727	0.78	2.2	FALSE	FALSE	TRUE	FALSE	FALSE	FALSE	FALSE	FALSE	FALSE	FALSE	FALSE	FALSE	FALSE	TRUE	TRUE	FALSE	FALSE	FALSE	TRUE	FALSE
TCGA	Primary		TCGA-KK-A8IK-01	TCGA-KK-A8IK-11	TCGA-KK-A8IK	56	T2		9		TCGA-KK-A8IK-01	53	52	1	0.92	4.58	-1.63636	0.544554	0	3	0.983	Sig3	0.0497537	2.3375	48.852	2.54887	12.5614	0.91	4.1	FALSE	FALSE	FALSE	TRUE	FALSE	FALSE	FALSE	FALSE	FALSE	FALSE	FALSE	FALSE	FALSE	TRUE	TRUE	FALSE	FALSE	FALSE	TRUE	FALSE
TCGA	Primary		TCGA-EJ-5495-01	TCGA-EJ-5495-10	TCGA-EJ-5495	68	T3	10.8	8	Yes	TCGA-EJ-5495-01	40	31	9	0.203	7.51	-1.27273	0.740933	7	4	0.937	Sig4	12.5412	5.60352e-13	9.94762	45.3514	11.9709	0.32	2.1	FALSE	TRUE	FALSE	FALSE	FALSE	FALSE	FALSE	FALSE	FALSE	FALSE	FALSE	FALSE	FALSE	FALSE	FALSE	TRUE	TRUE	FALSE	FALSE	FALSE
TCGA	Primary		TCGA-G9-6339-01	TCGA-G9-6339-10	TCGA-G9-6339	58	T3		7	Yes	TCGA-G9-6339-01	13	7	6	0.032	2.36	-1.72727	0.485294	9	5	0.983	Sig5	1.12423	0.0950908	0.741979	19.744	18.5104	0.38	1.9	FALSE	FALSE	FALSE	FALSE	FALSE	FALSE	FALSE	FALSE	FALSE	FALSE	FALSE	FALSE	FALSE	TRUE	FALSE	FALSE	FALSE	FALSE	FALSE	FALSE
TCGA	Primary		TCGA-EJ-5511-01	TCGA-EJ-5511-10	TCGA-EJ-5511	55	T3	9.7	7	Yes	TCGA-EJ-5511-01	43	35	8	0.168	6.24	-0.727273	1.2905	3	4	0.937	Sig4	14.8879	1.30898	12.6287	42.3186	11.8721	0.79	2	FALSE	FALSE	FALSE	FALSE	FALSE	FALSE	FALSE	FALSE	TRUE	FALSE	FALSE	FALSE	FALSE	TRUE	FALSE	FALSE	FALSE	FALSE	FALSE	FALSE
TCGA	Primary		TCGA-VP-A879-01	TCGA-VP-A879-10	TCGA-VP-A879	70	T2		9		TCGA-VP-A879-01	11	5	6	0.012	2.33	-1.81818	0.431373	8	5	0.983	Sig5	0.156201	5.60352e-13	3.96762	11.4475	19.413	0.4	1.9	FALSE	FALSE	FALSE	FALSE	FALSE	FALSE	FALSE	FALSE	FALSE	FALSE	FALSE	FALSE	FALSE	FALSE	FALSE	FALSE	FALSE	FALSE	FALSE	FALSE
TCGA	Primary		TCGA-J4-A67R-01	TCGA-J4-A67R-10	TCGA-J4-A67R	65	T2		7	Yes	TCGA-J4-A67R-01	17	17	0	0.005	4.07	-1.09091	0.851613	0	5	0.983	Sig5	0.992424	9.0189	5.15227	13.5751	18.2455	0.25	2	FALSE	FALSE	FALSE	FALSE	FALSE	FALSE	FALSE	FALSE	FALSE	FALSE	FALSE	FALSE	FALSE	FALSE	FALSE	FALSE	FALSE	FALSE	FALSE	FALSE
TCGA	Primary		TCGA-VP-A87E-01	TCGA-VP-A87E-10	TCGA-VP-A87E	59	T2		6		TCGA-VP-A87E-01	6	6	0	0.001	7.25	-1.90909	0.415094	0	5	0.983	Sig5	1.27094	1.22661	5.60645e-13	6.46774e-13	21.6554	0.25	1.9	FALSE	FALSE	FALSE	FALSE	FALSE	FALSE	FALSE	FALSE	FALSE	FALSE	FALSE	FALSE	FALSE	FALSE	FALSE	FALSE	FALSE	FALSE	FALSE	FALSE
TCGA	Primary		TCGA-YL-A8SB-01	TCGA-YL-A8SB-10	TCGA-YL-A8SB	62	T3		9		TCGA-YL-A8SB-01	19	10	9	0.093	2.24	-1.81818	0.464789	3	5	0.983	Sig5	3.3079e-13	4.12343	3.5283	20.2101	17.8378	0.45	1.9	FALSE	FALSE	TRUE	FALSE	FALSE	FALSE	FALSE	FALSE	FALSE	FALSE	FALSE	FALSE	FALSE	FALSE	FALSE	TRUE	FALSE	FALSE	FALSE	FALSE
TCGA	Primary		TCGA-G9-6373-01	TCGA-G9-6373-10	TCGA-G9-6373	68	T3		7	Yes	TCGA-G9-6373-01	24	15	9	0.151	2.59	-1.27273	0.715447	8	5	0.983	Sig5	0.231161	7.35517	3.75705	28.5296	16.4515	0.7	2	FALSE	FALSE	FALSE	FALSE	FALSE	FALSE	FALSE	FALSE	FALSE	FALSE	FALSE	FALSE	FALSE	TRUE	FALSE	FALSE	FALSE	FALSE	FALSE	FALSE
TCGA	Primary		TCGA-EJ-7789-01	TCGA-EJ-7789-10	TCGA-EJ-7789	66	T3	14.9	7		TCGA-EJ-7789-01	58	30	28	0.348	2.36	-1.45455	0.63871	29	4	0.788	Sig4	3.3079e-13	18.6581	8.7012	72.6042	9.32148	0.93	2.2	FALSE	FALSE	FALSE	FALSE	TRUE	FALSE	FALSE	FALSE	FALSE	FALSE	FALSE	FALSE	FALSE	TRUE	TRUE	TRUE	FALSE	FALSE	FALSE	FALSE
TCGA	Primary		TCGA-CH-5743-01	TCGA-CH-5743-10	TCGA-CH-5743	66	T2	2.2	7	Yes	TCGA-CH-5743-01	3	2	1	0	1	#NUM!	0	1	5	0.937	Sig5	3.3079e-13	5.60352e-13	5.60645e-13	0.742346	21.4558	0.34	2	FALSE	FALSE	FALSE	FALSE	FALSE	FALSE	FALSE	FALSE	FALSE	FALSE	FALSE	FALSE	FALSE	FALSE	FALSE	FALSE	FALSE	FALSE	FALSE	FALSE
TCGA	Primary		TCGA-EJ-5518-01	TCGA-EJ-5518-10	TCGA-EJ-5518	66	T4	36	9		TCGA-EJ-5518-01	30	13	17	0.193	1.89	-1.90909	0.34375	13	4	0.937	Sig4	3.3079e-13	7.34145	5.32116	42.5961	14.2316	0.51	2	FALSE	FALSE	FALSE	FALSE	FALSE	FALSE	FALSE	FALSE	TRUE	FALSE	FALSE	FALSE	FALSE	TRUE	FALSE	TRUE	FALSE	FALSE	FALSE	FALSE
TCGA	Primary		TCGA-HI-7171-01	TCGA-HI-7171-10	TCGA-HI-7171	56	T3	5.6	9	Yes	TCGA-HI-7171-01	63	63	0	1	5.38	-1.54545	0.616379	0	3	0.983	Sig3	3.3079e-13	5.86157	49.9367	6.46774e-13	12.842	0.67	5.8	FALSE	FALSE	TRUE	FALSE	FALSE	FALSE	FALSE	FALSE	FALSE	FALSE	FALSE	FALSE	FALSE	TRUE	FALSE	TRUE	TRUE	FALSE	FALSE	FALSE
TCGA	Primary		TCGA-VN-A88M-01	TCGA-VN-A88M-10	TCGA-VN-A88M	55	T2		7		TCGA-VN-A88M-01	11	6	5	0.057	1.56	-1.81818	0.431373	0	5	0.983	Sig5	3.3079e-13	3.23603	5.60645e-13	9.69696	20.3346	0.33	1.9	FALSE	FALSE	FALSE	FALSE	FALSE	FALSE	FALSE	FALSE	FALSE	FALSE	FALSE	FALSE	FALSE	TRUE	FALSE	FALSE	FALSE	FALSE	FALSE	FALSE
TCGA	Primary		TCGA-ZG-A9L9-01	TCGA-ZG-A9L9-10	TCGA-ZG-A9L9	60	T3		9	Yes	TCGA-ZG-A9L9-01	59	56	3	0.889	4.27	-1.72727	0.485294	0	3	0.983	Sig3	3.3079e-13	8.58795	53.3282	7.79528	10.9755	0.57	3.8	FALSE	FALSE	FALSE	FALSE	FALSE	FALSE	FALSE	FALSE	FALSE	FALSE	FALSE	FALSE	TRUE	TRUE	TRUE	TRUE	FALSE	FALSE	TRUE	FALSE
TCGA	Primary		TCGA-EJ-A7NF-01	TCGA-EJ-A7NF-10	TCGA-EJ-A7NF	56	T2		7	Yes	TCGA-EJ-A7NF-01	11	5	6	0.013	1.89	-1.72727	0.485294	8	5	0.902	Sig5	3.3079e-13	1.9904	5.60645e-13	13.248	19.6763	0.73	1.9	FALSE	FALSE	FALSE	FALSE	FALSE	FALSE	FALSE	FALSE	FALSE	FALSE	FALSE	FALSE	FALSE	FALSE	FALSE	FALSE	FALSE	FALSE	FALSE	FALSE
TCGA	Primary		TCGA-HC-A48F-01	TCGA-HC-A48F-10	TCGA-HC-A48F	47	T2		8	Yes	TCGA-HC-A48F-01	33	10	23	0.186	1.55	-1.45455	0.626016	28	4	0.983	Sig4	3.3079e-13	0.00135156	3.53229	70.26	10.9362	0.89	1.8	FALSE	FALSE	TRUE	FALSE	FALSE	FALSE	FALSE	FALSE	FALSE	FALSE	FALSE	FALSE	TRUE	TRUE	TRUE	TRUE	FALSE	FALSE	TRUE	FALSE
TCGA	Primary		TCGA-YL-A8HO-01	TCGA-YL-A8HO-10	TCGA-YL-A8HO	67	T3		7		TCGA-YL-A8HO-01	38	37	1	0.996	6.19	-1.81818	0.431373	0	5	0.983	Sig5	0.585727	5.60352e-13	26.5305	0.94303	16.366	0.18	5.8	FALSE	FALSE	FALSE	FALSE	FALSE	FALSE	FALSE	FALSE	FALSE	FALSE	FALSE	FALSE	FALSE	FALSE	FALSE	TRUE	FALSE	FALSE	FALSE	FALSE
TCGA	Primary		TCGA-HC-7740-01	TCGA-HC-7740-10	TCGA-HC-7740	59	T2	5.9	7		TCGA-HC-7740-01	69	69	0	0.26	4.78	-0.871212	1.09544	0	3	0.983	Sig3	2.87957	32.1261	49.026	32.9876	7.48629	0.95	2.1	FALSE	FALSE	FALSE	FALSE	FALSE	FALSE	FALSE	FALSE	FALSE	FALSE	FALSE	FALSE	FALSE	FALSE	FALSE	FALSE	FALSE	FALSE	FALSE	FALSE
TCGA	Primary		TCGA-Y6-A8TL-01	TCGA-Y6-A8TL-10	TCGA-Y6-A8TL	65	T3		6		TCGA-Y6-A8TL-01	11	6	5	0.032	2.7	-1.81818	0.495495	5	5	0.983	Sig5	3.3079e-13	2.28048	3.38039	13.9717	19.2997	0.56	1.9	FALSE	FALSE	FALSE	TRUE	FALSE	FALSE	FALSE	FALSE	FALSE	FALSE	FALSE	FALSE	FALSE	FALSE	FALSE	TRUE	FALSE	FALSE	FALSE	FALSE
TCGA	Primary		TCGA-HC-A631-01	TCGA-HC-A631-10	TCGA-HC-A631	67	T2	3.3	9	Yes	TCGA-HC-A631-01	46	45	1	0.943	4.18	-1.63636	0.53012	0	5	0.983	Sig5	3.3079e-13	12.6305	34.755	6.46774e-13	15.0667	0.78	4	FALSE	FALSE	TRUE	FALSE	FALSE	FALSE	FALSE	FALSE	FALSE	FALSE	FALSE	FALSE	FALSE	FALSE	FALSE	FALSE	TRUE	FALSE	FALSE	FALSE
TCGA	Primary		TCGA-EJ-5521-01	TCGA-EJ-5521-10	TCGA-EJ-5521	63	T3	7.3	7	Yes	TCGA-EJ-5521-01	34	24	10	0.088	9.55	-1.18182	0.800971	7	5	0.937	Sig5	16.1203	5.60352e-13	5.59012	32.1209	14.4598	0.39	1.9	FALSE	FALSE	TRUE	FALSE	FALSE	FALSE	FALSE	FALSE	FALSE	FALSE	FALSE	FALSE	FALSE	TRUE	FALSE	TRUE	FALSE	FALSE	FALSE	FALSE
TCGA	Primary		TCGA-G9-6354-01	TCGA-G9-6354-10	TCGA-G9-6354	55	T2		7	Yes	TCGA-G9-6354-01	41	41	0	1	5.68	-1.63636	0.544554	0	5	0.983	Sig5	3.3079e-13	5.60352e-13	30.5547	6.46774e-13	16.0796	0.33	5.8	FALSE	FALSE	FALSE	FALSE	FALSE	FALSE	FALSE	FALSE	FALSE	FALSE	FALSE	FALSE	FALSE	TRUE	FALSE	FALSE	FALSE	FALSE	FALSE	FALSE
TCGA	Primary		TCGA-EJ-5515-01	TCGA-EJ-5515-10	TCGA-EJ-5515	60	T3	4.8	7		TCGA-EJ-5515-01	47	36	11	0.581	5.21	-1.09091	0.846154	1	5	0.937	Sig5	8.93845	5.60352e-13	27.0311	19.5739	12.8367	0.1	2	FALSE	FALSE	FALSE	FALSE	FALSE	FALSE	FALSE	FALSE	FALSE	FALSE	FALSE	FALSE	FALSE	FALSE	FALSE	FALSE	FALSE	FALSE	FALSE	FALSE
TCGA	Primary		TCGA-V1-A8MU-01	TCGA-V1-A8MU-10	TCGA-V1-A8MU	56	T3		7		TCGA-V1-A8MU-01	9	3	6	0.056	1.57	-1.90909	0.34375	6	5	0.983	Sig5	3.3079e-13	5.60352e-13	1.81182	12.5819	19.3792	0.43	1.9	FALSE	FALSE	FALSE	FALSE	FALSE	FALSE	FALSE	FALSE	FALSE	FALSE	FALSE	FALSE	FALSE	FALSE	TRUE	FALSE	FALSE	FALSE	FALSE	FALSE
TCGA	Primary		TCGA-EJ-A65E-01	TCGA-EJ-A65E-10	TCGA-EJ-A65E	67	T3	56.4	7		TCGA-EJ-A65E-01	13	8	5	0.038	2.45	-1.54545	0.572917	5	5	0.946	Sig5	3.3079e-13	1.82385	2.91886	19.6198	18.2275	0.59	1.9	FALSE	FALSE	FALSE	TRUE	FALSE	FALSE	FALSE	FALSE	FALSE	FALSE	FALSE	FALSE	TRUE	TRUE	FALSE	FALSE	FALSE	FALSE	FALSE	FALSE
TCGA	Primary		TCGA-EJ-A46F-01	TCGA-EJ-A46F-10	TCGA-EJ-A46F	57	T3		8	Yes	TCGA-EJ-A46F-01	24	10	14	0.145	1.95	-1.81818	0.431373	20	5	0.927	Sig5	1.26198	3.65719	5.60645e-13	39.4716	15.9674	0.87	2	FALSE	FALSE	FALSE	FALSE	FALSE	FALSE	FALSE	FALSE	FALSE	FALSE	FALSE	FALSE	FALSE	FALSE	FALSE	FALSE	FALSE	FALSE	FALSE	FALSE
TCGA	Primary		TCGA-HC-8265-01	TCGA-HC-8265-10	TCGA-HC-8265	66	T3	5.2	8		TCGA-HC-8265-01	54	41	13	0.614	4.63	-1.54545	0.584071	0	3	0.983	Sig3	12.4176	5.60352e-13	32.7475	19.8214	11.6328	0.11	2.9	FALSE	FALSE	FALSE	FALSE	TRUE	FALSE	FALSE	FALSE	FALSE	FALSE	FALSE	FALSE	FALSE	TRUE	FALSE	FALSE	FALSE	FALSE	FALSE	FALSE
TCGA	Primary		TCGA-XJ-A83H-01	TCGA-XJ-A83H-10	TCGA-XJ-A83H	57	T2		7		TCGA-XJ-A83H-01	10	7	3	0.096	2.38	-1.81818	0.431373	3	5	0.983	Sig5	3.3079e-13	0.882716	0.107994	12.5099	19.8647	0.46	2	FALSE	FALSE	FALSE	FALSE	FALSE	FALSE	FALSE	FALSE	FALSE	FALSE	FALSE	FALSE	TRUE	FALSE	FALSE	FALSE	FALSE	FALSE	FALSE	FALSE
TCGA	Primary		TCGA-EJ-A8FO-01	TCGA-EJ-A8FO-10	TCGA-EJ-A8FO	51	T3		7	Yes	TCGA-EJ-A8FO-01	6	5	1	0.012	4.25	-1.72727	0.485294	1	5	0.964	Sig5	0.993271	5.60352e-13	5.60645e-13	3.57742	21.0278	0.3	1.9	FALSE	FALSE	FALSE	FALSE	FALSE	FALSE	FALSE	FALSE	FALSE	FALSE	FALSE	FALSE	TRUE	FALSE	FALSE	FALSE	FALSE	FALSE	FALSE	FALSE
TCGA	Primary		TCGA-KK-A7B4-01	TCGA-KK-A7B4-11	TCGA-KK-A7B4	64	T3		9		TCGA-KK-A7B4-01	80	77	3	1	5.18	-1.45455	0.633094	0	3	0.983	Sig3	3.3228	5.60352e-13	77.3654	6.46774e-13	8.63597	0.47	6.1	FALSE	FALSE	FALSE	FALSE	FALSE	FALSE	FALSE	FALSE	FALSE	FALSE	FALSE	FALSE	FALSE	TRUE	TRUE	TRUE	TRUE	FALSE	TRUE	FALSE
TCGA	Primary		TCGA-YL-A8SC-01	TCGA-YL-A8SC-10	TCGA-YL-A8SC	66	T3		9	Yes	TCGA-YL-A8SC-01	18	4	14	0.15	1.25	#NUM!	0	17	5	0.983	Sig5	3.3079e-13	1.45028	5.60645e-13	29.9949	17.1685	0.52	1.9	FALSE	FALSE	FALSE	FALSE	FALSE	FALSE	FALSE	FALSE	TRUE	FALSE	FALSE	FALSE	TRUE	TRUE	FALSE	TRUE	FALSE	FALSE	FALSE	FALSE
TCGA	Primary		TCGA-V1-A9OA-01	TCGA-V1-A9OA-10	TCGA-V1-A9OA	61	T3		9		TCGA-V1-A9OA-01	23	10	13	0.174	1.8	-1.81818	0.464789	18	5	0.983	Sig5	3.3079e-13	7.92666e-05	3.68676	39.1118	15.2603	0.59	2	FALSE	FALSE	FALSE	FALSE	FALSE	FALSE	FALSE	FALSE	FALSE	FALSE	FALSE	FALSE	FALSE	TRUE	TRUE	TRUE	FALSE	FALSE	FALSE	FALSE
TCGA	Primary		TCGA-YL-A8SK-01	TCGA-YL-A8SK-10	TCGA-YL-A8SK	67	T3		9		TCGA-YL-A8SK-01	22	14	8	0.177	2.63	-1.72727	0.485294	7	5	0.983	Sig5	0.483434	5.60352e-13	8.18614	25.031	16.5677	0.41	2	FALSE	FALSE	FALSE	FALSE	FALSE	FALSE	FALSE	FALSE	FALSE	FALSE	FALSE	FALSE	FALSE	TRUE	FALSE	TRUE	FALSE	FALSE	FALSE	FALSE
TCGA	Primary		TCGA-EJ-7794-01	TCGA-EJ-7794-10	TCGA-EJ-7794	67	T2	5.2	7		TCGA-EJ-7794-01	47	31	16	0.438	3.4	-1.45455	0.616822	2	3	0.877	Sig3	7.05033	6.6199e-06	34.089	32.9487	10.1233	0.15	2	FALSE	FALSE	FALSE	FALSE	FALSE	FALSE	FALSE	FALSE	FALSE	FALSE	FALSE	FALSE	FALSE	FALSE	FALSE	FALSE	FALSE	FALSE	TRUE	FALSE
TCGA	Primary		TCGA-HC-8262-01	TCGA-HC-8262-10	TCGA-HC-8262	57	T2	4.7	8	Yes	TCGA-HC-8262-01	17	10	7	0.047	6.79	-1.63636	0.554622	7	5	0.983	Sig5	5.20773	5.60352e-13	1.52589	20.3148	17.8426	0.44	1.9	FALSE	FALSE	FALSE	FALSE	FALSE	FALSE	FALSE	FALSE	FALSE	FALSE	FALSE	TRUE	TRUE	TRUE	FALSE	FALSE	FALSE	FALSE	FALSE	FALSE
TCGA	Primary		TCGA-QU-A6IP-01	TCGA-QU-A6IP-10	TCGA-QU-A6IP	66	T2	4.5	6	Yes	TCGA-QU-A6IP-01	9	6	3	0.002	3.14	-1.63636	0.53012	5	5	0.983	Sig5	1.36484	5.60352e-13	1.01363	11.3698	19.7449	0.4	2	FALSE	FALSE	FALSE	FALSE	FALSE	FALSE	FALSE	FALSE	FALSE	FALSE	FALSE	FALSE	FALSE	FALSE	FALSE	FALSE	FALSE	FALSE	FALSE	FALSE
TCGA	Primary		TCGA-ZG-A8QX-01	TCGA-ZG-A8QX-10	TCGA-ZG-A8QX	56	T2		6		TCGA-ZG-A8QX-01	58	49	9	0.784	4.65	-1.36364	0.663793	1	3	0.983	Sig3	6.66102	5.60352e-13	50.0765	16.2582	9.72919	0.14	2.5	FALSE	FALSE	FALSE	TRUE	FALSE	FALSE	FALSE	FALSE	FALSE	FALSE	FALSE	FALSE	FALSE	TRUE	FALSE	FALSE	FALSE	FALSE	FALSE	FALSE
TCGA	Primary		TCGA-G9-6499-01	TCGA-G9-6499-10	TCGA-G9-6499	66	T3	8.2	9		TCGA-G9-6499-01	61	59	2	0.861	4.84	-1.72727	0.505747	0	3	0.983	Sig3	3.74851	0.0444305	55.574	7.97557	10.4856	0.21	3.8	FALSE	FALSE	TRUE	FALSE	FALSE	FALSE	FALSE	FALSE	FALSE	FALSE	FALSE	FALSE	TRUE	FALSE	TRUE	TRUE	TRUE	FALSE	FALSE	FALSE
TCGA	Primary		TCGA-EJ-7328-01	TCGA-EJ-7328-10	TCGA-EJ-7328	70	T3	6.5	7	Yes	TCGA-EJ-7328-01	15	6	9	0.043	2.25	-1.90909	0.34375	14	5	0.556	Sig5	0.897619	5.60352e-13	1.5535	21.6075	18.0195	0.37	2	FALSE	FALSE	FALSE	FALSE	FALSE	FALSE	FALSE	FALSE	FALSE	FALSE	FALSE	FALSE	FALSE	TRUE	FALSE	FALSE	FALSE	FALSE	FALSE	FALSE
TCGA	Primary		TCGA-EJ-A8FN-01	TCGA-EJ-A8FN-10	TCGA-EJ-A8FN	58	T2		7		TCGA-EJ-A8FN-01	13	10	3	0.086	2.9	-1.63636	0.544554	3	5	0.964	Sig5	3.3079e-13	1.58303	3.34816	13.4513	19.0106	0.65	2	FALSE	FALSE	FALSE	FALSE	FALSE	FALSE	FALSE	FALSE	FALSE	FALSE	FALSE	FALSE	FALSE	FALSE	FALSE	FALSE	FALSE	FALSE	FALSE	FALSE
TCGA	Primary		TCGA-EJ-A6RA-01	TCGA-EJ-A6RA-10	TCGA-EJ-A6RA	70	T3		8		TCGA-EJ-A6RA-01	8	8	0	0.001	3.8	-1.54545	0.572917	0	5	0.924	Sig5	3.3079e-13	1.70441	1.88373	3.90225	20.8288	0.27	1.9	FALSE	FALSE	FALSE	FALSE	FALSE	FALSE	FALSE	FALSE	FALSE	FALSE	FALSE	FALSE	FALSE	FALSE	FALSE	FALSE	FALSE	FALSE	FALSE	FALSE
TCGA	Primary		TCGA-CH-5751-01	TCGA-CH-5751-10	TCGA-CH-5751	68	T4	22.6	10		TCGA-CH-5751-01	100	99	1	0.972	7.75	-0.818182	1.14835	0	3	0.937	Sig3	19.3536	1.01235	81.8507	1.62846	5.55726	0.27	5.1	FALSE	FALSE	FALSE	FALSE	FALSE	FALSE	FALSE	FALSE	FALSE	FALSE	FALSE	FALSE	TRUE	TRUE	TRUE	FALSE	TRUE	FALSE	FALSE	FALSE
TCGA	Primary		TCGA-J4-A67N-01	TCGA-J4-A67N-10	TCGA-J4-A67N	61	T3		7	Yes	TCGA-J4-A67N-01	36	8	28	0.105	1.79	-1.54545	0.572917	87	4	0.983	Sig4	1.31873	3.34633	5.60645e-13	77.7186	10.589	0.71	1.9	FALSE	FALSE	FALSE	FALSE	FALSE	FALSE	FALSE	FALSE	FALSE	FALSE	FALSE	FALSE	TRUE	TRUE	FALSE	FALSE	TRUE	FALSE	FALSE	FALSE
TCGA	Primary		TCGA-HC-A6AN-01	TCGA-HC-A6AN-10	TCGA-HC-A6AN	67	T3		7	Yes	TCGA-HC-A6AN-01	27	11	16	0.076	1.71	-1.36364	0.671756	31	4	0.983	Sig4	1.0514	4.73152	5.60645e-13	51.7949	13.6107	0.66	1.9	FALSE	FALSE	FALSE	FALSE	FALSE	FALSE	TRUE	FALSE	FALSE	FALSE	FALSE	FALSE	FALSE	FALSE	FALSE	TRUE	TRUE	FALSE	FALSE	FALSE
TCGA	Primary		TCGA-EJ-7315-01	TCGA-EJ-7315-10	TCGA-EJ-7315	68	T3	5.8	7	Yes	TCGA-EJ-7315-01	32	12	20	0.095	3.66	-1.54545	0.584071	31	4	0.937	Sig4	6.10963	5.60352e-13	1.95635	66.2292	10.9286	0.62	1.9	FALSE	FALSE	TRUE	FALSE	FALSE	FALSE	FALSE	FALSE	FALSE	FALSE	FALSE	FALSE	FALSE	FALSE	FALSE	TRUE	FALSE	FALSE	TRUE	FALSE
TCGA	Primary		TCGA-V1-A8MJ-01	TCGA-V1-A8MJ-10	TCGA-V1-A8MJ	58	T3		7	Yes	TCGA-V1-A8MJ-01	18	13	5	0.176	5.25	-1.54545	0.572917	1	5	0.983	Sig5	4.58271	5.60352e-13	7.5249	12.1201	18.0865	0.1	1.8	FALSE	FALSE	TRUE	FALSE	FALSE	FALSE	FALSE	FALSE	FALSE	FALSE	FALSE	FALSE	FALSE	TRUE	FALSE	FALSE	TRUE	FALSE	FALSE	FALSE
TCGA	Primary		TCGA-KC-A7FD-01	TCGA-KC-A7FD-10	TCGA-KC-A7FD	62	T3		7	Yes	TCGA-KC-A7FD-01	11	10	1	0.025	6.62	-1.72727	0.505747	0	5	0.983	Sig5	2.1959	5.60352e-13	5.49173	5.87056	19.7621	0.37	1.9	FALSE	FALSE	FALSE	FALSE	FALSE	FALSE	FALSE	FALSE	FALSE	FALSE	FALSE	FALSE	FALSE	TRUE	FALSE	FALSE	FALSE	FALSE	FALSE	FALSE
TCGA	Primary		TCGA-EJ-A6RC-01	TCGA-EJ-A6RC-10	TCGA-EJ-A6RC	64			7		TCGA-EJ-A6RC-01	16	15	1	0.052	8.57	-1.18182	0.785714	1	5	0.902	Sig5	7.40998	5.60352e-13	4.23421	8.67088	18.7528	0.1	1.5	FALSE	FALSE	FALSE	FALSE	FALSE	FALSE	FALSE	FALSE	FALSE	FALSE	FALSE	FALSE	FALSE	FALSE	FALSE	FALSE	FALSE	FALSE	FALSE	FALSE
TCGA	Primary		TCGA-EJ-5514-01	TCGA-EJ-5514-10	TCGA-EJ-5514	66	T2	7.4	9		TCGA-EJ-5514-01	71	71	0	0.997	6.93	-1.36364	0.68323	0	3	0.937	Sig3	7.85753	5.60352e-13	61.1837	6.46774e-13	10.0006	0.32	5.9	FALSE	FALSE	TRUE	FALSE	FALSE	FALSE	FALSE	FALSE	FALSE	FALSE	FALSE	FALSE	TRUE	TRUE	FALSE	TRUE	FALSE	FALSE	FALSE	FALSE
TCGA	Primary		TCGA-CH-5772-01	TCGA-CH-5772-11	TCGA-CH-5772	63	T3	24.6	9		TCGA-CH-5772-01	29	23	6	0.037	9.35	-1.18182	0.803653	4	5	0.937	Sig5	15.7236	5.60352e-13	6.92941	23.1234	15.7917	0.44	1.9	FALSE	FALSE	FALSE	FALSE	FALSE	FALSE	FALSE	FALSE	FALSE	FALSE	FALSE	FALSE	FALSE	FALSE	FALSE	TRUE	FALSE	FALSE	FALSE	FALSE
TCGA	Primary		TCGA-KK-A59V-01	TCGA-KK-A59V-11	TCGA-KK-A59V	64	T3		9		TCGA-KK-A59V-01	16	8	8	0.027	1.85	-1.72727	0.518868	10	5	0.983	Sig5	0.918364	2.12025	0.232472	26.2413	17.7055	0.55	2	FALSE	FALSE	FALSE	FALSE	FALSE	FALSE	FALSE	FALSE	FALSE	FALSE	FALSE	FALSE	FALSE	FALSE	FALSE	TRUE	FALSE	FALSE	FALSE	TRUE
TCGA	Primary		TCGA-V1-A8WL-01	TCGA-V1-A8WL-10	TCGA-V1-A8WL	64	T3		7		TCGA-V1-A8WL-01	14	6	8	0.037	1.75	-1.72727	0.485294	10	5	0.983	Sig5	3.3079e-13	1.61041	5.60645e-13	26.8661	17.7243	0.68	1.9	FALSE	FALSE	FALSE	FALSE	FALSE	FALSE	FALSE	FALSE	FALSE	FALSE	FALSE	FALSE	FALSE	TRUE	FALSE	FALSE	FALSE	FALSE	FALSE	FALSE
TCGA	Primary		TCGA-G9-A9S4-01	TCGA-G9-A9S4-10	TCGA-G9-A9S4	62	T3		8	Yes	TCGA-G9-A9S4-01	41	40	1	0.896	3.74	-1.90909	0.34375	0	5	0.983	Sig5	3.3079e-13	5.57698	31.9654	4.31158	15.2264	0.58	3.6	FALSE	FALSE	TRUE	FALSE	FALSE	FALSE	FALSE	FALSE	FALSE	FALSE	FALSE	FALSE	TRUE	TRUE	FALSE	FALSE	FALSE	FALSE	FALSE	FALSE
TCGA	Primary		TCGA-VN-A88N-01	TCGA-VN-A88N-10	TCGA-VN-A88N	62	T2		7		TCGA-VN-A88N-01	12	8	4	0.019	4.7	-1.81818	0.464789	4	5	0.983	Sig5	3.44433	1.98061	0.316539	12.0795	19.5517	0.58	2	FALSE	FALSE	FALSE	FALSE	FALSE	FALSE	FALSE	FALSE	FALSE	FALSE	FALSE	FALSE	FALSE	FALSE	TRUE	FALSE	FALSE	FALSE	FALSE	FALSE
TCGA	Primary		TCGA-G9-6342-01	TCGA-G9-6342-10	TCGA-G9-6342	61	T3	3.3	6	Yes	TCGA-G9-6342-01	15	6	9	0.051	2.46	-1.81818	0.464789	11	5	0.983	Sig5	2.09849	5.60352e-13	1.98584	22.8874	17.8078	0.46	1.9	FALSE	FALSE	FALSE	FALSE	FALSE	FALSE	FALSE	FALSE	FALSE	FALSE	FALSE	FALSE	FALSE	TRUE	FALSE	FALSE	TRUE	FALSE	FALSE	FALSE
TCGA	Primary		TCGA-EJ-5525-01	TCGA-EJ-5525-10	TCGA-EJ-5525	67	T2	4	9	Yes	TCGA-EJ-5525-01	55	41	14	0.231	6.14	-0.909091	1.04525	14	4	0.937	Sig4	15.6569	12.6486	2.88983	67.6899	9.27145	0.85	2.1	FALSE	FALSE	FALSE	FALSE	FALSE	FALSE	TRUE	FALSE	FALSE	FALSE	FALSE	TRUE	FALSE	TRUE	FALSE	TRUE	FALSE	FALSE	FALSE	FALSE
TCGA	Primary		TCGA-J4-A67L-01	TCGA-J4-A67L-10	TCGA-J4-A67L	54	T3		7	Yes	TCGA-J4-A67L-01	13	6	7	0.061	1.91	-1.90909	0.34375	6	5	0.983	Sig5	3.3079e-13	1.03861	2.31517	17.2689	18.5131	0.37	1.9	FALSE	FALSE	TRUE	FALSE	FALSE	FALSE	FALSE	FALSE	FALSE	FALSE	FALSE	FALSE	FALSE	FALSE	FALSE	FALSE	FALSE	FALSE	FALSE	FALSE
TCGA	Primary		TCGA-EJ-5503-01	TCGA-EJ-5503-10	TCGA-EJ-5503	50	T3	18.4	8	Yes	TCGA-EJ-5503-01	16	16	0	0.004	5.57	-1.09091	0.856287	0	5	0.937	Sig5	3.27106	3.57067	1.68092	17.1891	18.2937	0.25	2	FALSE	FALSE	FALSE	FALSE	FALSE	FALSE	FALSE	FALSE	FALSE	FALSE	FALSE	FALSE	FALSE	FALSE	FALSE	FALSE	FALSE	FALSE	FALSE	FALSE
TCGA	Primary		TCGA-KC-A7F3-01	TCGA-KC-A7F3-10	TCGA-KC-A7F3	67	T2		7		TCGA-KC-A7F3-01	11	5	6	0.057	2.11	-1.90909	0.34375	6	5	0.983	Sig5	3.3079e-13	5.60352e-13	2.65836	18.4085	18.5861	0.47	1.9	FALSE	FALSE	FALSE	FALSE	FALSE	FALSE	FALSE	FALSE	FALSE	FALSE	FALSE	FALSE	FALSE	FALSE	FALSE	TRUE	FALSE	FALSE	TRUE	FALSE
TCGA	Primary		TCGA-V1-A8MF-01	TCGA-V1-A8MF-10	TCGA-V1-A8MF	65	T3		6		TCGA-V1-A8MF-01	19	12	7	0.092	2.69	-1.72727	0.505747	7	5	0.983	Sig5	3.3079e-13	2.30745	7.51049	21.319	17.3975	0.61	2	FALSE	FALSE	FALSE	FALSE	FALSE	FALSE	FALSE	FALSE	FALSE	FALSE	FALSE	FALSE	TRUE	FALSE	FALSE	TRUE	FALSE	FALSE	FALSE	FALSE
TCGA	Primary		TCGA-CH-5752-01	TCGA-CH-5752-10	TCGA-CH-5752	66	T3	9.8	8	Yes	TCGA-CH-5752-01	19	6	13	0.03	1.47	-1.63636	0.53012	13	5	0.937	Sig5	3.3079e-13	1.57757	5.60645e-13	41.4943	15.7692	0.75	2	FALSE	FALSE	FALSE	FALSE	FALSE	FALSE	FALSE	FALSE	FALSE	FALSE	FALSE	FALSE	FALSE	TRUE	FALSE	TRUE	FALSE	FALSE	FALSE	FALSE
TCGA	Primary		TCGA-HC-8266-01	TCGA-HC-8266-10	TCGA-HC-8266	55	T3	5.1	8		TCGA-HC-8266-01	15	7	8	0.306	2.57	-1.81818	0.431373	6	5	0.983	Sig5	0.455528	5.60352e-13	4.19551	14.6957	18.5817	0.21	2.2	FALSE	FALSE	FALSE	FALSE	FALSE	FALSE	FALSE	FALSE	FALSE	FALSE	FALSE	FALSE	FALSE	TRUE	TRUE	TRUE	TRUE	FALSE	TRUE	FALSE
TCGA	Primary		TCGA-HC-A6HX-01	TCGA-HC-A6HX-10	TCGA-HC-A6HX	55	T2		7		TCGA-HC-A6HX-01	22	21	1	0.134	6.18	-1.54545	0.598639	0	5	0.983	Sig5	4.48852	5.60352e-13	9.88272	11.351	17.8249	0.1	1.8	FALSE	FALSE	FALSE	FALSE	FALSE	TRUE	FALSE	FALSE	FALSE	FALSE	FALSE	FALSE	FALSE	FALSE	FALSE	FALSE	FALSE	FALSE	FALSE	FALSE
TCGA	Primary		TCGA-YL-A9WI-01	TCGA-YL-A9WI-10	TCGA-YL-A9WI	63	T3		9		TCGA-YL-A9WI-01	30	21	9	0.391	2.54	-1.72727	0.505747	6	5	0.983	Sig5	3.3079e-13	6.09802	5.14576	33.3633	15.5676	0.89	2.2	FALSE	FALSE	FALSE	FALSE	TRUE	FALSE	FALSE	FALSE	FALSE	FALSE	FALSE	FALSE	FALSE	FALSE	FALSE	TRUE	FALSE	FALSE	TRUE	FALSE
TCGA	Primary		TCGA-YL-A9WJ-01	TCGA-YL-A9WJ-10	TCGA-YL-A9WJ	47	T3		8		TCGA-YL-A9WJ-01	19	15	4	0.089	4.43	-1.54545	0.584071	6	5	0.983	Sig5	2.79899	1.22639	9.1659	14.3306	17.8401	0.41	1.7	FALSE	FALSE	FALSE	FALSE	FALSE	FALSE	FALSE	FALSE	FALSE	FALSE	FALSE	FALSE	TRUE	TRUE	FALSE	FALSE	FALSE	FALSE	FALSE	FALSE
TCGA	Primary		TCGA-WW-A8ZI-01	TCGA-WW-A8ZI-10	TCGA-WW-A8ZI	70	T2		8		TCGA-WW-A8ZI-01	48	12	36	0.089	1.73	-1.27273	0.715447	92	4	0.983	Sig4	1.43266	16.5763	5.60645e-13	83.247	9.52568	0.91	1.9	FALSE	FALSE	FALSE	FALSE	FALSE	FALSE	FALSE	FALSE	FALSE	FALSE	FALSE	FALSE	FALSE	FALSE	FALSE	FALSE	FALSE	FALSE	FALSE	FALSE
TCGA	Primary		TCGA-V1-A8WN-01	TCGA-V1-A8WN-10	TCGA-V1-A8WN	47	T2		6	Yes	TCGA-V1-A8WN-01	8	5	3	0.01	5.17	-1.72727	0.485294	3	5	0.983	Sig5	1.07458	1.53343	5.60645e-13	7.01213	20.5011	0.33	1.9	FALSE	FALSE	FALSE	FALSE	FALSE	FALSE	FALSE	FALSE	FALSE	FALSE	FALSE	FALSE	FALSE	FALSE	FALSE	FALSE	FALSE	FALSE	FALSE	FALSE
TCGA	Primary		TCGA-HC-8256-01	TCGA-HC-8256-10	TCGA-HC-8256	53	T2	6.3	7		TCGA-HC-8256-01	11	6	5	0.062	1.89	-1.90909	0.415094	6	5	0.983	Sig5	3.3079e-13	1.14903	0.000159503	16.6025	19.4204	0.4	2	FALSE	FALSE	FALSE	FALSE	FALSE	FALSE	FALSE	FALSE	FALSE	FALSE	FALSE	FALSE	FALSE	TRUE	FALSE	FALSE	FALSE	FALSE	FALSE	FALSE
TCGA	Primary		TCGA-HC-A9TH-01	TCGA-HC-A9TH-10	TCGA-HC-A9TH	58	T3		9	Yes	TCGA-HC-A9TH-01	62	62	0	1	5.16	-1.45455	0.643275	0	3	0.983	Sig3	3.3079e-13	1.9624	54.1353	6.46774e-13	12.0192	0.44	5.8	FALSE	FALSE	TRUE	FALSE	FALSE	FALSE	TRUE	FALSE	FALSE	FALSE	FALSE	FALSE	FALSE	TRUE	TRUE	TRUE	TRUE	FALSE	TRUE	FALSE
TCGA	Primary		TCGA-HC-7212-01	TCGA-HC-7212-10	TCGA-HC-7212	56	T2	8	7	Yes	TCGA-HC-7212-01	73	73	0	1	8.59	-1.09091	0.872247	0	3	0.983	Sig3	18.2608	5.60352e-13	46.1682	6.46774e-13	11.5497	0.55	5.8	FALSE	FALSE	FALSE	FALSE	FALSE	FALSE	FALSE	FALSE	FALSE	FALSE	FALSE	TRUE	FALSE	TRUE	FALSE	TRUE	TRUE	FALSE	FALSE	FALSE
TCGA	Primary		TCGA-KK-A8IL-01	TCGA-KK-A8IL-11	TCGA-KK-A8IL	65	T3		9		TCGA-KK-A8IL-01	5	3	2	0.009	0.5	#NUM!	0	1	5	0.983	Sig5	3.3079e-13	0.78893	5.60645e-13	2.81676	21.1389	0.34	1.9	FALSE	FALSE	FALSE	FALSE	FALSE	FALSE	FALSE	FALSE	FALSE	FALSE	FALSE	FALSE	FALSE	FALSE	FALSE	FALSE	FALSE	FALSE	FALSE	FALSE
TCGA	Primary		TCGA-TP-A8TT-01	TCGA-TP-A8TT-10	TCGA-TP-A8TT	64	T3		7	Yes	TCGA-TP-A8TT-01	23	4	19	0.066	1.1	#NUM!	0	39	4	0.983	Sig4	3.3079e-13	0.630245	5.60645e-13	53.49	13.6528	0.55	1.9	FALSE	FALSE	FALSE	FALSE	FALSE	FALSE	FALSE	FALSE	FALSE	FALSE	FALSE	FALSE	FALSE	TRUE	FALSE	FALSE	FALSE	FALSE	FALSE	FALSE
TCGA	Primary		TCGA-ZG-A9LB-01	TCGA-ZG-A9LB-10	TCGA-ZG-A9LB	72	T3		9		TCGA-ZG-A9LB-01	43	43	0	0.998	5.71	-1.72727	0.485294	0	5	0.983	Sig5	2.34714	5.60352e-13	31.4064	6.46774e-13	15.4995	0.45	5.5	FALSE	FALSE	TRUE	FALSE	TRUE	FALSE	FALSE	FALSE	FALSE	FALSE	FALSE	FALSE	FALSE	TRUE	TRUE	TRUE	FALSE	FALSE	TRUE	FALSE
TCGA	Primary		TCGA-XK-AAJR-01	TCGA-XK-AAJR-10	TCGA-XK-AAJR	61	T3		7		TCGA-XK-AAJR-01	10	3	7	0.081	1.25	-1.90909	0.34375	7	5	0.983	Sig5	3.3079e-13	5.60352e-13	5.60645e-13	18.0074	18.9663	0.44	1.9	FALSE	FALSE	FALSE	FALSE	FALSE	FALSE	FALSE	FALSE	FALSE	FALSE	FALSE	FALSE	FALSE	TRUE	FALSE	FALSE	FALSE	FALSE	TRUE	FALSE
TCGA	Primary		TCGA-HC-7737-01	TCGA-HC-7737-11	TCGA-HC-7737	55	T2	18.1	7		TCGA-HC-7737-01	32	18	14	0.148	4.14	-1.18182	0.790419	2	5	0.983	Sig5	13.6453	3.94721e-07	16.0101	16.7739	15.283	0.1	1.9	FALSE	FALSE	FALSE	FALSE	FALSE	FALSE	FALSE	FALSE	FALSE	FALSE	FALSE	FALSE	FALSE	FALSE	TRUE	TRUE	TRUE	FALSE	TRUE	FALSE
TCGA	Primary		TCGA-EJ-5510-01	TCGA-EJ-5510-10	TCGA-EJ-5510	48	T2	15.3	7	Yes	TCGA-EJ-5510-01	29	10	19	0.108	1.17	-1.81818	0.431373	14	5	0.937	Sig5	2.72705	7.64978	5.60645e-13	42.0736	15.09	0.36	2.1	FALSE	FALSE	FALSE	FALSE	FALSE	FALSE	FALSE	FALSE	FALSE	FALSE	TRUE	FALSE	TRUE	FALSE	FALSE	TRUE	FALSE	FALSE	FALSE	FALSE
TCGA	Primary		TCGA-EJ-7327-01	TCGA-EJ-7327-10	TCGA-EJ-7327	61	T3	12.2	7	Yes	TCGA-EJ-7327-01	19	10	9	0.204	2.8	-1.72727	0.485294	2	5	0.145	Sig5	2.92105	5.60352e-13	6.25831	10.7158	18.6743	0.1	2	FALSE	FALSE	FALSE	FALSE	FALSE	FALSE	FALSE	FALSE	FALSE	FALSE	FALSE	FALSE	FALSE	FALSE	TRUE	TRUE	TRUE	FALSE	TRUE	FALSE
TCGA	Primary		TCGA-EJ-5497-01	TCGA-EJ-5497-10	TCGA-EJ-5497	47	T2	7.2	7		TCGA-EJ-5497-01	19	10	9	0.031	2.12	-1.63636	0.53012	4	5	0.937	Sig5	1.16128	4.30952	4.93959	21.6528	17.7207	0.41	2	FALSE	FALSE	FALSE	FALSE	FALSE	FALSE	FALSE	FALSE	FALSE	FALSE	FALSE	FALSE	FALSE	FALSE	FALSE	FALSE	FALSE	FALSE	FALSE	FALSE
TCGA	Primary		TCGA-EJ-A8FU-01	TCGA-EJ-A8FU-10	TCGA-EJ-A8FU	64	T3		8	Yes	TCGA-EJ-A8FU-01	7	7	0	0.001	4.8	-1.72727	0.485294	0	5	0.965	Sig5	1.04347	2.86503	5.60645e-13	6.46774e-13	21.547	0.32	1.9	FALSE	FALSE	FALSE	FALSE	FALSE	FALSE	FALSE	FALSE	FALSE	FALSE	FALSE	FALSE	FALSE	FALSE	FALSE	FALSE	FALSE	FALSE	FALSE	FALSE
TCGA	Primary		TCGA-EJ-5517-01	TCGA-EJ-5517-10	TCGA-EJ-5517	55	T2	9.6	6		TCGA-EJ-5517-01	15	6	9	0.029	1.69	-1.72727	0.505747	14	5	0.937	Sig5	3.3079e-13	2.13188	0.290504	26.76	17.67	0.69	1.9	FALSE	FALSE	FALSE	FALSE	FALSE	FALSE	FALSE	FALSE	FALSE	FALSE	FALSE	FALSE	FALSE	FALSE	FALSE	FALSE	FALSE	FALSE	FALSE	FALSE
TCGA	Primary		TCGA-G9-A9S0-01	TCGA-G9-A9S0-10	TCGA-G9-A9S0	53	T3		8		TCGA-G9-A9S0-01	21	8	13	0.173	2.21	-1.81818	0.464789	10	5	0.983	Sig5	1.31028	2.62724	1.94891	29.2955	16.7337	0.57	1.9	FALSE	FALSE	TRUE	FALSE	FALSE	FALSE	FALSE	FALSE	FALSE	FALSE	FALSE	FALSE	TRUE	TRUE	FALSE	FALSE	FALSE	FALSE	FALSE	FALSE
TCGA	Primary		TCGA-CH-5769-01	TCGA-CH-5769-11	TCGA-CH-5769	48	T3		9	Yes	TCGA-CH-5769-01	8	6	2	0	1.8	-1.72727	0.485294	0	5	0.937	Sig5	3.3079e-13	0.974574	5.60645e-13	7.14671	20.9015	0.35	1.9	FALSE	FALSE	FALSE	FALSE	FALSE	FALSE	FALSE	FALSE	FALSE	FALSE	FALSE	FALSE	FALSE	FALSE	FALSE	FALSE	FALSE	FALSE	FALSE	FALSE
TCGA	Primary		TCGA-2A-A8VO-01	TCGA-2A-A8VO-10	TCGA-2A-A8VO	57	T3		6		TCGA-2A-A8VO-01	10	5	5	0.016	2	-1.81818	0.431373	7	5	0.932	Sig5	3.3079e-13	1.40341	0.987992	15.6608	19.147	0.53	1.9	FALSE	FALSE	FALSE	FALSE	FALSE	FALSE	FALSE	FALSE	FALSE	FALSE	FALSE	FALSE	FALSE	TRUE	FALSE	FALSE	FALSE	FALSE	FALSE	FALSE
TCGA	Primary		TCGA-G9-6329-01	TCGA-G9-6329-10	TCGA-G9-6329	67	T2	6.5	7	Yes	TCGA-G9-6329-01	22	14	8	0.118	3.67	-1.63636	0.562044	2	5	0.983	Sig5	3.86342	5.60352e-13	11.8782	10.8025	17.5578	0.15	1.8	FALSE	FALSE	FALSE	FALSE	FALSE	FALSE	FALSE	FALSE	FALSE	FALSE	FALSE	FALSE	FALSE	FALSE	FALSE	TRUE	FALSE	FALSE	FALSE	FALSE
TCGA	Primary		TCGA-G9-6364-01	TCGA-G9-6364-10	TCGA-G9-6364	72	T3		7	Yes	TCGA-G9-6364-01	13	6	7	0.036	3.55	-1.81818	0.431373	7	5	0.983	Sig5	2.71952	5.60352e-13	1.04379e-09	21.2976	18.2999	0.55	1.9	FALSE	FALSE	FALSE	FALSE	FALSE	FALSE	FALSE	FALSE	FALSE	FALSE	FALSE	FALSE	TRUE	TRUE	FALSE	FALSE	TRUE	FALSE	FALSE	FALSE
TCGA	Primary		TCGA-KK-A6E7-01	TCGA-KK-A6E7-11	TCGA-KK-A6E7	46	T3		9		TCGA-KK-A6E7-01	43	43	0	0.948	4.71	-1.45455	0.626016	0	5	0.983	Sig5	2.89826	0.401352	30.0189	6.46774e-13	15.8665	0.54	3.8	FALSE	FALSE	FALSE	FALSE	FALSE	FALSE	FALSE	FALSE	FALSE	TRUE	FALSE	FALSE	FALSE	FALSE	FALSE	TRUE	TRUE	FALSE	FALSE	FALSE
TCGA	Primary		TCGA-HC-7744-01	TCGA-HC-7744-10	TCGA-HC-7744	46	T3	4.4	7	Yes	TCGA-HC-7744-01	83	70	13	0.44	5.42	-0.654545	1.43979	11	4	0.983	Sig4	15.2701	25.8209	46.1132	58.834	3.49012	0.91	2.1	FALSE	FALSE	FALSE	FALSE	FALSE	FALSE	FALSE	FALSE	FALSE	FALSE	FALSE	FALSE	FALSE	FALSE	FALSE	FALSE	FALSE	FALSE	FALSE	FALSE
TCGA	Primary		TCGA-HC-8261-01	TCGA-HC-8261-10	TCGA-HC-8261	48	T2	14.4	7		TCGA-HC-8261-01	19	12	7	0.031	4.71	-1.27273	0.728477	7	5	0.983	Sig5	3.50359	3.2264	2.29745	30.8161	16.3031	0.67	1.9	FALSE	FALSE	FALSE	TRUE	FALSE	TRUE	FALSE	FALSE	FALSE	FALSE	FALSE	FALSE	FALSE	FALSE	FALSE	TRUE	FALSE	FALSE	TRUE	FALSE
TCGA	Primary		TCGA-XJ-A9DK-01	TCGA-XJ-A9DK-10	TCGA-XJ-A9DK	63	T2		8	Yes	TCGA-XJ-A9DK-01	9	9	0	0.001	5.43	-1.54545	0.592308	0	5	0.983	Sig5	2.48165	3.26875	5.60645e-13	2.23114	21.1112	0.25	1.9	FALSE	FALSE	FALSE	FALSE	FALSE	FALSE	FALSE	FALSE	FALSE	FALSE	FALSE	FALSE	FALSE	FALSE	FALSE	FALSE	FALSE	FALSE	FALSE	FALSE
TCGA	Primary		TCGA-KK-A6E3-01	TCGA-KK-A6E3-11	TCGA-KK-A6E3	56	T2		7		TCGA-KK-A6E3-01	13	13	0	0.007	3.36	-1.36364	0.663793	0	5	0.983	Sig5	3.3079e-13	2.07427	3.14716	14.4267	18.9022	0.18	2	FALSE	FALSE	FALSE	FALSE	FALSE	FALSE	FALSE	FALSE	FALSE	FALSE	FALSE	FALSE	FALSE	FALSE	FALSE	FALSE	FALSE	FALSE	FALSE	FALSE
TCGA	Primary		TCGA-CH-5738-01	TCGA-CH-5738-10	TCGA-CH-5738	72		10	6	Yes	TCGA-CH-5738-01	12	11	1	0.002	10.3	-1.63636	0.544554	1	5	0.937	Sig5	6.16697	5.60352e-13	2.52075	3.70417	20.1303	0.36	2	FALSE	FALSE	FALSE	FALSE	FALSE	FALSE	FALSE	FALSE	FALSE	FALSE	FALSE	FALSE	FALSE	FALSE	FALSE	FALSE	FALSE	FALSE	FALSE	FALSE
TCGA	Primary		TCGA-ZG-A9N3-01	TCGA-ZG-A9N3-10	TCGA-ZG-A9N3	73	T3		9	Yes	TCGA-ZG-A9N3-01	87	83	4	0.954	5.27	-1.09091	0.863874	1	3	0.983	Sig3	6.13417	0.642645	82.7134	12.0741	5.64413	0.4	5	FALSE	FALSE	FALSE	FALSE	FALSE	FALSE	FALSE	FALSE	FALSE	FALSE	FALSE	FALSE	TRUE	TRUE	TRUE	FALSE	FALSE	FALSE	TRUE	FALSE
TCGA	Primary		TCGA-HC-A8CY-01	TCGA-HC-A8CY-10	TCGA-HC-A8CY	63	T3		9	Yes	TCGA-HC-A8CY-01	24	13	11	0.115	2.05	-1.54545	0.572917	8	5	0.983	Sig5	3.3079e-13	3.46607	4.99054	34.1898	16.0307	0.8	2.1	FALSE	FALSE	FALSE	FALSE	FALSE	FALSE	FALSE	FALSE	FALSE	FALSE	FALSE	FALSE	FALSE	TRUE	FALSE	FALSE	FALSE	FALSE	FALSE	FALSE
TCGA	Primary		TCGA-G9-7525-01	TCGA-G9-7525-10	TCGA-G9-7525	64	T2		7	Yes	TCGA-G9-7525-01	20	6	14	0.039	1.44	-1.81818	0.431373	29	5	0.983	Sig5	3.3079e-13	3.41587	5.60645e-13	39.9088	16.0023	0.65	2.1	FALSE	FALSE	FALSE	FALSE	FALSE	FALSE	FALSE	FALSE	FALSE	FALSE	FALSE	FALSE	TRUE	FALSE	FALSE	FALSE	FALSE	FALSE	FALSE	FALSE
TCGA	Primary		TCGA-HC-7075-01	TCGA-HC-7075-10	TCGA-HC-7075	63	T2	5.1	6		TCGA-HC-7075-01	11	7	4	0.005	2.56	-1.63636	0.53012	1	5	0.983	Sig5	0.996187	5.87514	5.60645e-13	6.72409	20.3336	0.33	1.9	FALSE	FALSE	FALSE	FALSE	FALSE	FALSE	FALSE	FALSE	FALSE	FALSE	FALSE	FALSE	FALSE	FALSE	FALSE	FALSE	FALSE	FALSE	FALSE	FALSE
TCGA	Primary		TCGA-EJ-A8FP-01	TCGA-EJ-A8FP-10	TCGA-EJ-A8FP	59	T2		8		TCGA-EJ-A8FP-01	7	7	0	0	5.75	-1.72727	0.505747	0	5	0.965	Sig5	0.927349	2.1194	5.60645e-13	6.46774e-13	21.4951	0.33	1.9	FALSE	FALSE	FALSE	FALSE	FALSE	FALSE	FALSE	FALSE	FALSE	FALSE	FALSE	FALSE	FALSE	FALSE	FALSE	FALSE	FALSE	FALSE	FALSE	FALSE
TCGA	Primary		TCGA-EJ-7782-01	TCGA-EJ-7782-10	TCGA-EJ-7782	71	T2		8		TCGA-EJ-7782-01	28	14	14	0.131	2.48	-1.63636	0.554622	18	4	0.577	Sig4	1.95225	2.21997	4.2857	51.9262	13.2449	0.74	1.7	FALSE	FALSE	TRUE	TRUE	TRUE	FALSE	FALSE	FALSE	FALSE	FALSE	FALSE	FALSE	FALSE	FALSE	FALSE	TRUE	FALSE	FALSE	FALSE	FALSE
TCGA	Primary		TCGA-EJ-7783-01	TCGA-EJ-7783-10	TCGA-EJ-7783	70	T3	12.8	7	Yes	TCGA-EJ-7783-01	54	42	12	0.657	5.78	-1.09091	0.846154	1	3	0.655	Sig3	11.9627	5.60352e-13	33.7429	18.041	11.6689	0.1	1.6	FALSE	FALSE	FALSE	FALSE	FALSE	FALSE	FALSE	FALSE	FALSE	FALSE	FALSE	FALSE	FALSE	TRUE	TRUE	FALSE	FALSE	FALSE	FALSE	FALSE
TCGA	Primary		TCGA-KK-A8II-01	TCGA-KK-A8II-11	TCGA-KK-A8II	61	T3		9	Yes	TCGA-KK-A8II-01	26	7	19	0.042	1.27	-1.81818	0.464789	45	4	0.983	Sig4	0.512739	3.93283	5.60645e-13	54.0751	13.8569	0.92	1.9	FALSE	FALSE	FALSE	FALSE	FALSE	FALSE	FALSE	FALSE	FALSE	FALSE	FALSE	FALSE	TRUE	TRUE	FALSE	FALSE	FALSE	FALSE	FALSE	FALSE
TCGA	Primary		TCGA-G9-7523-01	TCGA-G9-7523-10	TCGA-G9-7523	44	T3	11.3	10		TCGA-G9-7523-01	33	25	8	0.343	6.57	-1.09091	0.856287	1	5	0.983	Sig5	11.297	5.60352e-13	13.4924	10.2595	16.6493	0.14	1.5	FALSE	FALSE	FALSE	FALSE	FALSE	FALSE	FALSE	FALSE	FALSE	TRUE	FALSE	FALSE	FALSE	FALSE	FALSE	FALSE	FALSE	FALSE	FALSE	FALSE
TCGA	Primary		TCGA-CH-5771-01	TCGA-CH-5771-11	TCGA-CH-5771	63	T2	8.1	7	Yes	TCGA-CH-5771-01	28	9	19	0.101	1.69	-1.63636	0.554622	9	5	0.937	Sig5	5.02789	2.82458	3.9124	40.4437	14.5607	0.3	1.9	FALSE	FALSE	FALSE	FALSE	FALSE	FALSE	FALSE	FALSE	FALSE	FALSE	FALSE	FALSE	FALSE	TRUE	TRUE	FALSE	FALSE	FALSE	FALSE	FALSE
TCGA	Primary		TCGA-V1-A9OF-01	TCGA-V1-A9OF-10	TCGA-V1-A9OF	49	T2		6		TCGA-V1-A9OF-01	38	38	0	1	5.86	-1.54545	0.572917	0	5	0.983	Sig5	3.3079e-13	5.60352e-13	26.082	0.96253	16.8162	0.55	5.9	FALSE	FALSE	FALSE	TRUE	FALSE	FALSE	FALSE	FALSE	FALSE	FALSE	FALSE	FALSE	FALSE	FALSE	FALSE	FALSE	FALSE	FALSE	FALSE	FALSE
TCGA	Primary		TCGA-EJ-A7NH-01	TCGA-EJ-A7NH-10	TCGA-EJ-A7NH	56	T2		7	Yes	TCGA-EJ-A7NH-01	49	48	1	0.996	5.7	-1.63636	0.53012	0	3	0.941	Sig3	2.03966	5.60352e-13	41.2929	6.46774e-13	13.9873	0.16	5.5	FALSE	FALSE	TRUE	FALSE	FALSE	FALSE	FALSE	FALSE	FALSE	FALSE	FALSE	FALSE	TRUE	TRUE	TRUE	TRUE	TRUE	FALSE	TRUE	FALSE
TCGA	Primary		TCGA-VN-A88Q-01	TCGA-VN-A88Q-10	TCGA-VN-A88Q	60	T2		8		TCGA-VN-A88Q-01	19	5	14	0.064	1.35	-1.81818	0.431373	22	5	0.983	Sig5	3.3079e-13	1.00314	5.60645e-13	42.3673	15.5708	0.63	2	FALSE	FALSE	FALSE	FALSE	FALSE	FALSE	FALSE	FALSE	FALSE	FALSE	FALSE	FALSE	FALSE	FALSE	FALSE	FALSE	FALSE	FALSE	FALSE	FALSE
TCGA	Primary		TCGA-EJ-7781-01	TCGA-EJ-7781-10	TCGA-EJ-7781	65	T2	3.5	7		TCGA-EJ-7781-01	24	10	14	0.08	2.05	-1.63636	0.554622	9	5	0.607	Sig5	0.603787	8.74092	2.6379	29.0231	16.4797	0.52	1.9	FALSE	FALSE	FALSE	FALSE	FALSE	FALSE	FALSE	FALSE	FALSE	FALSE	FALSE	FALSE	FALSE	TRUE	FALSE	FALSE	FALSE	FALSE	FALSE	FALSE
TCGA	Primary		TCGA-EJ-7312-01	TCGA-EJ-7312-10	TCGA-EJ-7312	58	T3		7		TCGA-EJ-7312-01	55	33	22	0.162	4.02	-0.818182	1.15789	27	4	0.937	Sig4	10.4965	19.9046	5.60645e-13	89.076	6.9924	0.73	1.8	FALSE	FALSE	FALSE	FALSE	FALSE	FALSE	FALSE	FALSE	FALSE	FALSE	FALSE	FALSE	FALSE	FALSE	TRUE	FALSE	FALSE	FALSE	TRUE	FALSE
TCGA	Primary		TCGA-YL-A9WY-01	TCGA-YL-A9WY-10	TCGA-YL-A9WY	57	T3		9	Yes	TCGA-YL-A9WY-01	60	60	0	1	5.79	-1.63636	0.544554	0	3	0.983	Sig3	3.03579	5.60352e-13	53.0505	6.46774e-13	11.9208	0.2	5.3	FALSE	FALSE	TRUE	FALSE	FALSE	FALSE	FALSE	FALSE	FALSE	FALSE	TRUE	FALSE	TRUE	TRUE	FALSE	TRUE	TRUE	FALSE	FALSE	FALSE
TCGA	Primary		TCGA-EJ-7330-01	TCGA-EJ-7330-10	TCGA-EJ-7330	68	T3	6.2	7		TCGA-EJ-7330-01	27	12	15	0.261	2.46	-1.54545	0.572917	8	5	0.218	Sig5	1.59064	1.9019	9.15553	27.6504	15.5295	0.2	2.1	FALSE	FALSE	FALSE	TRUE	TRUE	FALSE	FALSE	FALSE	FALSE	FALSE	FALSE	FALSE	FALSE	TRUE	FALSE	FALSE	FALSE	FALSE	FALSE	FALSE
TCGA	Primary		TCGA-KC-A4BR-01	TCGA-KC-A4BR-10	TCGA-KC-A4BR	75	T3		9	Yes	TCGA-KC-A4BR-01	9	8	1	0.002	3.14	-1.63636	0.544554	1	5	0.983	Sig5	3.3079e-13	4.44408	5.60645e-13	3.94311	20.9696	0.71	1.8	FALSE	FALSE	FALSE	FALSE	FALSE	FALSE	FALSE	FALSE	FALSE	FALSE	FALSE	FALSE	FALSE	FALSE	FALSE	FALSE	FALSE	FALSE	FALSE	FALSE
TCGA	Primary		TCGA-ZG-A9L5-01	TCGA-ZG-A9L5-10	TCGA-ZG-A9L5	58	T4		9		TCGA-ZG-A9L5-01	51	51	0	0.966	4.23	-1.81818	0.431373	0	3	0.983	Sig3	3.3079e-13	4.01153	44.7505	6.46774e-13	13.4713	0.8	4.1	FALSE	FALSE	FALSE	FALSE	FALSE	FALSE	FALSE	FALSE	FALSE	FALSE	FALSE	FALSE	TRUE	TRUE	FALSE	TRUE	FALSE	FALSE	FALSE	FALSE
TCGA	Primary		TCGA-XK-AAJU-01	TCGA-XK-AAJU-10	TCGA-XK-AAJU	65	T2		7		TCGA-XK-AAJU-01	6	6	0	0	3.67	-1.72727	0.485294	0	5	0.983	Sig5	0.372965	1.81117	0.980132	6.46774e-13	21.4098	0.26	1.9	FALSE	FALSE	FALSE	FALSE	FALSE	FALSE	FALSE	FALSE	FALSE	FALSE	FALSE	FALSE	FALSE	FALSE	FALSE	FALSE	FALSE	FALSE	FALSE	FALSE
TCGA	Primary		TCGA-KK-A6E2-01	TCGA-KK-A6E2-11	TCGA-KK-A6E2	54	T2	6.7	7	Yes	TCGA-KK-A6E2-01	11	7	4	0.014	2.38	-1.63636	0.53012	4	5	0.983	Sig5	0.522215	0.899807	0.620201	16.3135	19.156	0.84	2	FALSE	FALSE	FALSE	FALSE	FALSE	FALSE	FALSE	FALSE	FALSE	FALSE	FALSE	FALSE	FALSE	FALSE	FALSE	FALSE	FALSE	FALSE	FALSE	FALSE
TCGA	Primary		TCGA-KK-A6E8-01	TCGA-KK-A6E8-11	TCGA-KK-A6E8	68	T2		9		TCGA-KK-A6E8-01	42	42	0	0.927	4.35	-1.72727	0.485294	0	5	0.983	Sig5	3.3079e-13	2.431	34.946	6.46774e-13	15.4501	0.74	4.4	FALSE	FALSE	FALSE	FALSE	FALSE	FALSE	FALSE	FALSE	FALSE	FALSE	FALSE	FALSE	FALSE	TRUE	FALSE	TRUE	FALSE	FALSE	FALSE	FALSE
TCGA	Primary		TCGA-V1-A9Z7-01	TCGA-V1-A9Z7-10	TCGA-V1-A9Z7	54	T3		9		TCGA-V1-A9Z7-01	21	9	12	0.102	2.26	-1.81818	0.431373	9	5	0.983	Sig5	1.26023	0.690871	5.40618	32.448	15.8791	0.58	2	FALSE	FALSE	FALSE	FALSE	FALSE	FALSE	FALSE	FALSE	FALSE	FALSE	FALSE	FALSE	FALSE	TRUE	FALSE	FALSE	FALSE	FALSE	TRUE	FALSE
TCGA	Primary		TCGA-EJ-5527-01	TCGA-EJ-5527-10	TCGA-EJ-5527	69	T3	7.7	7	Yes	TCGA-EJ-5527-01	23	12	11	0.121	2.62	-1.45455	0.626016	8	5	0.937	Sig5	3.06653	4.88917	5.60645e-13	30.4221	16.6632	0.31	2	FALSE	FALSE	FALSE	FALSE	FALSE	FALSE	FALSE	FALSE	FALSE	FALSE	FALSE	FALSE	FALSE	TRUE	FALSE	TRUE	FALSE	FALSE	FALSE	FALSE
TCGA	Primary		TCGA-G9-6333-01	TCGA-G9-6333-10	TCGA-G9-6333	66	T2	10.8	7		TCGA-G9-6333-01	18	11	7	0.045	8	-1.63636	0.544554	8	5	0.983	Sig5	6.45252	5.60352e-13	0.595434	22.5552	17.5681	0.45	1.9	FALSE	FALSE	FALSE	TRUE	FALSE	FALSE	FALSE	FALSE	FALSE	FALSE	FALSE	FALSE	FALSE	TRUE	FALSE	FALSE	FALSE	FALSE	FALSE	FALSE
TCGA	Primary		TCGA-XK-AAIR-01	TCGA-XK-AAIR-10	TCGA-XK-AAIR	75	T2		8		TCGA-XK-AAIR-01	7	4	3	0.05	1.5	-1.90909	0.34375	3	5	0.983	Sig5	0.579678	5.60352e-13	5.60645e-13	7.90154	20.2365	0.33	1.8	FALSE	FALSE	FALSE	FALSE	FALSE	FALSE	FALSE	FALSE	FALSE	FALSE	FALSE	FALSE	FALSE	TRUE	FALSE	FALSE	FALSE	FALSE	FALSE	FALSE
TCGA	Primary		TCGA-KK-A7AP-01	TCGA-KK-A7AP-11	TCGA-KK-A7AP	55	T3		9	Yes	TCGA-KK-A7AP-01	40	21	19	0.195	3.18	-1.45455	0.626016	14	4	0.983	Sig4	3.46873	9.47859	5.60645e-13	57.666	12.6229	0.88	2	FALSE	FALSE	FALSE	FALSE	FALSE	FALSE	FALSE	FALSE	FALSE	FALSE	FALSE	FALSE	FALSE	TRUE	FALSE	FALSE	FALSE	FALSE	FALSE	FALSE
TCGA	Primary		TCGA-ZG-A9LY-01	TCGA-ZG-A9LY-10	TCGA-ZG-A9LY	60	T3		9	Yes	TCGA-ZG-A9LY-01	17	13	4	0.198	2.64	-1.72727	0.485294	2	5	0.983	Sig5	3.3079e-13	2.12748	3.08528	16.9557	18.4978	0.29	2.1	FALSE	FALSE	FALSE	FALSE	FALSE	FALSE	FALSE	FALSE	FALSE	FALSE	FALSE	FALSE	FALSE	TRUE	FALSE	FALSE	FALSE	FALSE	FALSE	FALSE
TCGA	Primary		TCGA-CH-5766-01	TCGA-CH-5766-11	TCGA-CH-5766	55	T3	13.9	7	Yes	TCGA-CH-5766-01	73	73	0	0.973	8.43	-1	0.947368	0	3	0.937	Sig3	15.9993	5.60352e-13	52.1585	6.46774e-13	10.9404	0.27	5.6	FALSE	FALSE	FALSE	FALSE	FALSE	FALSE	FALSE	FALSE	FALSE	FALSE	FALSE	FALSE	TRUE	TRUE	TRUE	FALSE	TRUE	FALSE	TRUE	FALSE
TCGA	Primary		TCGA-EJ-7792-01	TCGA-EJ-7792-10	TCGA-EJ-7792	53	T2	4.6	7		TCGA-EJ-7792-01	18	16	2	0.044	10.25	-1.36364	0.678082	0	5	0.801	Sig5	8.52978	5.60352e-13	3.37006	14.4226	18.3614	0.22	2	FALSE	FALSE	FALSE	FALSE	FALSE	FALSE	FALSE	FALSE	FALSE	FALSE	FALSE	FALSE	FALSE	FALSE	FALSE	FALSE	FALSE	FALSE	FALSE	FALSE
TCGA	Primary		TCGA-HC-7077-01	TCGA-HC-7077-10	TCGA-HC-7077	64	T3	7.6	6	Yes	TCGA-HC-7077-01	60	60	0	1	5.64	-1.18182	0.800971	0	3	0.983	Sig3	3.3079e-13	5.76288	46.8332	6.46774e-13	13.2393	0.75	5.8	FALSE	FALSE	FALSE	FALSE	FALSE	FALSE	FALSE	FALSE	FALSE	FALSE	FALSE	FALSE	FALSE	TRUE	FALSE	FALSE	FALSE	FALSE	FALSE	FALSE
TCGA	Primary		TCGA-KK-A8IG-01	TCGA-KK-A8IG-11	TCGA-KK-A8IG	55	T3		7		TCGA-KK-A8IG-01	14	6	8	0.177	1.64	-1.90909	0.415094	8	5	0.983	Sig5	3.3079e-13	0.0276414	0.640709	23.9115	18.0721	0.68	1.9	FALSE	FALSE	TRUE	FALSE	FALSE	FALSE	FALSE	FALSE	FALSE	FALSE	FALSE	FALSE	FALSE	TRUE	FALSE	TRUE	FALSE	FALSE	FALSE	FALSE
TCGA	Primary		TCGA-CH-5788-01	TCGA-CH-5788-10	TCGA-CH-5788	69	T3	19.4	7		TCGA-CH-5788-01	42	20	22	0.263	2.12	-1.45455	0.616822	22	4	0.937	Sig4	3.3079e-13	10.8685	3.29715	63.3684	11.9223	0.84	2.1	FALSE	FALSE	FALSE	TRUE	FALSE	FALSE	FALSE	FALSE	FALSE	FALSE	FALSE	FALSE	FALSE	TRUE	FALSE	TRUE	FALSE	FALSE	TRUE	FALSE
TCGA	Primary		TCGA-KK-A7AV-01	TCGA-KK-A7AV-11	TCGA-KK-A7AV	58	T2		7		TCGA-KK-A7AV-01	27	16	11	0.138	3.82	-1.36364	0.671756	2	5	0.983	Sig5	6.0568	0.516371	14.9404	16.783	16.1205	0.16	2.1	FALSE	FALSE	FALSE	FALSE	FALSE	FALSE	FALSE	FALSE	FALSE	FALSE	FALSE	FALSE	FALSE	TRUE	FALSE	FALSE	FALSE	FALSE	FALSE	FALSE
TCGA	Primary		TCGA-V1-A9OL-01	TCGA-V1-A9OL-10	TCGA-V1-A9OL	65	T3		9		TCGA-V1-A9OL-01	57	57	0	0.906	4.13	-1.54545	0.572917	0	3	0.983	Sig3	3.3079e-13	8.5716	51.8887	1.38301	12.0858	0.57	3.9	FALSE	FALSE	TRUE	FALSE	FALSE	FALSE	FALSE	FALSE	FALSE	FALSE	FALSE	FALSE	FALSE	TRUE	FALSE	TRUE	TRUE	FALSE	FALSE	FALSE
TCGA	Primary		TCGA-CH-5745-01	TCGA-CH-5745-10	TCGA-CH-5745	68	T3		7	Yes	TCGA-CH-5745-01	26	7	19	0.045	1.75	-1.72727	0.505747	35	4	0.937	Sig4	3.3079e-13	4.43182	3.31703	47.9122	14.0783	0.57	1.9	FALSE	FALSE	FALSE	FALSE	FALSE	FALSE	FALSE	FALSE	FALSE	FALSE	FALSE	FALSE	FALSE	FALSE	FALSE	FALSE	FALSE	FALSE	FALSE	FALSE
TCGA	Primary		TCGA-CH-5761-01	TCGA-CH-5761-11	TCGA-CH-5761	61	T3	8.5	9		TCGA-CH-5761-01	64	64	0	0.804	5.85	-1.27273	0.740933	0	3	0.937	Sig3	7.2702	8.37259	53.823	6.46774e-13	12.0662	0.53	4.2	FALSE	FALSE	TRUE	FALSE	FALSE	FALSE	FALSE	FALSE	FALSE	FALSE	FALSE	FALSE	TRUE	TRUE	TRUE	FALSE	FALSE	FALSE	TRUE	FALSE
TCGA	Primary		TCGA-J9-A8CL-01	TCGA-J9-A8CL-10	TCGA-J9-A8CL	66	T3		9		TCGA-J9-A8CL-01	95	87	8	0.957	5.81	-1.54545	0.598639	0	3	0.983	Sig3	17.2277	5.60352e-13	76.2175	5.6593	6.33823	0.18	4.8	FALSE	FALSE	FALSE	FALSE	FALSE	FALSE	TRUE	FALSE	FALSE	FALSE	FALSE	FALSE	FALSE	TRUE	TRUE	FALSE	FALSE	FALSE	FALSE	FALSE
TCGA	Primary		TCGA-V1-A8ML-01	TCGA-V1-A8ML-10	TCGA-V1-A8ML	63	T2		7		TCGA-V1-A8ML-01	8	6	2	0.005	2.6	-1.81818	0.464789	2	5	0.983	Sig5	3.3079e-13	2.11792	5.60645e-13	5.43075	20.8354	0.56	2	FALSE	FALSE	FALSE	FALSE	FALSE	FALSE	FALSE	FALSE	FALSE	FALSE	FALSE	FALSE	FALSE	FALSE	FALSE	FALSE	FALSE	FALSE	FALSE	FALSE
TCGA	Primary		TCGA-V1-A8MG-01	TCGA-V1-A8MG-10	TCGA-V1-A8MG	53	T3		7		TCGA-V1-A8MG-01	20	11	9	0.203	3.67	-1.72727	0.518868	7	5	0.983	Sig5	3.0726	5.60352e-13	8.21425	15.0329	17.8578	0.23	2	FALSE	FALSE	FALSE	FALSE	FALSE	FALSE	FALSE	FALSE	FALSE	FALSE	FALSE	FALSE	FALSE	TRUE	FALSE	FALSE	FALSE	FALSE	FALSE	FALSE
TCGA	Primary		TCGA-CH-5790-01	TCGA-CH-5790-10	TCGA-CH-5790	64	T2	5.2	7	Yes	TCGA-CH-5790-01	49	39	10	0.046	8.33	-0.758893	1.24631	23	1	0.937	Sig1	23.089	3.4975	7.67746	44.0657	11.7719	0.79	1.9	FALSE	FALSE	FALSE	FALSE	FALSE	FALSE	FALSE	FALSE	FALSE	FALSE	FALSE	FALSE	FALSE	TRUE	FALSE	FALSE	FALSE	FALSE	FALSE	FALSE
TCGA	Primary		TCGA-CH-5746-01	TCGA-CH-5746-10	TCGA-CH-5746	57	T2	6.6	7	Yes	TCGA-CH-5746-01	11	7	4	0.002	3.29	-1.72727	0.485294	2	5	0.937	Sig5	2.81251	4.79765e-10	2.92491	7.70885	19.8994	0.39	1.9	FALSE	FALSE	FALSE	FALSE	FALSE	FALSE	FALSE	FALSE	FALSE	FALSE	FALSE	FALSE	FALSE	FALSE	FALSE	FALSE	FALSE	FALSE	FALSE	FALSE
TCGA	Primary		TCGA-HC-7210-01	TCGA-HC-7210-10	TCGA-HC-7210	74	T2	8.9	7		TCGA-HC-7210-01	14	7	7	0.053	3.5	-1.81818	0.464789	11	5	0.983	Sig5	0.918122	5.60352e-13	3.80827	23.3439	17.5771	0.43	1.8	FALSE	FALSE	FALSE	FALSE	FALSE	FALSE	FALSE	FALSE	FALSE	FALSE	FALSE	FALSE	FALSE	FALSE	FALSE	TRUE	TRUE	FALSE	FALSE	FALSE
TCGA	Primary		TCGA-KK-A8I9-01	TCGA-KK-A8I9-11	TCGA-KK-A8I9	61	T3		8		TCGA-KK-A8I9-01	12	4	8	0.077	1.5	-1.81818	0.431373	12	5	0.983	Sig5	3.3079e-13	5.60352e-13	0.522067	26.9456	17.8151	0.53	1.9	FALSE	FALSE	FALSE	TRUE	FALSE	FALSE	FALSE	FALSE	FALSE	FALSE	FALSE	FALSE	FALSE	FALSE	TRUE	TRUE	FALSE	FALSE	TRUE	FALSE
TCGA	Primary		TCGA-EJ-5509-01	TCGA-EJ-5509-10	TCGA-EJ-5509	63	T2	4.1	7		TCGA-EJ-5509-01	33	26	7	0.15	7.52	-0.818182	1.14451	5	5	0.937	Sig5	12.9894	5.60352e-13	11.952	35.6703	12.9538	0.55	1.8	FALSE	FALSE	FALSE	TRUE	FALSE	FALSE	FALSE	FALSE	FALSE	FALSE	FALSE	FALSE	FALSE	FALSE	TRUE	TRUE	FALSE	FALSE	FALSE	FALSE
TCGA	Primary		TCGA-EJ-A46G-01	TCGA-EJ-A46G-10	TCGA-EJ-A46G	71	T3	5.1	8		TCGA-EJ-A46G-01	38	36	2	0.124	3.72	-1.27273	0.728477	4	4	0.927	Sig4	3.3079e-13	14.622	21.03	37.9455	11.7226	0.73	2.2	FALSE	FALSE	FALSE	FALSE	FALSE	TRUE	FALSE	FALSE	FALSE	FALSE	FALSE	FALSE	FALSE	FALSE	FALSE	FALSE	FALSE	FALSE	FALSE	FALSE
TCGA	Primary		TCGA-EJ-A7NN-01	TCGA-EJ-A7NN-10	TCGA-EJ-A7NN	61	T3		7		TCGA-EJ-A7NN-01	22	5	17	0.176	1.21	-1.81818	0.431373	29	4	0.964	Sig4	3.3079e-13	5.60352e-13	5.60645e-13	50.3067	14.0526	0.73	1.8	FALSE	FALSE	FALSE	FALSE	FALSE	FALSE	FALSE	FALSE	FALSE	FALSE	FALSE	FALSE	TRUE	TRUE	FALSE	TRUE	TRUE	FALSE	FALSE	FALSE
TCGA	Primary		TCGA-YL-A9WK-01	TCGA-YL-A9WK-10	TCGA-YL-A9WK	63	T3		9		TCGA-YL-A9WK-01	56	56	0	0.987	5.8	-1.63636	0.562044	0	3	0.983	Sig3	1.5191	0.484793	49.203	6.46774e-13	12.8709	0.46	5.9	FALSE	FALSE	TRUE	FALSE	FALSE	FALSE	FALSE	FALSE	FALSE	FALSE	FALSE	FALSE	TRUE	TRUE	FALSE	TRUE	TRUE	FALSE	FALSE	FALSE
TCGA	Primary		TCGA-ZG-A9ND-01	TCGA-ZG-A9ND-10	TCGA-ZG-A9ND	55	T3		9		TCGA-ZG-A9ND-01	22	7	15	0.168	2.05	-1.81818	0.464789	22	4	0.983	Sig4	1.65958	5.60352e-13	5.60645e-13	50.5454	14.2975	0.78	1.9	FALSE	FALSE	FALSE	TRUE	FALSE	FALSE	FALSE	FALSE	FALSE	FALSE	FALSE	FALSE	FALSE	TRUE	TRUE	TRUE	FALSE	FALSE	FALSE	FALSE
TCGA	Primary		TCGA-G9-6367-01	TCGA-G9-6367-10	TCGA-G9-6367	60	T3	8.5	9		TCGA-G9-6367-01	8	7	1	0	3.5	-1.72727	0.505747	0	5	0.983	Sig5	1.00189	2.22529	5.60645e-13	4.00741	21.1468	0.3	1.9	FALSE	FALSE	FALSE	FALSE	FALSE	FALSE	FALSE	FALSE	FALSE	FALSE	FALSE	FALSE	FALSE	FALSE	FALSE	FALSE	FALSE	FALSE	FALSE	FALSE
TCGA	Primary		TCGA-KK-A8IH-01	TCGA-KK-A8IH-11	TCGA-KK-A8IH	50	T3		7	Yes	TCGA-KK-A8IH-01	25	4	21	0.068	1.13	-1.81818	0.431373	43	4	0.983	Sig4	3.3079e-13	1.16685	5.60645e-13	56.3447	13.7191	0.75	1.9	FALSE	FALSE	FALSE	FALSE	FALSE	FALSE	FALSE	FALSE	FALSE	FALSE	FALSE	FALSE	FALSE	FALSE	FALSE	TRUE	FALSE	FALSE	FALSE	FALSE
TCGA	Primary		TCGA-HC-7232-01	TCGA-HC-7232-10	TCGA-HC-7232	66	T3	9.6	9	Yes	TCGA-HC-7232-01	18	7	11	0.13	1.53	-1.90909	0.34375	11	5	0.983	Sig5	3.3079e-13	5.60352e-13	5.60645e-13	36.3385	16.593	0.55	2	FALSE	FALSE	FALSE	FALSE	FALSE	FALSE	FALSE	FALSE	FALSE	FALSE	FALSE	FALSE	FALSE	FALSE	FALSE	TRUE	TRUE	FALSE	FALSE	FALSE
TCGA	Primary		TCGA-HC-8258-01	TCGA-HC-8258-10	TCGA-HC-8258	56	T2	4.3	6		TCGA-HC-8258-01	5	5	0	0.001	3.5	-1.81818	0.431373	0	5	0.983	Sig5	3.3079e-13	0.998398	5.60645e-13	6.46774e-13	21.6093	0.62	1.9	FALSE	FALSE	FALSE	TRUE	FALSE	FALSE	FALSE	FALSE	FALSE	FALSE	FALSE	FALSE	FALSE	FALSE	FALSE	FALSE	FALSE	FALSE	FALSE	FALSE
TCGA	Primary		TCGA-KK-A7AW-01	TCGA-KK-A7AW-11	TCGA-KK-A7AW	57	T3		7		TCGA-KK-A7AW-01	19	7	12	0.077	1.79	-1.72727	0.485294	4	5	0.983	Sig5	2.71703	5.59632	5.60645e-13	18.7628	18.5963	0.36	2.1	FALSE	FALSE	FALSE	FALSE	FALSE	FALSE	FALSE	FALSE	FALSE	FALSE	FALSE	FALSE	FALSE	TRUE	FALSE	FALSE	FALSE	FALSE	FALSE	FALSE
TCGA	Primary		TCGA-YL-A8SR-01	TCGA-YL-A8SR-10	TCGA-YL-A8SR	64	T3		9		TCGA-YL-A8SR-01	21	12	9	0.153	2.11	-1.27273	0.715447	13	5	0.983	Sig5	3.3079e-13	0.0943026	1.10514	42.6302	15.1791	0.66	1.9	FALSE	FALSE	FALSE	FALSE	FALSE	FALSE	FALSE	FALSE	FALSE	FALSE	FALSE	FALSE	FALSE	TRUE	TRUE	FALSE	FALSE	FALSE	FALSE	FALSE
TCGA	Primary		TCGA-V1-A9ZR-01	TCGA-V1-A9ZR-10	TCGA-V1-A9ZR	68	T4		8	Yes	TCGA-V1-A9ZR-01	23	8	15	0.065	1.47	-1.63636	0.53012	21	4	0.983	Sig4	3.3079e-13	2.565	5.60645e-13	50.0687	14.2461	0.51	1.9	FALSE	FALSE	FALSE	FALSE	FALSE	FALSE	FALSE	FALSE	FALSE	FALSE	FALSE	FALSE	FALSE	TRUE	FALSE	TRUE	FALSE	FALSE	FALSE	FALSE
TCGA	Primary		TCGA-ZG-A9L0-01	TCGA-ZG-A9L0-10	TCGA-ZG-A9L0	71	T3		9		TCGA-ZG-A9L0-01	80	80	0	0.984	5.1	-1.54545	0.592308	0	3	0.983	Sig3	3.3079e-13	5.30469	77.304	6.46774e-13	8.42289	0.47	5	FALSE	FALSE	TRUE	TRUE	FALSE	FALSE	FALSE	FALSE	FALSE	FALSE	FALSE	FALSE	FALSE	TRUE	TRUE	TRUE	TRUE	FALSE	FALSE	FALSE
TCGA	Primary		TCGA-EJ-8472-01	TCGA-EJ-8472-10	TCGA-EJ-8472	63	T3		8	Yes	TCGA-EJ-8472-01	77	75	2	0.928	4.25	-1	0.928571	0	3	0.907	Sig3	1.17692	17.1314	60.1691	7.61003	9.41354	0.63	3.9	FALSE	FALSE	TRUE	FALSE	FALSE	FALSE	FALSE	FALSE	FALSE	FALSE	FALSE	FALSE	TRUE	TRUE	TRUE	TRUE	FALSE	FALSE	TRUE	FALSE
TCGA	Primary		TCGA-CH-5792-01	TCGA-CH-5792-10	TCGA-CH-5792	57	T3	11.5	9		TCGA-CH-5792-01	31	21	10	0.096	9.52	-1	0.933333	10	4	0.937	Sig4	11.9907	5.60352e-13	5.60645e-13	50.2377	12.764	0.36	1.8	FALSE	FALSE	FALSE	FALSE	FALSE	FALSE	FALSE	FALSE	FALSE	FALSE	FALSE	FALSE	FALSE	TRUE	TRUE	TRUE	FALSE	FALSE	FALSE	FALSE
TCGA	Primary		TCGA-4L-AA1F-01	TCGA-4L-AA1F-10	TCGA-4L-AA1F	64	T3		8	Yes	TCGA-4L-AA1F-01	38	35	3	0.639	4.21	-1.54545	0.572917	0	5	0.937	Sig5	1.82343	5.60352e-13	24.3487	12.0284	15.3079	0.2	2.8	FALSE	FALSE	FALSE	FALSE	FALSE	FALSE	FALSE	FALSE	FALSE	FALSE	FALSE	FALSE	FALSE	TRUE	TRUE	TRUE	TRUE	FALSE	TRUE	FALSE
TCGA	Primary		TCGA-H9-7775-01	TCGA-H9-7775-10	TCGA-H9-7775	68	T2	7.2	7	Yes	TCGA-H9-7775-01	10	5	5	0.028	1.75	-1.72727	0.485294	5	5	0.983	Sig5	3.3079e-13	5.60352e-13	5.60645e-13	15.9986	19.3911	0.76	2	FALSE	FALSE	FALSE	FALSE	FALSE	FALSE	FALSE	FALSE	FALSE	FALSE	FALSE	FALSE	FALSE	TRUE	FALSE	TRUE	FALSE	FALSE	FALSE	FALSE
TCGA	Primary		TCGA-J9-A8CP-01	TCGA-J9-A8CP-10	TCGA-J9-A8CP	66	T3		7		TCGA-J9-A8CP-01	23	9	14	0.122	2.24	-1.81818	0.431373	17	4	0.983	Sig4	2.58943	5.60352e-13	5.60645e-13	49.3427	14.2408	0.6	1.9	FALSE	FALSE	FALSE	FALSE	TRUE	FALSE	FALSE	FALSE	FALSE	FALSE	FALSE	FALSE	TRUE	FALSE	FALSE	TRUE	FALSE	FALSE	FALSE	FALSE
TCGA	Primary		TCGA-EJ-5532-01	TCGA-EJ-5532-10	TCGA-EJ-5532	57	T3	11.4	7		TCGA-EJ-5532-01	27	20	7	0.086	6.4	-1.09091	0.863874	3	5	0.937	Sig5	9.39169	4.86786	0.628718	28.1171	16.2655	0.67	2	FALSE	FALSE	FALSE	FALSE	FALSE	FALSE	FALSE	FALSE	FALSE	FALSE	FALSE	FALSE	FALSE	TRUE	FALSE	FALSE	FALSE	FALSE	FALSE	FALSE
TCGA	Primary		TCGA-HC-7079-01	TCGA-HC-7079-10	TCGA-HC-7079	51	T3	5.5	7	Yes	TCGA-HC-7079-01	7	7	0	0.001	3.25	-1.72727	0.505747	0	5	0.983	Sig5	3.3079e-13	1.48792	5.60645e-13	3.67106	21.176	0.26	1.9	FALSE	FALSE	FALSE	FALSE	FALSE	FALSE	FALSE	FALSE	FALSE	FALSE	FALSE	FALSE	FALSE	FALSE	FALSE	FALSE	FALSE	FALSE	FALSE	FALSE
TCGA	Primary		TCGA-J4-8200-01	TCGA-J4-8200-10	TCGA-J4-8200	47	T2	8.6	7		TCGA-J4-8200-01	9	7	2	0.034	5.29	-1.90909	0.34375	2	5	0.983	Sig5	1.48252	5.60352e-13	2.97239	6.26056	20.2317	0.38	1.9	FALSE	FALSE	FALSE	FALSE	FALSE	FALSE	FALSE	FALSE	FALSE	FALSE	FALSE	FALSE	FALSE	TRUE	FALSE	FALSE	FALSE	FALSE	FALSE	FALSE
TCGA	Primary		TCGA-V1-A9OX-01	TCGA-V1-A9OX-10	TCGA-V1-A9OX	56	T2		8		TCGA-V1-A9OX-01	13	6	7	0.138	1.82	-1.72727	0.485294	3	5	0.983	Sig5	3.3079e-13	1.11825	7.03334	15.6234	18.1638	0.25	1.9	FALSE	FALSE	FALSE	FALSE	FALSE	FALSE	FALSE	FALSE	FALSE	FALSE	FALSE	FALSE	TRUE	FALSE	TRUE	TRUE	FALSE	FALSE	TRUE	FALSE
TCGA	Primary		TCGA-EJ-A46E-01	TCGA-EJ-A46E-10	TCGA-EJ-A46E	57			8		TCGA-EJ-A46E-01	6	3	3	0.001	2	-1.90909	0.34375	0	5	0.907	Sig5	1.27116	5.60352e-13	0.448918	1.87543	21.4343	0.37	2	FALSE	FALSE	FALSE	FALSE	FALSE	FALSE	FALSE	FALSE	FALSE	FALSE	FALSE	FALSE	FALSE	FALSE	FALSE	FALSE	FALSE	FALSE	FALSE	FALSE
TCGA	Primary		TCGA-G9-7522-01	TCGA-G9-7522-10	TCGA-G9-7522	49	T2	6.8	7	Yes	TCGA-G9-7522-01	9	9	0	0.001	6	-1.45455	0.626016	0	5	0.983	Sig5	1.59898	3.58708	0.638753	2.77108	21.0393	0.34	1.8	FALSE	FALSE	FALSE	FALSE	FALSE	FALSE	FALSE	FALSE	FALSE	FALSE	FALSE	FALSE	FALSE	FALSE	FALSE	FALSE	FALSE	FALSE	FALSE	FALSE
TCGA	Primary		TCGA-CH-5791-01	TCGA-CH-5791-10	TCGA-CH-5791	72	T3	10.1	7	Yes	TCGA-CH-5791-01	43	17	26	0.079	4.33	-1.45455	0.63871	88	4	0.937	Sig4	10.57	6.52612	5.60645e-13	68.2438	10.8412	0.66	1.9	FALSE	FALSE	FALSE	FALSE	FALSE	FALSE	FALSE	FALSE	FALSE	FALSE	FALSE	FALSE	FALSE	TRUE	FALSE	FALSE	TRUE	FALSE	FALSE	FALSE
TCGA	Primary		TCGA-KK-A8IB-01	TCGA-KK-A8IB-11	TCGA-KK-A8IB	65	T3		9		TCGA-KK-A8IB-01	46	46	0	0.916	4.75	-1.54545	0.572917	0	5	0.983	Sig5	1.68026	0.367368	37.6216	6.46774e-13	14.6872	0.24	4.3	FALSE	FALSE	FALSE	TRUE	TRUE	FALSE	FALSE	FALSE	FALSE	FALSE	FALSE	FALSE	FALSE	FALSE	TRUE	TRUE	FALSE	FALSE	TRUE	FALSE
TCGA	Primary		TCGA-ZG-A8QZ-01	TCGA-ZG-A8QZ-10	TCGA-ZG-A8QZ	65	T3		9	Yes	TCGA-ZG-A8QZ-01	5	3	2	0.066	1.67	#NUM!	0	2	5	0.983	Sig5	3.3079e-13	5.60352e-13	5.60645e-13	3.38916	21.1559	0.39	2	FALSE	FALSE	FALSE	FALSE	FALSE	FALSE	FALSE	FALSE	FALSE	FALSE	FALSE	FALSE	FALSE	FALSE	FALSE	FALSE	FALSE	FALSE	FALSE	FALSE
TCGA	Primary		TCGA-YL-A8SA-01	TCGA-YL-A8SA-10	TCGA-YL-A8SA	69	T3		8	Yes	TCGA-YL-A8SA-01	26	6	20	0.078	1.54	-1.63636	0.53012	46	4	0.983	Sig4	0.625251	2.3023	0.568391	60.9913	12.5765	0.77	1.9	FALSE	FALSE	FALSE	FALSE	FALSE	FALSE	FALSE	FALSE	FALSE	FALSE	FALSE	FALSE	TRUE	TRUE	TRUE	TRUE	FALSE	FALSE	FALSE	FALSE
TCGA	Primary		TCGA-ZG-A9MC-01	TCGA-ZG-A9MC-10	TCGA-ZG-A9MC	69	T3		9	Yes	TCGA-ZG-A9MC-01	24	16	8	0.162	3.05	-1.63636	0.554622	3	5	0.983	Sig5	3.30091	5.60352e-13	10.1103	22.5208	16.2007	0.15	1.8	FALSE	FALSE	FALSE	FALSE	FALSE	FALSE	FALSE	FALSE	FALSE	FALSE	FALSE	FALSE	TRUE	TRUE	TRUE	FALSE	FALSE	FALSE	FALSE	FALSE
TCGA	Primary		TCGA-FC-A66V-01	TCGA-FC-A66V-10	TCGA-FC-A66V	74	T3		7		TCGA-FC-A66V-01	3	3	0	0	3	-1.90909	0.34375	0	5	0.983	Sig5	3.3079e-13	5.60352e-13	5.60645e-13	6.46774e-13	21.6296	0.39	2	FALSE	FALSE	FALSE	FALSE	FALSE	FALSE	FALSE	FALSE	FALSE	FALSE	FALSE	FALSE	FALSE	FALSE	FALSE	FALSE	FALSE	FALSE	FALSE	FALSE
TCGA	Primary		TCGA-EJ-7788-01	TCGA-EJ-7788-10	TCGA-EJ-7788	53	T3	26.6	7	Yes	TCGA-EJ-7788-01	18	9	9	0.028	2.69	-1.54545	0.584071	11	5	0.788	Sig5	2.15647	1.21212	1.23889	36.7908	15.9155	0.69	1.9	FALSE	FALSE	FALSE	FALSE	FALSE	FALSE	FALSE	FALSE	FALSE	FALSE	FALSE	FALSE	TRUE	TRUE	FALSE	FALSE	FALSE	FALSE	FALSE	FALSE
TCGA	Primary		TCGA-HC-7209-01	TCGA-HC-7209-10	TCGA-HC-7209	60	T2	7.9	6	Yes	TCGA-HC-7209-01	18	6	12	0.038	1.67	-1.81818	0.431373	21	5	0.983	Sig5	1.0029	5.60352e-13	0.633201	34.8774	16.4315	0.53	1.9	FALSE	FALSE	FALSE	FALSE	FALSE	FALSE	FALSE	FALSE	FALSE	FALSE	FALSE	FALSE	FALSE	FALSE	FALSE	FALSE	TRUE	FALSE	FALSE	FALSE
TCGA	Primary		TCGA-V1-A9Z9-01	TCGA-V1-A9Z9-10	TCGA-V1-A9Z9	63	T2		9		TCGA-V1-A9Z9-01	17	7	10	0.063	1.57	-1.63636	0.53012	14	5	0.983	Sig5	3.3079e-13	5.60352e-13	5.60645e-13	39.2526	16.0018	0.65	1.9	FALSE	FALSE	FALSE	FALSE	FALSE	FALSE	FALSE	FALSE	FALSE	FALSE	FALSE	FALSE	FALSE	FALSE	FALSE	TRUE	TRUE	FALSE	FALSE	FALSE
TCGA	Primary		TCGA-V1-A9OT-01	TCGA-V1-A9OT-10	TCGA-V1-A9OT	61	T2		6	Yes	TCGA-V1-A9OT-01	19	8	11	0.048	1.71	-1.45455	0.616822	19	4	0.983	Sig4	3.3079e-13	5.60352e-13	5.60645e-13	46.0058	15.243	0.76	1.9	FALSE	FALSE	FALSE	FALSE	FALSE	FALSE	FALSE	FALSE	FALSE	FALSE	FALSE	FALSE	FALSE	FALSE	TRUE	FALSE	FALSE	FALSE	FALSE	FALSE
TCGA	Primary		TCGA-ZG-A9L1-01	TCGA-ZG-A9L1-10	TCGA-ZG-A9L1	66	T3		9	Yes	TCGA-ZG-A9L1-01	38	25	13	0.344	2.5	-1.63636	0.53012	7	4	0.983	Sig4	0.0837997	8.73502	7.5834	44.4229	13.3069	0.72	2.3	FALSE	FALSE	TRUE	FALSE	FALSE	FALSE	FALSE	FALSE	FALSE	FALSE	FALSE	FALSE	FALSE	FALSE	FALSE	FALSE	FALSE	FALSE	FALSE	FALSE
TCGA	Primary		TCGA-EJ-8470-01	TCGA-EJ-8470-10	TCGA-EJ-8470	58	T2		7		TCGA-EJ-8470-01	18	3	15	0.092	1.12	-1.90909	0.34375	20	5	0.863	Sig5	3.3079e-13	5.60352e-13	5.60645e-13	42.8652	15.4757	0.45	1.9	FALSE	FALSE	FALSE	FALSE	FALSE	FALSE	FALSE	FALSE	FALSE	FALSE	FALSE	FALSE	TRUE	TRUE	FALSE	FALSE	FALSE	FALSE	TRUE	FALSE
TCGA	Primary		TCGA-EJ-5531-01	TCGA-EJ-5531-10	TCGA-EJ-5531	62	T3		7		TCGA-EJ-5531-01	31	24	7	0.022	3.17	-1	0.944444	0	5	0.937	Sig5	4.95108	14.0935	10.6271	21.3615	15.4857	0.96	1.9	FALSE	FALSE	FALSE	TRUE	FALSE	FALSE	FALSE	FALSE	FALSE	FALSE	FALSE	FALSE	FALSE	FALSE	FALSE	FALSE	FALSE	FALSE	FALSE	FALSE
TCGA	Primary		TCGA-VP-A87H-01	TCGA-VP-A87H-10	TCGA-VP-A87H	76	T3		9		TCGA-VP-A87H-01	13	11	2	0.322	3.91	-1.90909	0.34375	1	5	0.983	Sig5	0.923636	5.60352e-13	3.39065	7.25253	19.9138	0.54	2.3	FALSE	FALSE	FALSE	TRUE	FALSE	FALSE	TRUE	FALSE	FALSE	FALSE	FALSE	TRUE	FALSE	FALSE	TRUE	FALSE	FALSE	FALSE	FALSE	FALSE
TCGA	Primary		TCGA-FC-A4JI-01	TCGA-FC-A4JI-10	TCGA-FC-A4JI	70	T3	51.7	8		TCGA-FC-A4JI-01	66	63	3	0.783	4.23	-1.72727	0.485294	1	3	0.983	Sig3	3.3079e-13	2.73946	63.9923	16.6701	8.74391	0.64	3.4	FALSE	FALSE	FALSE	FALSE	FALSE	FALSE	FALSE	FALSE	FALSE	FALSE	FALSE	FALSE	FALSE	TRUE	TRUE	FALSE	FALSE	FALSE	TRUE	FALSE
TCGA	Primary		TCGA-G9-6371-01	TCGA-G9-6371-10	TCGA-G9-6371	58	T2	6.3	6	Yes	TCGA-G9-6371-01	15	14	1	0.076	5.77	-1.45455	0.626016	0	5	0.983	Sig5	3.10419	0.420678	9.22122	3.96766	19.2128	0.12	1.7	FALSE	FALSE	FALSE	FALSE	FALSE	FALSE	FALSE	FALSE	FALSE	FALSE	FALSE	FALSE	FALSE	TRUE	FALSE	FALSE	FALSE	FALSE	FALSE	FALSE
TCGA	Primary		TCGA-KK-A6E0-01	TCGA-KK-A6E0-11	TCGA-KK-A6E0	59	T3	13.9	9		TCGA-KK-A6E0-01	17	4	13	0.147	1.14	-1.90909	0.34375	21	5	0.983	Sig5	3.3079e-13	5.60352e-13	0.71385	40.0102	15.4295	0.58	1.9	FALSE	FALSE	FALSE	TRUE	FALSE	FALSE	FALSE	FALSE	FALSE	FALSE	FALSE	FALSE	FALSE	FALSE	TRUE	TRUE	FALSE	FALSE	TRUE	FALSE
TCGA	Primary		TCGA-VN-A88R-01	TCGA-VN-A88R-10	TCGA-VN-A88R	53	T2		8		TCGA-VN-A88R-01	23	10	13	0.1	1.75	-1.63636	0.53012	14	4	0.983	Sig4	3.3079e-13	0.61579	2.41947	45.5704	14.7475	0.76	2	FALSE	FALSE	FALSE	TRUE	FALSE	FALSE	FALSE	FALSE	FALSE	FALSE	FALSE	FALSE	TRUE	FALSE	TRUE	TRUE	FALSE	FALSE	FALSE	FALSE
TCGA	Primary		TCGA-V1-A9OQ-01	TCGA-V1-A9OQ-10	TCGA-V1-A9OQ	67	T3		6		TCGA-V1-A9OQ-01	9	4	5	0.051	1.57	-1.81818	0.431373	5	5	0.983	Sig5	3.3079e-13	5.60352e-13	5.60645e-13	17.9932	19.1068	0.67	1.9	FALSE	FALSE	FALSE	FALSE	TRUE	FALSE	FALSE	FALSE	FALSE	FALSE	FALSE	FALSE	FALSE	FALSE	FALSE	TRUE	FALSE	FALSE	FALSE	FALSE
TCGA	Primary		TCGA-M7-A71Z-01	TCGA-M7-A71Z-10	TCGA-M7-A71Z	62	T3		7	Yes	TCGA-M7-A71Z-01	70	69	1	1	5.04	-1	0.944444	0	3	0.983	Sig3	3.3079e-13	5.96984	58.5512	6.46774e-13	11.1264	0.72	5.8	FALSE	FALSE	FALSE	FALSE	FALSE	FALSE	FALSE	FALSE	FALSE	FALSE	FALSE	FALSE	FALSE	TRUE	FALSE	FALSE	FALSE	FALSE	FALSE	FALSE
TCGA	Primary		TCGA-HI-7170-01	TCGA-HI-7170-10	TCGA-HI-7170	58	T2	7.4	6		TCGA-HI-7170-01	58	45	13	1	4.44	-1.45455	0.616822	0	5	0.983	Sig5	12.054	5.60352e-13	32.9047	2.48766	14.0689	0.55	5.8	FALSE	FALSE	FALSE	FALSE	FALSE	FALSE	FALSE	FALSE	FALSE	FALSE	FALSE	FALSE	FALSE	TRUE	FALSE	FALSE	FALSE	FALSE	FALSE	FALSE
TCGA	Primary		TCGA-V1-A8WS-01	TCGA-V1-A8WS-10	TCGA-V1-A8WS	56	T3		6	Yes	TCGA-V1-A8WS-01	53	52	1	0.989	5.37	-1.45455	0.633094	0	3	0.983	Sig3	1.4443	5.60352e-13	46.6668	6.46774e-13	13.5396	0.32	5.7	FALSE	FALSE	FALSE	FALSE	FALSE	FALSE	FALSE	FALSE	FALSE	FALSE	FALSE	FALSE	FALSE	TRUE	FALSE	FALSE	FALSE	FALSE	FALSE	FALSE
TCGA	Primary		TCGA-SU-A7E7-01	TCGA-SU-A7E7-10	TCGA-SU-A7E7	60	T2		8	Yes	TCGA-SU-A7E7-01	16	11	5	0.089	4.57	-1.45455	0.626016	2	5	0.983	Sig5	5.63788	5.60352e-13	4.97714	9.40451	18.9182	0.1	1.6	FALSE	FALSE	FALSE	FALSE	FALSE	FALSE	FALSE	FALSE	FALSE	FALSE	FALSE	FALSE	FALSE	TRUE	FALSE	FALSE	FALSE	FALSE	FALSE	FALSE
TCGA	Primary		TCGA-CH-5762-01	TCGA-CH-5762-11	TCGA-CH-5762	60	T3	17.2	7	Yes	TCGA-CH-5762-01	25	13	12	0.153	2	-1.63636	0.53012	9	4	0.937	Sig4	3.3079e-13	0.911475	4.62755	47.1494	13.6484	0.29	2	FALSE	FALSE	FALSE	FALSE	FALSE	FALSE	FALSE	FALSE	FALSE	FALSE	FALSE	FALSE	FALSE	FALSE	FALSE	TRUE	FALSE	FALSE	FALSE	FALSE
TCGA	Primary		TCGA-KC-A4BN-01	TCGA-KC-A4BN-10	TCGA-KC-A4BN	55	T2	6.7	7	Yes	TCGA-KC-A4BN-01	15	12	3	0.007	4.92	-1.36364	0.663793	2	5	0.983	Sig5	4.87498	5.60352e-13	3.50522	13.8238	18.3315	0.1	2.1	FALSE	FALSE	FALSE	FALSE	FALSE	FALSE	FALSE	FALSE	FALSE	FALSE	FALSE	FALSE	FALSE	FALSE	FALSE	FALSE	FALSE	FALSE	FALSE	FALSE
TCGA	Primary		TCGA-FC-7708-01	TCGA-FC-7708-10	TCGA-FC-7708	52	T3	7.9	7	Yes	TCGA-FC-7708-01	49	49	0	1	6.16	-1.54545	0.584071	0	3	0.983	Sig3	3.3079e-13	5.60352e-13	42.4575	6.46774e-13	13.7348	0.16	5.6	FALSE	FALSE	FALSE	FALSE	FALSE	FALSE	FALSE	FALSE	FALSE	FALSE	FALSE	FALSE	FALSE	TRUE	FALSE	FALSE	FALSE	FALSE	FALSE	FALSE
TCGA	Primary		TCGA-EJ-5508-01	TCGA-EJ-5508-10	TCGA-EJ-5508	65	T3	7.4	7	Yes	TCGA-EJ-5508-01	6	5	1	0.007	2.75	-1.81818	0.464789	1	5	0.937	Sig5	3.3079e-13	1.42885	5.60645e-13	4.23285	21.1049	0.37	2	FALSE	FALSE	FALSE	FALSE	FALSE	FALSE	FALSE	FALSE	FALSE	FALSE	FALSE	FALSE	FALSE	FALSE	FALSE	FALSE	FALSE	FALSE	FALSE	FALSE
TCGA	Primary		TCGA-XJ-A9DI-01	TCGA-XJ-A9DI-10	TCGA-XJ-A9DI	62	T3		9	Yes	TCGA-XJ-A9DI-01	20	13	7	0.223	5.06	-1.45455	0.626016	5	5	0.983	Sig5	5.38928	5.60352e-13	2.98782	19.6777	17.3635	0.1	1.7	FALSE	FALSE	TRUE	FALSE	FALSE	FALSE	FALSE	FALSE	FALSE	FALSE	FALSE	FALSE	FALSE	TRUE	FALSE	TRUE	FALSE	FALSE	FALSE	FALSE
TCGA	Primary		TCGA-XJ-A83G-01	TCGA-XJ-A83G-10	TCGA-XJ-A83G	51	T3		7		TCGA-XJ-A83G-01	16	5	11	0.083	2	-1.81818	0.431373	13	5	0.983	Sig5	1.12116	5.60352e-13	0.716515	34.818	16.292	0.53	1.9	FALSE	FALSE	FALSE	TRUE	FALSE	FALSE	FALSE	FALSE	FALSE	FALSE	FALSE	FALSE	FALSE	FALSE	TRUE	FALSE	FALSE	FALSE	FALSE	FALSE
TCGA	Primary		TCGA-J4-A6M7-01	TCGA-J4-A6M7-10	TCGA-J4-A6M7	53	T2	6.2	7	Yes	TCGA-J4-A6M7-01	13	11	2	0.004	5.82	-1.27273	0.722628	0	5	0.983	Sig5	5.05022	0.337611	6.83463	1.11612	20.0432	0.1	1.9	FALSE	FALSE	FALSE	FALSE	FALSE	FALSE	FALSE	FALSE	FALSE	FALSE	FALSE	FALSE	FALSE	FALSE	FALSE	FALSE	FALSE	FALSE	FALSE	FALSE
TCGA	Primary		TCGA-J4-A83K-01	TCGA-J4-A83K-10	TCGA-J4-A83K	52	T2		6		TCGA-J4-A83K-01	18	16	2	0.056	6.13	-1.09091	0.839695	1	5	0.983	Sig5	4.59718	5.60352e-13	11.7095	4.02273	18.4163	0.1	1.8	FALSE	FALSE	FALSE	FALSE	FALSE	FALSE	FALSE	FALSE	FALSE	FALSE	FALSE	FALSE	FALSE	TRUE	FALSE	TRUE	FALSE	FALSE	FALSE	FALSE
TCGA	Primary		TCGA-EJ-A7NM-01	TCGA-EJ-A7NM-10	TCGA-EJ-A7NM	64	T3		9	Yes	TCGA-EJ-A7NM-01	23	13	10	0.072	2	-1.54545	0.572917	10	5	0.944	Sig5	3.3079e-13	5.86619	0.863268	38.9278	15.5476	0.65	1.9	FALSE	FALSE	FALSE	FALSE	FALSE	FALSE	FALSE	FALSE	FALSE	FALSE	FALSE	FALSE	FALSE	FALSE	FALSE	TRUE	FALSE	FALSE	FALSE	FALSE
TCGA	Primary		TCGA-HC-7749-01	TCGA-HC-7749-10	TCGA-HC-7749	70	T3	4.2	7	Yes	TCGA-HC-7749-01	143	142	1	0.572	6.43	-0.69899	1.38655	1	3	0.983	Sig3	28.2933	44.5579	100.764	27.7344	2.34391e-13	0.96	2.2	FALSE	FALSE	FALSE	FALSE	FALSE	FALSE	FALSE	FALSE	FALSE	FALSE	FALSE	FALSE	FALSE	FALSE	FALSE	FALSE	FALSE	FALSE	FALSE	FALSE
TCGA	Primary		TCGA-CH-5737-01	TCGA-CH-5737-10	TCGA-CH-5737	73	T2	14.7	7		TCGA-CH-5737-01	18	13	5	0.056	2.62	-1.27273	0.733333	5	5	0.937	Sig5	3.3079e-13	7.12382	5.60645e-13	28.8376	17.0764	0.73	2	FALSE	FALSE	FALSE	FALSE	FALSE	FALSE	FALSE	FALSE	TRUE	FALSE	FALSE	FALSE	FALSE	FALSE	FALSE	TRUE	TRUE	FALSE	FALSE	FALSE
TCGA	Primary		TCGA-2A-AAYU-01	TCGA-2A-AAYU-10	TCGA-2A-AAYU	56	T3		6	Yes	TCGA-2A-AAYU-01	20	10	10	0.033	3.76	-1.54545	0.592308	18	5	0.937	Sig5	2.31565	1.17402	5.60645e-13	38.2963	15.7529	0.79	1.9	FALSE	FALSE	FALSE	FALSE	FALSE	FALSE	FALSE	FALSE	FALSE	FALSE	FALSE	FALSE	TRUE	TRUE	FALSE	FALSE	TRUE	FALSE	FALSE	FALSE
TCGA	Primary		TCGA-YL-A8SJ-01	TCGA-YL-A8SJ-10	TCGA-YL-A8SJ	60	T3		9	Yes	TCGA-YL-A8SJ-01	47	47	0	1	5.64	-1.81818	0.483516	0	5	0.983	Sig5	0.731199	0.575457	36.2841	6.46774e-13	14.8738	0.83	5.7	FALSE	FALSE	FALSE	FALSE	FALSE	FALSE	FALSE	FALSE	FALSE	FALSE	FALSE	FALSE	TRUE	TRUE	FALSE	TRUE	TRUE	FALSE	FALSE	FALSE
TCGA	Primary		TCGA-V1-A8WW-01	TCGA-V1-A8WW-10	TCGA-V1-A8WW	59	T3		9	Yes	TCGA-V1-A8WW-01	26	13	13	0.103	2.25	-1.72727	0.505747	18	5	0.983	Sig5	0.1013	9.53225	1.60188	36.7314	15.7655	0.82	2	FALSE	FALSE	FALSE	FALSE	FALSE	FALSE	FALSE	FALSE	FALSE	FALSE	FALSE	FALSE	FALSE	TRUE	FALSE	FALSE	FALSE	FALSE	FALSE	FALSE
TCGA	Primary		TCGA-HC-7752-01	TCGA-HC-7752-10	TCGA-HC-7752	61	T2		7		TCGA-HC-7752-01	40	34	6	0.155	5.08	-1.09091	0.863874	7	5	0.983	Sig5	7.44895	10.8495	19.6749	34.258	12.5909	0.91	2	FALSE	FALSE	FALSE	FALSE	FALSE	FALSE	FALSE	FALSE	FALSE	FALSE	FALSE	FALSE	FALSE	FALSE	FALSE	FALSE	FALSE	FALSE	FALSE	FALSE
TCGA	Primary		TCGA-EJ-A65D-01	TCGA-EJ-A65D-10	TCGA-EJ-A65D	66	T3		8	Yes	TCGA-EJ-A65D-01	30	16	14	0.049	2.12	-1.45455	0.633094	16	4	0.946	Sig4	3.3079e-13	12.3717	5.60645e-13	51.0025	13.3651	0.95	2	FALSE	FALSE	FALSE	FALSE	FALSE	FALSE	TRUE	FALSE	FALSE	FALSE	FALSE	TRUE	FALSE	TRUE	FALSE	FALSE	FALSE	FALSE	FALSE	FALSE
TCGA	Primary		TCGA-HC-7738-01	TCGA-HC-7738-10	TCGA-HC-7738	58	T2		7		TCGA-HC-7738-01	157	154	3	0.64	5.96	-0.818182	1.18919	0	3	0.983	Sig3	23.2219	64.1163	106.069	20.863	2.34391e-13	0.93	2.1	FALSE	FALSE	FALSE	FALSE	FALSE	FALSE	FALSE	FALSE	FALSE	FALSE	FALSE	TRUE	FALSE	TRUE	FALSE	FALSE	TRUE	FALSE	FALSE	FALSE
TCGA	Primary		TCGA-G9-A9S7-01	TCGA-G9-A9S7-10	TCGA-G9-A9S7	55	T3		8	Yes	TCGA-G9-A9S7-01	12	2	10	0.048	1	#NUM!	0	14	5	0.983	Sig5	3.3079e-13	5.60352e-13	5.60645e-13	21.2054	18.4001	0.57	1.9	FALSE	FALSE	FALSE	FALSE	FALSE	FALSE	FALSE	FALSE	FALSE	FALSE	FALSE	FALSE	FALSE	TRUE	FALSE	FALSE	FALSE	FALSE	FALSE	FALSE
TCGA	Primary		TCGA-HC-7747-01	TCGA-HC-7747-10	TCGA-HC-7747	52	T2	3.5	7	Yes	TCGA-HC-7747-01	90	78	12	0.717	8.21	-0.872727	1.09562	1	1	0.983	Sig1	35.2169	5.60352e-13	52.7903	22.6711	6.61851	0.13	2.1	FALSE	FALSE	FALSE	FALSE	FALSE	FALSE	FALSE	FALSE	FALSE	FALSE	FALSE	FALSE	FALSE	TRUE	FALSE	FALSE	FALSE	FALSE	FALSE	FALSE
TCGA	Primary		TCGA-J4-A83I-01	TCGA-J4-A83I-10	TCGA-J4-A83I	63	T3		7	Yes	TCGA-J4-A83I-01	28	11	17	0.083	1.88	-1.45455	0.626016	11	4	0.983	Sig4	2.28777	5.02356	0.573125	47.0809	14.1285	0.78	1.9	FALSE	FALSE	FALSE	FALSE	FALSE	FALSE	FALSE	FALSE	FALSE	FALSE	FALSE	FALSE	FALSE	TRUE	FALSE	TRUE	TRUE	FALSE	FALSE	FALSE
TCGA	Primary		TCGA-V1-A8X3-01	TCGA-V1-A8X3-10	TCGA-V1-A8X3	51	T2		7	Yes	TCGA-V1-A8X3-01	15	9	6	0.067	3	-1.63636	0.554622	5	5	0.983	Sig5	0.81947	4.08799	4.91769	14.1744	18.6358	0.41	1.9	FALSE	FALSE	FALSE	FALSE	FALSE	FALSE	FALSE	FALSE	FALSE	FALSE	FALSE	FALSE	FALSE	TRUE	FALSE	TRUE	FALSE	FALSE	FALSE	FALSE
TCGA	Primary		TCGA-EJ-5506-01	TCGA-EJ-5506-10	TCGA-EJ-5506	67	T3	7.2	8	Yes	TCGA-EJ-5506-01	30	12	18	0.009	1.39	-1.63636	0.544554	9	5	0.937	Sig5	6.62974	11.2046	5.80069e-05	29.0052	16.4478	0.52	2	FALSE	FALSE	FALSE	FALSE	FALSE	FALSE	FALSE	FALSE	FALSE	FALSE	FALSE	FALSE	FALSE	FALSE	FALSE	FALSE	FALSE	FALSE	FALSE	FALSE
TCGA	Primary		TCGA-EJ-5496-01	TCGA-EJ-5496-10	TCGA-EJ-5496	59	T2	6.5	7	Yes	TCGA-EJ-5496-01	21	13	8	0.082	5.32	-1.36364	0.68323	12	5	0.937	Sig5	6.40958	5.60352e-13	4.97434	26.9045	16.3603	0.43	2	FALSE	FALSE	FALSE	FALSE	FALSE	FALSE	FALSE	FALSE	FALSE	FALSE	FALSE	FALSE	FALSE	FALSE	FALSE	TRUE	FALSE	FALSE	FALSE	FALSE
TCGA	Primary		TCGA-ZG-A9LU-01	TCGA-ZG-A9LU-10	TCGA-ZG-A9LU	67	T3		9		TCGA-ZG-A9LU-01	39	32	7	0.797	4.39	-1.63636	0.544554	2	5	0.983	Sig5	2.63991	5.60352e-13	25.059	11.0928	15.0135	0.1	3.1	FALSE	FALSE	FALSE	FALSE	FALSE	FALSE	FALSE	FALSE	FALSE	FALSE	FALSE	FALSE	TRUE	TRUE	FALSE	TRUE	FALSE	FALSE	FALSE	FALSE
TCGA	Primary		TCGA-TP-A8TV-01	TCGA-TP-A8TV-10	TCGA-TP-A8TV	62	T2		7		TCGA-TP-A8TV-01	54	53	1	1	5.19	-1.54545	0.584071	0	3	0.983	Sig3	3.3079e-13	1.27136	43.7222	1.28068	14.1142	0.76	5.8	FALSE	FALSE	FALSE	TRUE	FALSE	FALSE	FALSE	FALSE	FALSE	FALSE	FALSE	FALSE	FALSE	TRUE	TRUE	TRUE	FALSE	FALSE	FALSE	FALSE
TCGA	Primary		TCGA-2A-AAYO-01	TCGA-2A-AAYO-10	TCGA-2A-AAYO	57	T2		6		TCGA-2A-AAYO-01	15	11	4	0.023	4.33	-1.54545	0.584071	4	5	0.937	Sig5	2.60517	3.78149	1.21104	17.3642	18.5034	0.72	1.9	FALSE	FALSE	FALSE	FALSE	FALSE	FALSE	FALSE	FALSE	FALSE	FALSE	FALSE	FALSE	FALSE	TRUE	FALSE	TRUE	FALSE	FALSE	FALSE	FALSE
TCGA	Primary		TCGA-YL-A8S8-01	TCGA-YL-A8S8-10	TCGA-YL-A8S8	68	T3		9		TCGA-YL-A8S8-01	30	20	10	0.39	2.57	-1.72727	0.485294	6	4	0.983	Sig4	3.3079e-13	5.60352e-13	9.80615	40.9256	13.8418	0.59	2.3	FALSE	FALSE	FALSE	TRUE	FALSE	FALSE	FALSE	FALSE	FALSE	FALSE	FALSE	FALSE	FALSE	TRUE	TRUE	TRUE	FALSE	FALSE	TRUE	FALSE
TCGA	Primary		TCGA-YL-A9WL-01	TCGA-YL-A9WL-10	TCGA-YL-A9WL	59	T3		9	Yes	TCGA-YL-A9WL-01	51	50	1	0.864	4.11	-1.54545	0.598639	0	5	0.983	Sig5	3.3079e-13	18.1582	35.8982	3.8812	14.0401	0.87	3.8	FALSE	FALSE	FALSE	FALSE	FALSE	FALSE	FALSE	FALSE	FALSE	FALSE	FALSE	FALSE	FALSE	TRUE	TRUE	TRUE	TRUE	FALSE	TRUE	FALSE
TCGA	Primary		TCGA-ZG-A9L4-01	TCGA-ZG-A9L4-10	TCGA-ZG-A9L4	61	T3		9	Yes	TCGA-ZG-A9L4-01	5	2	3	0.067	1	#NUM!	0	3	5	0.983	Sig5	3.3079e-13	5.60352e-13	5.60645e-13	4.36939	20.8805	0.29	1.9	FALSE	FALSE	FALSE	FALSE	FALSE	FALSE	FALSE	FALSE	FALSE	FALSE	FALSE	FALSE	FALSE	FALSE	FALSE	TRUE	TRUE	FALSE	FALSE	FALSE
TCGA	Primary		TCGA-HC-7080-01	TCGA-HC-7080-10	TCGA-HC-7080	66	T2	4.1	7		TCGA-HC-7080-01	33	18	15	0.102	1.93	-1.09091	0.851613	7	4	0.983	Sig4	3.3079e-13	11.4338	5.60645e-13	62.2211	12.2059	0.88	1.9	FALSE	FALSE	FALSE	TRUE	FALSE	FALSE	FALSE	FALSE	FALSE	FALSE	FALSE	FALSE	FALSE	FALSE	FALSE	TRUE	FALSE	FALSE	TRUE	FALSE
TCGA	Primary		TCGA-XK-AAJP-01	TCGA-XK-AAJP-10	TCGA-XK-AAJP	66	T3		7		TCGA-XK-AAJP-01	20	6	14	0.096	1.44	-1.72727	0.505747	16	4	0.983	Sig4	3.3079e-13	0.790095	0.0249864	45.34	15.2403	0.8	1.9	FALSE	FALSE	FALSE	FALSE	FALSE	FALSE	FALSE	FALSE	FALSE	FALSE	FALSE	FALSE	FALSE	TRUE	TRUE	TRUE	FALSE	FALSE	FALSE	FALSE
TCGA	Primary		TCGA-HC-7233-01	TCGA-HC-7233-10	TCGA-HC-7233	73	T2	7.7	7		TCGA-HC-7233-01	26	17	9	0.282	3.05	-1.45455	0.616822	2	5	0.983	Sig5	4.47822	5.60352e-13	11.6964	21.4008	16.0331	0.1	1.7	FALSE	FALSE	FALSE	FALSE	FALSE	FALSE	FALSE	FALSE	FALSE	FALSE	FALSE	FALSE	FALSE	TRUE	FALSE	FALSE	FALSE	FALSE	FALSE	FALSE
TCGA	Primary		TCGA-VP-A87K-01	TCGA-VP-A87K-10	TCGA-VP-A87K	63	T3		8		TCGA-VP-A87K-01	63	63	0	1	5.52	-1.27273	0.728477	0	3	0.983	Sig3	0.87754	6.16435	47.9793	6.46774e-13	12.98	0.71	5.7	FALSE	FALSE	FALSE	FALSE	FALSE	FALSE	FALSE	FALSE	FALSE	FALSE	FALSE	FALSE	TRUE	TRUE	FALSE	FALSE	TRUE	FALSE	FALSE	FALSE
TCGA	Primary		TCGA-EJ-7314-01	TCGA-EJ-7314-10	TCGA-EJ-7314	62	T3	6.1	7	Yes	TCGA-EJ-7314-01	16	7	9	0.092	1.62	-1.90909	0.34375	11	5	0.937	Sig5	3.3079e-13	5.60352e-13	5.60645e-13	30.514	17.0885	0.6	2	FALSE	FALSE	FALSE	FALSE	FALSE	FALSE	FALSE	FALSE	FALSE	FALSE	FALSE	FALSE	FALSE	TRUE	FALSE	FALSE	FALSE	FALSE	FALSE	FALSE
TCGA	Primary		TCGA-J9-A8CK-01	TCGA-J9-A8CK-10	TCGA-J9-A8CK	66	T3		9	Yes	TCGA-J9-A8CK-01	16	3	13	0.05	1.21	-1.90909	0.34375	19	5	0.983	Sig5	3.3079e-13	5.60352e-13	0.734188	36.9314	16.0532	0.53	1.9	FALSE	FALSE	TRUE	FALSE	FALSE	FALSE	FALSE	FALSE	FALSE	FALSE	FALSE	FALSE	FALSE	TRUE	FALSE	TRUE	FALSE	FALSE	FALSE	FALSE
TCGA	Primary		TCGA-J4-A6G3-01	TCGA-J4-A6G3-10	TCGA-J4-A6G3	57	T3	7.5	8		TCGA-J4-A6G3-01	5	5	0	0.001	3.33	-1.72727	0.485294	0	5	0.983	Sig5	3.3079e-13	0.604969	5.60645e-13	2.59813	21.3732	0.33	1.9	FALSE	FALSE	FALSE	TRUE	FALSE	FALSE	FALSE	FALSE	FALSE	FALSE	FALSE	FALSE	FALSE	FALSE	FALSE	FALSE	FALSE	FALSE	FALSE	FALSE
TCGA	Primary		TCGA-V1-A9ZK-01	TCGA-V1-A9ZK-10	TCGA-V1-A9ZK	68	T3		8		TCGA-V1-A9ZK-01	14	6	8	0.108	2.42	-1.90909	0.34375	8	5	0.983	Sig5	1.2611	5.60352e-13	1.3879	23.331	17.8249	0.33	1.9	FALSE	FALSE	FALSE	TRUE	FALSE	FALSE	FALSE	FALSE	FALSE	FALSE	FALSE	FALSE	FALSE	TRUE	FALSE	FALSE	TRUE	FALSE	FALSE	FALSE
TCGA	Primary		TCGA-KK-A5A1-01	TCGA-KK-A5A1-11	TCGA-KK-A5A1	72	T3		9		TCGA-KK-A5A1-01	134	126	8	0.841	5.54	-0.758893	1.24631	0	3	0.983	Sig3	21.7397	12.2816	106.85	7.30656	2.48108	0.26	4.3	FALSE	FALSE	FALSE	FALSE	FALSE	FALSE	FALSE	FALSE	FALSE	FALSE	FALSE	FALSE	FALSE	TRUE	TRUE	FALSE	FALSE	FALSE	TRUE	FALSE
TCGA	Primary		TCGA-ZG-A8QY-01	TCGA-ZG-A8QY-10	TCGA-ZG-A8QY	67	T3		9		TCGA-ZG-A8QY-01	14	2	12	0.112	1	#NUM!	0	18	5	0.983	Sig5	3.3079e-13	5.60352e-13	5.60645e-13	35.0514	16.4372	0.55	1.9	FALSE	FALSE	FALSE	TRUE	FALSE	FALSE	FALSE	FALSE	FALSE	FALSE	FALSE	FALSE	FALSE	TRUE	FALSE	TRUE	FALSE	FALSE	TRUE	FALSE
TCGA	Primary		TCGA-EJ-7784-01	TCGA-EJ-7784-10	TCGA-EJ-7784	63	T2	4.1	7	Yes	TCGA-EJ-7784-01	47	47	0	0.975	4.57	-1.72727	0.485294	0	3	0.876	Sig3	3.3079e-13	5.60352e-13	42.4527	6.46774e-13	13.9192	0.65	4.3	FALSE	FALSE	FALSE	FALSE	FALSE	FALSE	FALSE	FALSE	FALSE	FALSE	FALSE	FALSE	FALSE	FALSE	FALSE	TRUE	FALSE	FALSE	TRUE	FALSE
TCGA	Primary		TCGA-YL-A8SI-01	TCGA-YL-A8SI-10	TCGA-YL-A8SI	69	T3		9		TCGA-YL-A8SI-01	3	3	0	0	3	-1.90909	0.34375	0	5	0.983	Sig5	3.3079e-13	5.60352e-13	5.60645e-13	2.30622	21.1809	0.34	2	FALSE	FALSE	FALSE	FALSE	FALSE	FALSE	FALSE	FALSE	FALSE	FALSE	FALSE	FALSE	FALSE	FALSE	FALSE	FALSE	FALSE	FALSE	FALSE	FALSE
TCGA	Primary		TCGA-G9-6377-01	TCGA-G9-6377-10	TCGA-G9-6377	61	T2	3.6	7	Yes	TCGA-G9-6377-01	52	52	0	1	5.39	-1.63636	0.554622	0	3	0.983	Sig3	0.818649	0.815821	42.266	6.46774e-13	13.8336	0.4	5.7	FALSE	FALSE	FALSE	FALSE	FALSE	FALSE	FALSE	FALSE	FALSE	FALSE	FALSE	FALSE	FALSE	TRUE	FALSE	FALSE	TRUE	FALSE	FALSE	FALSE
TCGA	Primary		TCGA-XK-AAJA-01	TCGA-XK-AAJA-10	TCGA-XK-AAJA	62	T3		7		TCGA-XK-AAJA-01	28	3	25	0.066	1.08	-1.90909	0.34375	61	4	0.983	Sig4	3.3079e-13	0.884558	5.60645e-13	73.2039	11.4409	0.56	1.9	FALSE	FALSE	FALSE	FALSE	FALSE	FALSE	FALSE	FALSE	FALSE	FALSE	FALSE	FALSE	FALSE	FALSE	FALSE	TRUE	FALSE	FALSE	FALSE	FALSE
TCGA	Primary		TCGA-M7-A722-01	TCGA-M7-A722-10	TCGA-M7-A722	65	T3		8		TCGA-M7-A722-01	16	11	5	0.05	2.71	-1.27273	0.715447	7	5	0.983	Sig5	3.3079e-13	3.59266	3.09841	22.5598	17.6389	0.85	2	FALSE	FALSE	FALSE	FALSE	FALSE	FALSE	FALSE	FALSE	FALSE	TRUE	FALSE	TRUE	FALSE	FALSE	FALSE	TRUE	FALSE	FALSE	FALSE	FALSE
TCGA	Primary		TCGA-CH-5794-01	TCGA-CH-5794-10	TCGA-CH-5794	65	T2	6.2	7	Yes	TCGA-CH-5794-01	27	8	19	0.04	1.39	-1.63636	0.544554	29	4	0.937	Sig4	3.3079e-13	9.27728	1.916e-05	48.4333	14.2357	0.57	2	FALSE	FALSE	FALSE	FALSE	FALSE	FALSE	FALSE	FALSE	FALSE	FALSE	FALSE	FALSE	FALSE	FALSE	FALSE	TRUE	TRUE	FALSE	FALSE	FALSE
TCGA	Primary		TCGA-EJ-A65F-01	TCGA-EJ-A65F-10	TCGA-EJ-A65F	59	T3	25	9	Yes	TCGA-EJ-A65F-01	19	11	8	0.161	2.06	-1.90909	0.34375	8	5	0.946	Sig5	3.3079e-13	5.60352e-13	5.60645e-13	38.3438	15.6659	0.65	2.1	FALSE	FALSE	FALSE	FALSE	FALSE	FALSE	FALSE	FALSE	FALSE	FALSE	FALSE	FALSE	FALSE	FALSE	FALSE	TRUE	FALSE	FALSE	FALSE	FALSE
TCGA	Primary		TCGA-YL-A8SP-01	TCGA-YL-A8SP-10	TCGA-YL-A8SP	58	T3		9	Yes	TCGA-YL-A8SP-01	26	8	18	0.076	1.57	-1.72727	0.485294	42	4	0.983	Sig4	3.3079e-13	2.17059	1.87224	53.5575	13.6116	0.87	1.9	FALSE	FALSE	FALSE	FALSE	FALSE	FALSE	FALSE	FALSE	FALSE	FALSE	FALSE	FALSE	FALSE	TRUE	FALSE	FALSE	FALSE	FALSE	FALSE	FALSE
TCGA	Primary		TCGA-J9-A8CM-01	TCGA-J9-A8CM-10	TCGA-J9-A8CM	66	T3		9	Yes	TCGA-J9-A8CM-01	23	14	9	0.162	2.1	-1.54545	0.572917	9	4	0.983	Sig4	3.3079e-13	5.60352e-13	1.20343	50.3943	14.0407	0.59	2.1	FALSE	FALSE	FALSE	FALSE	FALSE	FALSE	FALSE	FALSE	FALSE	FALSE	FALSE	FALSE	FALSE	FALSE	FALSE	TRUE	TRUE	FALSE	FALSE	FALSE
TCGA	Primary		TCGA-KK-A8I5-01	TCGA-KK-A8I5-11	TCGA-KK-A8I5	55	T2		7	Yes	TCGA-KK-A8I5-01	20	4	16	0.095	1.06	-1.90909	0.34375	22	5	0.983	Sig5	3.3079e-13	5.60352e-13	5.60645e-13	44.1273	15.0428	0.41	1.9	FALSE	FALSE	FALSE	FALSE	FALSE	FALSE	FALSE	FALSE	FALSE	FALSE	FALSE	FALSE	FALSE	TRUE	TRUE	FALSE	TRUE	FALSE	FALSE	FALSE
TCGA	Primary		TCGA-HC-7211-01	TCGA-HC-7211-11	TCGA-HC-7211	62	T2	10.9	7	Yes	TCGA-HC-7211-01	41	29	12	0.07	4.24	-0.727273	1.28655	12	4	0.983	Sig4	8.1239	15.1826	6.71207	43.4657	12.6236	0.67	1.7	FALSE	FALSE	FALSE	FALSE	FALSE	FALSE	FALSE	FALSE	FALSE	FALSE	FALSE	FALSE	FALSE	TRUE	TRUE	FALSE	FALSE	FALSE	FALSE	FALSE
TCGA	Primary		TCGA-HC-7081-01	TCGA-HC-7081-10	TCGA-HC-7081	62	T3	7.7	9	Yes	TCGA-HC-7081-01	18	7	11	0.027	1.75	-1.63636	0.544554	10	5	0.983	Sig5	3.3079e-13	3.30778	5.60645e-13	31.8316	17.0067	0.43	1.9	FALSE	FALSE	FALSE	FALSE	FALSE	FALSE	TRUE	FALSE	FALSE	FALSE	FALSE	FALSE	FALSE	TRUE	FALSE	FALSE	FALSE	FALSE	FALSE	FALSE
TCGA	Primary		TCGA-J4-8198-01	TCGA-J4-8198-10	TCGA-J4-8198	49	T3	17.9	7	Yes	TCGA-J4-8198-01	7	5	2	0.076	2.6	-1.90909	0.34375	2	5	0.983	Sig5	3.3079e-13	5.60352e-13	1.79815	5.41266	20.5596	0.63	2.1	FALSE	FALSE	FALSE	FALSE	FALSE	FALSE	FALSE	FALSE	FALSE	FALSE	FALSE	FALSE	FALSE	TRUE	FALSE	TRUE	FALSE	FALSE	FALSE	FALSE
TCGA	Primary		TCGA-VP-AA1N-01	TCGA-VP-AA1N-10	TCGA-VP-AA1N	70	T3		9		TCGA-VP-AA1N-01	44	42	2	0.927	3.74	-1.90909	0.34375	0	3	0.983	Sig3	3.3079e-13	5.60352e-13	38.1362	5.32647	14.2731	0.48	3.7	FALSE	FALSE	FALSE	FALSE	FALSE	FALSE	FALSE	FALSE	FALSE	FALSE	FALSE	FALSE	TRUE	TRUE	TRUE	TRUE	TRUE	FALSE	TRUE	FALSE
TCGA	Primary		TCGA-KK-A8I7-01	TCGA-KK-A8I7-11	TCGA-KK-A8I7	55	T3		9		TCGA-KK-A8I7-01	23	17	6	0.15	5.05	-1.27273	0.722628	1	5	0.983	Sig5	6.96311	5.60352e-13	10.4252	8.14139	17.8197	0.1	1.8	FALSE	FALSE	FALSE	FALSE	FALSE	FALSE	FALSE	FALSE	FALSE	FALSE	FALSE	FALSE	TRUE	TRUE	FALSE	FALSE	FALSE	FALSE	FALSE	FALSE
TCGA	Primary		TCGA-HC-A6AP-01	TCGA-HC-A6AP-10	TCGA-HC-A6AP	61	T2		7		TCGA-HC-A6AP-01	12	5	7	0.057	1.8	-1.90909	0.34375	9	5	0.983	Sig5	3.3079e-13	1.7316e-09	1.70605	22.7236	18.1325	0.38	1.9	FALSE	FALSE	FALSE	TRUE	TRUE	FALSE	FALSE	FALSE	FALSE	FALSE	FALSE	FALSE	FALSE	FALSE	FALSE	TRUE	FALSE	FALSE	FALSE	TRUE
TCGA	Primary		TCGA-KC-A7F5-01	TCGA-KC-A7F5-10	TCGA-KC-A7F5	54	T2		7		TCGA-KC-A7F5-01	26	20	6	0.109	2.81	-1.18182	0.773438	11	5	0.983	Sig5	3.3079e-13	6.53951	4.16009	41.0451	14.5452	0.93	1.9	FALSE	FALSE	FALSE	TRUE	FALSE	FALSE	FALSE	FALSE	FALSE	FALSE	FALSE	FALSE	FALSE	FALSE	FALSE	TRUE	FALSE	FALSE	FALSE	FALSE
TCGA	Primary		TCGA-KK-A6E4-01	TCGA-KK-A6E4-11	TCGA-KK-A6E4	69	T2		7	Yes	TCGA-KK-A6E4-01	65	65	0	0.954	5.56	-0.909091	1.02484	0	3	0.983	Sig3	8.13964	10.4019	42.1339	6.46774e-13	13.0647	0.67	3.8	FALSE	FALSE	FALSE	FALSE	FALSE	FALSE	FALSE	FALSE	FALSE	FALSE	FALSE	FALSE	FALSE	TRUE	FALSE	TRUE	FALSE	FALSE	FALSE	FALSE
TCGA	Primary		TCGA-G9-7521-01	TCGA-G9-7521-10	TCGA-G9-7521	52	T3	26.3	8		TCGA-G9-7521-01	48	46	2	0.922	4.48	-1.63636	0.554622	0	5	0.983	Sig5	3.09944	5.60352e-13	36.1452	3.74875	14.4411	0.39	3.7	FALSE	FALSE	TRUE	FALSE	FALSE	FALSE	FALSE	FALSE	TRUE	FALSE	FALSE	FALSE	TRUE	TRUE	TRUE	TRUE	TRUE	FALSE	FALSE	FALSE
TCGA	Primary		TCGA-HC-A6AO-01	TCGA-HC-A6AO-10	TCGA-HC-A6AO	52	T2		7		TCGA-HC-A6AO-01	24	13	11	0.11	2.14	-1.54545	0.572917	13	5	0.983	Sig5	3.3079e-13	3.82332	1.7695	41.2938	15.2338	0.77	2	FALSE	FALSE	FALSE	FALSE	TRUE	FALSE	FALSE	FALSE	FALSE	FALSE	FALSE	FALSE	FALSE	TRUE	FALSE	TRUE	FALSE	FALSE	FALSE	FALSE
TCGA	Primary		TCGA-HI-7168-01	TCGA-HI-7168-10	TCGA-HI-7168	62	T3	5.5	9	Yes	TCGA-HI-7168-01	92	92	0	0.998	5.56	-1.18182	0.794444	0	3	0.983	Sig3	0.23167	13.8394	80.4699	6.46774e-13	7.65955	0.42	5	FALSE	FALSE	FALSE	FALSE	FALSE	FALSE	FALSE	FALSE	FALSE	FALSE	FALSE	FALSE	TRUE	TRUE	TRUE	TRUE	TRUE	FALSE	TRUE	FALSE
TCGA	Primary		TCGA-EJ-7785-01	TCGA-EJ-7785-10	TCGA-EJ-7785	54	T3	4.3	7	Yes	TCGA-EJ-7785-01	6	3	3	0.015	5.75	-1.90909	0.34375	3	5	0.871	Sig5	0.818828	5.60352e-13	5.60645e-13	6.03445	20.5071	0.38	1.9	FALSE	FALSE	FALSE	FALSE	FALSE	FALSE	FALSE	FALSE	FALSE	FALSE	FALSE	FALSE	FALSE	FALSE	FALSE	FALSE	FALSE	FALSE	FALSE	FALSE
TCGA	Primary		TCGA-EJ-5526-01	TCGA-EJ-5526-10	TCGA-EJ-5526	56	T3	28.6	8	Yes	TCGA-EJ-5526-01	27	9	18	0.134	1.5	-1.90909	0.34375	16	5	0.937	Sig5	3.3079e-13	7.07135	0.193354	41.8805	15.303	0.48	2	FALSE	FALSE	FALSE	FALSE	FALSE	FALSE	FALSE	FALSE	FALSE	FALSE	FALSE	FALSE	FALSE	FALSE	TRUE	FALSE	FALSE	FALSE	FALSE	FALSE
TCGA	Primary		TCGA-QU-A6IM-01	TCGA-QU-A6IM-10	TCGA-QU-A6IM	59	T2		7		TCGA-QU-A6IM-01	13	6	7	0.085	1.91	-1.81818	0.431373	7	5	0.983	Sig5	3.3079e-13	5.60352e-13	1.73939	22.9334	18.1191	0.52	2	FALSE	FALSE	FALSE	TRUE	FALSE	FALSE	FALSE	FALSE	FALSE	FALSE	FALSE	FALSE	FALSE	FALSE	FALSE	TRUE	FALSE	FALSE	FALSE	FALSE
TCGA	Primary		TCGA-2A-A8VT-01	TCGA-2A-A8VT-10	TCGA-2A-A8VT	47	T4		9	Yes	TCGA-2A-A8VT-01	52	52	0	0.984	5.48	-1.72727	0.485294	0	3	0.932	Sig3	1.09836	5.60352e-13	47.2961	6.46774e-13	13.0044	0.43	5.4	FALSE	FALSE	TRUE	FALSE	FALSE	FALSE	FALSE	FALSE	FALSE	FALSE	FALSE	FALSE	TRUE	TRUE	TRUE	FALSE	TRUE	FALSE	TRUE	FALSE
TCGA	Primary		TCGA-G9-6384-01	TCGA-G9-6384-10	TCGA-G9-6384	53	T3	7.4	7		TCGA-G9-6384-01	12	4	8	0.059	1.5	-1.81818	0.431373	8	5	0.983	Sig5	3.3079e-13	5.60352e-13	0.700748	19.2443	18.6972	0.41	1.8	FALSE	FALSE	FALSE	FALSE	FALSE	FALSE	FALSE	FALSE	FALSE	FALSE	FALSE	FALSE	TRUE	TRUE	FALSE	FALSE	FALSE	FALSE	FALSE	FALSE
TCGA	Primary		TCGA-V1-A9O7-01	TCGA-V1-A9O7-10	TCGA-V1-A9O7	60	T3		9		TCGA-V1-A9O7-01	41	37	4	0.787	4.84	-1.72727	0.485294	0	5	0.983	Sig5	3.27728	5.60352e-13	30.4675	4.23979	14.9954	0.1	3.8	FALSE	FALSE	FALSE	FALSE	FALSE	FALSE	FALSE	FALSE	FALSE	FALSE	FALSE	FALSE	TRUE	TRUE	FALSE	TRUE	FALSE	FALSE	FALSE	FALSE
TCGA	Primary		TCGA-G9-6379-01	TCGA-G9-6379-10	TCGA-G9-6379	68	T3		7		TCGA-G9-6379-01	19	8	11	0.129	3.12	-1.72727	0.485294	1	5	0.983	Sig5	3.1552	1.84745	5.86391	20.6887	17.2927	0.14	1.8	FALSE	FALSE	FALSE	FALSE	FALSE	FALSE	FALSE	FALSE	FALSE	FALSE	FALSE	FALSE	TRUE	TRUE	FALSE	FALSE	FALSE	FALSE	FALSE	FALSE
[truncated: 26 more columns]
