# Supplementary material for: Copy number signature analysis tool and its application in prostate cancer reveals distinct mutational processes and clinical outcomes
Source: PLoS Genet. 2021 May 4;17(5):e1009557. doi: 10.1371/journal.pgen.1009557 (PMC8121287; doi:10.1371/journal.pgen.1009557)
Supplement: S3 Table — (XLSX) [file pgen.1009557.s003.xlsx]

## Sheet: Sheet1
Table S3 - Summary statistics for somatic genome variations
	CNV	CN_Amp	CN_Del	CNA_Burden	SNV	INS	DEL
Mean	59.5	50.12	9.38	0.36	45.49	1.3	4.89
SD	61.37	60.7	9.96	0.38	220.57	4.19	18.73
Median	35	20	7	0.15	25	1	2
Min	2	2	0	0	0	0	0
Max	420	406	70	1	6532	62	265
N_Obs	937	937	937	937	965	965	965
Abbr.: N_obs, number of observation; CN_Amp, copy number amplification; CN_Del, copy number deletion; INS, insertion; DEL, deletion.
