# Supplementary material for: Copy number signature analysis tool and its application in prostate cancer reveals distinct mutational processes and clinical outcomes
Source: PLoS Genet. 2021 May 4;17(5):e1009557. doi: 10.1371/journal.pgen.1009557 (PMC8121287; doi:10.1371/journal.pgen.1009557)
Supplement: S5 Table — (XLSX) [file pgen.1009557.s005.xlsx]

## Sheet: Sheet1
Table S5 - Sequencing depth information for BAM files
Tumor ID	Tumor average depth	Normal ID	Normal average depth
SRR474658	98.8056	SRR474682	98.2391
SRR461844	147.337	SRR474706	142.507
SRR471373	143.384	SRR461904	146.499
SRR471613	129.837	SRR471553	143.137
SRR471793	153.084	SRR471913	145.229
SRR471433	147.299	SRR471493	143.29
SRR471733	134.727	SRR471853	140.077
SRR471673	150.835	SRR474766	147.108
SRR471073	110.918	SRR470989	100.524
SRR472616	154.549	SRR472695	161.016
SRR472853	99.0172	SRR471265	93.9023
SRR471289	133.034	SRR471181	142.834
SRR472556	156.322	SRR474598	126.849
SRR462188	155.665	SRR472774	160.093
SRR471241	95.776	SRR471349	98.619
SRR462267	142.437	SRR462068	146.045
SRR462128	144.244	SRR462327	148.309
SRR474116	146.367	SRR474008	147.477
SRR468565	148.228	SRR468445	162.702
SRR474068	103.545	SRR474176	93.0719
SRR465855	89.4085	SRR474092	96.277
SRR465813	99.426	SRR465837	89.7229
SRR471013	148.777	SRR471097	152.324
SRR465789	100.202	SRR465873	90.7846
SRR463012	89.3527	SRR462964	98.9801
SRR462988	94.1413	SRR463030	93.7382
SRR473840	98.1065	SRR462940	96.9485
SRR473924	151.366	SRR473864	147.9
SRR473816	99.0989	SRR473984	95.8308
SRR470000	97.1596	SRR470024	96.0151
SRR468685	141.351	SRR468625	124.224
SRR468337	96.3254	SRR469976	93.8333
SRR468313	95.3784	SRR468421	101.699
SRR468361	139.86	SRR468253	156.954
SRR458567	93.5992	SRR458615	92.1759
SRR458543	97.1031	SRR458591	100.073
SRR458519	101.978	SRR464889	98.308
SRR464997	97.211	SRR464973	98.336
SRR468985	146.568	SRR468505	149.865
SRR468925	146.347	SRR468805	151.884
SRR472945	148.233	SRR468865	136.609
SRR460038	95.1995	SRR471157	88.271
SRR459996	100.269	SRR459948	95.6867
SRR464829	141.883	SRR464913	142.532
SRR472177	149.652	SRR468745	135.38
SRR472129	92.9342	SRR472081	98.4512
SRR472153	97.504	SRR472105	92.761
SRR472063	92.8219	SRR471997	91.8992
SRR461561	127.714	SRR461645	147.645
SRR472882	150.391	SRR461705	132.403
SRR472015	94.4128	SRR461621	102.095
SRR472039	101.503	SRR471973	97.5891
SRR465129	92.7633	SRR465081	100.416
SRR459972	99.6371	SRR460020	91.6547
SRR465021	157.919	SRR465153	144.107
SRR458633	96.1691	SRR465105	101.37
SRR472417	153.276	SRR461765	156.666
SRR458657	102.371	SRR458705	100.774
SRR472297	116.207	SRR472237	137.008
SRR472357	132.684	SRR472496	144.181
SRR473245	97.0887	SRR473269	99.6294
SRR458681	99.3181	SRR458729	94.7167
SRR461465	93.0122	SRR461513	99.9716
SRR461441	89.6143	SRR461537	99.4628
SRR466865	98.583	SRR466817	99.3201
SRR464787	90.1147	SRR464721	94.9067
SRR466841	97.9198	SRR466889	96.3544
SRR466557	92.7672	SRR466605	99.087
SRR466629	92.885	SRR466653	86.7087
SRR464805	97.9872	SRR464739	100.369
SRR460086	91.973	SRR466581	100.2
SRR460104	95.1623	SRR460062	103.334
SRR474935	91.2826	SRR464763	97.82
SRR474953	86.1899	SRR475001	102.8
SRR474977	61.435	SRR474911	101.841
SRR474359	133.006	SRR474280	135.538
SRR474438	99.6298	SRR474517	128.872
SRR465371	144.021	SRR474220	141.922
SRR465213	133.894	SRR465431	157.16
SRR465510	169.53	SRR465292	128.417
SRR467858	163.567	SRR468095	111.915
SRR473166	140.123	SRR473005	137.004
SRR468174	114.709	SRR467937	158.385
SRR473087	133.842	SRR468016	127.591
SRR485163	155.102	SRR461973	125.868
SRR485381	135.205	SRR485242	135.562
SRR485302	159.856	SRR485441	152.354
SRR460152	90.8056	SRR460128	95.3251
SRR477230	156.442	SRR475794	152.774
SRR477348	155.321	SRR475887	129.277
SRR477288	154.977	SRR475947	155.663
SRR477408	146.053	SRR476063	160.646
SRR477829	159.57	SRR476121	152.246
SRR477889	153.408	SRR476413	143.722
SRR478063	150.928	SRR476295	153.535
SRR477947	150.098	SRR476355	128.264
SRR477592	121.553	SRR476237	147.686
SRR477768	156.216	SRR476785	157.233
SRR477650	145.79	SRR476959	144.623
SRR477114	155.945	SRR477017	158.654
SRR477172	149.26	SRR476843	141.42
SRR478241	142.765	SRR476901	142.913
SRR478299	135.87	SRR476591	136.384
SRR478357	138.4	SRR476471	151.998
SRR478121	157.833	SRR476531	126.824
SRR478181	138.373	SRR476649	147.192
SRR5876699	49.5889	SRR5876778	36.4661
SRR5876700	137.665	SRR5876788	113.66
SRR5876711	162.671	SRR5876789	106.713
SRR5876722	114.668	SRR5876790	83.2548
SRR5876724	159.08	SRR5876791	109.447
SRR5876725	130.136	SRR5876792	102.492
SRR5876726	172.717	SRR5876793	170.877
SRR5876727	179.072	SRR5876794	99.8165
SRR5876728	163.877	SRR5876795	127.611
SRR5876729	137.647	SRR5876796	91.4792
SRR5876730	153.483	SRR5876798	128.445
SRR5876731	47.7587	SRR5876779	42.1569
SRR5876732	137.088	SRR5876799	93.6981
SRR5876733	184.621	SRR5876800	109.741
SRR5876734	138.523	SRR5876801	95.9916
SRR5876735	135.603	SRR5876802	103.637
SRR5876736	169.108	SRR5876803	112.91
SRR5876737	107.398	SRR5876804	93.2986
SRR5876738	153.319	SRR5876805	119.847
SRR5876739	103.966	SRR5876806	108
SRR5876740	165.305	SRR5876807	103.086
SRR5876741	156.326	SRR5876809	90.7295
SRR5876742	58.4587	SRR5876780	51.2931
SRR5876743	146.374	SRR5876810	120.973
SRR5876744	143.327	SRR5876811	110.168
SRR5876745	144.63	SRR5876812	108.664
SRR5876746	92.7528	SRR5876813	83.0989
SRR5876747	170.27	SRR5876814	108.558
SRR5876748	61.6237	SRR5876815	60.1936
SRR5876749	156.414	SRR5876816	118.797
SRR5876750	108.324	SRR5876817	94.0349
SRR5876751	148.802	SRR5876818	91.8953
SRR5876752	151.621	SRR5876701	92.572
SRR5876753	148.462	SRR5876781	99.0163
SRR5876754	144.3	SRR5876702	100.288
SRR5876755	38.7948	SRR5876703	48.9881
SRR5876756	140.58	SRR5876704	94.9689
SRR5876757	122.225	SRR5876705	118.19
SRR5876758	103.013	SRR5876706	87.4277
SRR5876759	88.8894	SRR5876706	87.4277
SRR5876760	89.0299	SRR5876706	87.4277
SRR5876761	123.317	SRR5876707	117.532
SRR5876762	64.5446	SRR5876708	53.6252
SRR5876763	157.18	SRR5876709	113.583
SRR5876765	115.626	SRR5876710	116.061
SRR5876766	111.602	SRR5876712	115.511
SRR5876764	164.468	SRR5876782	104.501
SRR5876767	112.817	SRR5876713	115.23
SRR5876768	130.829	SRR5876714	118.782
SRR5876769	180.983	SRR5876715	169.446
SRR5876770	175.292	SRR5876716	178.914
SRR5876771	177.978	SRR5876717	172.198
SRR5876772	120.889	SRR5876718	122.943
SRR5876773	102.471	SRR5876719	102.875
SRR5876774	117.195	SRR5876720	90.7889
SRR5876776	95.9187	SRR5876721	99.9356
SRR5876777	100.045	SRR5876723	95.0136
SRR5876775	145.614	SRR5876783	113.497
SRR5876786	163.19	SRR5876784	104.355
SRR5876797	138.076	SRR5876785	111.093
SRR5876808	135.942	SRR5876787	96.9133
SRR3146834	72.4747	SRR3146849	111.634
SRR3146839	55.6338	SRR3146917	88.5598
SRR3146915	66.9774	SRR3146756	62.2076
SRR3146978	44.1361	SRR3146799	55.3474
SRR3146793	59.7335	SRR3146907	94.6147
SRR3146741	80.3436	SRR3146938	89.1078
SRR3146979	114.777	SRR3146795	112.506
SRR3146833	123.339	SRR3146872	105.111
SRR3146955	110.408	SRR3146734	86.3982
SRR3146821	86.3327	SRR3146796	72.835
SRR3146906	112.45	SRR3146964	224.563
SRR3146886	81.5571	SRR3146964	224.563
SRR3146784	199.798	SRR3146964	224.563
SRR3146750	68.224	SRR3146964	224.563
SRR3146926	269.781	SRR3146877	273.813
SRR3146888	96.0905	SRR3146851	99.75
SRR3146801	90.6767	SRR3146893	116.649
SRR3146940	52.1195	SRR3146835	68.5833
SRR3146919	108.27	SRR3146900	101.921
SRR3146932	100.663	SRR3146931	94.0646
SRR3146721	94.1896	SRR3146946	102.422
SRR3146775	4.93766	SRR3146752	4.94136
SRR3146815	119.179	SRR3146963	97.6408
SRR3146873	4.90389	SRR3146805	4.91724
SRR3146925	5.14551	SRR3146743	4.92371
SRR3146717	4.9273	SRR3146743	4.92371
SRR3146753	4.91773	SRR3146905	4.8145
SRR3146781	4.91787	SRR3146766	4.87491
SRR3146788	69.5401	SRR3146792	84.6309
SRR3146836	115.669	SRR3146730	95.7771
SRR3146948	4.83155	SRR3146728	4.88957
SRR3146809	4.84286	SRR3146928	4.83812
SRR3146844	90.6509	SRR3146867	92.6443
SRR3146810	102.26	SRR3146751	97.9707
SRR3146874	4.88168	SRR3146783	4.88926
SRR3146922	4.88716	SRR3146934	4.89515
SRR3146952	4.88741	SRR3146942	4.87823
SRR3146920	4.89696	SRR3146949	4.86081
SRR3146762	4.93317	SRR3146816	4.88998
SRR3146869	4.96282	SRR3146816	4.88998
SRR3146745	4.9327	SRR3146816	4.88998
SRR3146742	4.87059	SRR3146816	4.88998
SRR3146971	5.28083	SRR3146716	5.19089
SRR3146975	4.87683	SRR3146798	4.8679
SRR3146846	4.89222	SRR3146798	4.8679
SRR3146774	4.87354	SRR3146798	4.8679
SRR3146896	4.92184	SRR3146858	4.9291
SRR3146806	4.9277	SRR3146858	4.9291
SRR3146968	5.02202	SRR3146889	5.03917
SRR3146727	5.26434	SRR3146860	5.23105
SRR3146923	4.88613	SRR3146758	4.86139
SRR3146890	5.30817	SRR3146791	5.29613
SRR3146969	5.33472	SRR3146733	5.29475
SRR3146883	100.468	SRR3146808	84.1
SRR3146778	4.85439	SRR3146868	4.86117
SRR3146828	4.99204	SRR3146780	4.86368
SRR3146738	4.93342	SRR3146723	4.89219
SRR3146918	4.90389	SRR3146973	4.98923
SRR3146884	4.87994	SRR3146956	4.86731
SRR3146912	4.87178	SRR3146880	4.86915
SRR3146761	4.87112	SRR3146818	4.85604
SRR3146825	4.90696	SRR3146820	4.86413
SRR3146840	4.90064	SRR3146794	4.87741
SRR3146763	4.86089	SRR3146960	4.86621
SRR3146958	4.93987	SRR3146711	4.87638
SRR3146903	4.85567	SRR3146807	4.86011
SRR3146776	110.558	SRR3146746	88.0612
SRR3146853	4.88095	SRR3146712	4.86677
SRR3146929	79.8718	SRR3146832	44.6034
SRR3146936	100.621	SRR3146814	100.304
SRR3146962	94.2647	SRR3146786	92.4543
SRR3146755	70.4463	SRR3146772	160.094
SRR3146768	4.89441	SRR3146737	4.87733
SRR3146916	4.91421	SRR3146965	4.85062
SRR3146773	4.94399	SRR3146954	4.90446
SRR3146765	4.89285	SRR3146767	4.87612
SRR3146720	4.86424	SRR3146947	4.86069
SRR3146937	99.7341	SRR3146866	150.545
SRR3146904	4.90387	SRR3146895	4.88638
SRR3146789	130.879	SRR3146959	116.455
SRR3146901	4.89181	SRR3146898	4.82415
SRR3146838	4.88218	SRR3146822	4.89285
SRR3146972	4.8997	SRR3146732	4.89738
SRR3146951	88.6058	SRR3146790	90.8415
SRR3146813	4.98324	SRR3146864	4.99849
SRR3146879	4.9275	SRR3146856	4.91151
SRR3146850	83.2673	SRR3146930	115.47
SRR3146811	4.86129	SRR3146722	4.87967
SRR3146800	4.81873	SRR3146817	4.86397
SRR3146740	4.87462	SRR3146863	4.87761
SRR3146725	44.998	SRR3146976	65.363
SRR3146943	4.89547	SRR3146966	4.86353
SRR3146871	105.006	SRR3146713	74.1503
SRR3146865	102.948	SRR3146713	74.1503
SRR3146855	115.772	SRR3146713	74.1503
SRR3146760	4.89204	SRR3146842	4.83821
SRR3146953	4.91134	SRR3146970	4.83592
SRR3146827	4.89248	SRR3146970	4.83592
SRR3146812	65.4321	SRR3146735	109.967
SRR3146909	4.90132	SRR3146782	4.90309
SRR3146921	4.82259	SRR3146754	4.81992
SRR3146887	4.86397	SRR3146754	4.81992
SRR3146967	4.9202	SRR3146924	4.86196
SRR3146731	102.65	SRR3146924	4.86196
SRR3146933	4.88181	SRR3146830	4.87155
SRR3146831	4.88972	SRR3146830	4.87155
SRR3146715	4.87024	SRR3146830	4.87155
SRR3146777	4.93234	SRR3146911	4.92288
SRR8304753	115.375	SRR8304739	120.254
SRR8304741	132.917	SRR8304747	125.917
SRR8304748	133.385	SRR8304755	124.219
SRR8304740	134.954	SRR8304746	118.408
SRR8304754	120.852	SRR8304751	111.908
SRR8304758	117.765	SRR8304750	72.6662
SRR8307132	132.159	SRR8304752	121.461
SRR8304759	113.392	SRR8304749	107.721
SRR8304757	113.704	SRR8304762	131.084
SRR8304763	229.553	SRR8304760	176.89
SRR8304824	270.3	SRR8304825	203.279
SRR2404067	195.001	SRR8321243	132.371
SRR2404230	203.722	SRR2404158	222.041
SRR2404024	172.96	SRR2404128	202.856
SRR2404185	189.881	SRR2404207	198.491
SRR2404095	129.335	SRR2407084	92.5882
SRR2407078	158.964	SRR2403935	106.396
SRR8304826	141.858	SRR8304823	103.237
SRR2404278	134.325	SRR2404284	135.611
SRR2404302	129.369	SRR2404257	142.419
SRR8304830	100.79	SRR8304822	121.38
SRR8304832	127.695	SRR8304829	142.438
SRR8304839	136.332	SRR8304836	129.719
SRR8304838	86.0343	SRR8304841	139.978
SRR8304834	138.292	SRR8304831	148.542
SRR8307441	113.711	SRR8307256	115.495
SRR8324618	122.219	SRR8307263	139.355
SRR8321662	123.019	SRR8307260	118.256
SRR8307498	129.435	SRR8307134	110.028
SRR8304837	114.006	SRR8304842	124.331
SRR8304843	123.299	SRR8304835	144.048
SRR3018013	172.474	SRR3018015	110.104
SRR8311838	131.822	SRR3018018	108.163
SRR8311840	91.7567	SRR8311839	81.1093
SRR8311846	174.51	SRR8311845	130.145
SRR8311849	167.254	SRR8311850	166.987
SRR8311852	171.027	SRR8311853	123.788
SRR8311857	151.557	SRR8311858	138.357
SRR8311864	181.937	SRR8311865	139.909
SRR8311868	180.467	SRR8311869	122.846
SRR8311872	180.678	SRR8311873	135.95
SRR8311876	200.257	SRR8311877	142.527
SRR8311896	188.203	SRR8311897	133.8
SRR8311885	104.411	SRR8311886	152.363
SRR8311891	188.476	SRR8311892	131.386
SRR8311907	136.045	SRR8311908	96.5488
SRR8311904	197.395	SRR8311899	151.458
SRR8311909	191.827	SRR8311910	137.276
SRR8311911	167.56	SRR8311912	139.103
SRR8311916	167.442	SRR8311917	117.472
SRR8311926	191.76	SRR8311927	153.376
SRR8311874	185.673	SRR8311875	154.601
SRR8311930	171.577	SRR8311898	116.956
SRR8311958	183.455	SRR8311959	136.953
SRR8311946	181.089	SRR8311947	141.566
SRR8311953	161.776	SRR8311954	143.941
SRR8311933	203.037	SRR8311934	147.443
SRR8311962	172.757	SRR8311963	140.427
SRR8311978	172.642	SRR8311979	137.868
SRR8311944	192.305	SRR8311945	145.062
SRR8311991	185.992	SRR8311992	140.825
SRR8311924	169.764	SRR8311925	145.887
SRR8311999	169.853	SRR8312000	135.027
SRR8311970	189.407	SRR8311971	112.955
SRR8311974	159.705	SRR8311975	128.926
SRR8311984	167.578	SRR8311985	112.39
SRR8311986	175.57	SRR8311987	124.627
SRR8311993	183.22	SRR8311994	136.535
SRR8311935	163.199	SRR8311936	149.787
SRR8311968	135.171	SRR8311969	106.031
SRR8312004	159.855	SRR8312005	113.559
SRR8312028	164.15	SRR8312029	134.886
SRR8312012	96.9455	SRR8312013	112.635
SRR8311905	201.438	SRR8311906	140.997
SRR8311931	181.533	SRR8311932	150.623
SRR8312022	153.157	SRR8312023	135.72
SRR8312001	159.739	SRR8312002	115.609
SRR8312040	142.151	SRR8312041	115.424
SRR8312030	177.506	SRR8312031	150.128
SRR8312042	153.532	SRR8312043	114.283
SRR8312045	145.446	SRR8312046	119.467
SRR8312049	212.15	SRR8312050	143.699
SRR8312075	196.943	SRR8312076	131.183
SRR8312068	195.058	SRR8312069	157.061
SRR8312070	201.862	SRR8312071	145.602
SRR8312096	174.142	SRR8312097	133.045
SRR8311598	162.692	SRR8311599	125.514
SRR8311600	163.233	SRR8311601	109.609
SRR8311619	152.816	SRR8311620	133.571
SRR8311627	163.706	SRR8311628	115.963
SRR8311580	200.64	SRR8311581	128.169
SRR8311644	170.723	SRR8311645	124.593
SRR8311667	171.21	SRR8311668	136.092
SRR8311652	180.906	SRR8311653	122.847
SRR8311623	190.435	SRR8311624	119.641
SRR8311692	160.202	SRR8311693	133.007
SRR8311694	147.584	SRR8311695	123.909
SRR8311697	174.265	SRR8311698	153.778
SRR8311714	171.855	SRR8311715	113.654
SRR8311716	154.897	SRR8311717	139.835
SRR8311718	186.79	SRR8311719	130.107
SRR8311720	167.918	SRR8311721	126.756
SRR8311745	180.449	SRR8311746	142.639
SRR8311749	171.98	SRR8311750	158.956
SRR8311751	184.312	SRR8311752	164.103
SRR8311791	178.972	SRR8311792	129.143
SRR8311795	188.646	SRR8311796	123.559
SRR3018193	114.639	SRR3018195	87.1896
SRR3018198	167.239	SRR3018196	122.324
SRR3018200	142.396	SRR3018201	157.56
SRR8307101	177.84	SRR8304871	218.654
SRR8307103	192.063	SRR8307116	175.483
SRR8307109	165.057	SRR8307111	223.681
SRR8307108	164.793	SRR8307130	148.012
SRR8307106	185.766	SRR8307114	129.136
SRR8307110	162.677	SRR8307262	139.69
SRR8307112	143.162	SRR8307104	123.206
SRR8307113	180.601	SRR8307118	129.379
SRR8307119	173.186	SRR8307115	143.403
SRR8307105	170.088	SRR8307102	128.845
SRR8307505	154.981	SRR8307500	155.037
SRR8307501	166.999	SRR8307107	137.841
SRR8307502	165.528	SRR8307504	124.693
SRR8316704	171.649	SRR8307503	112.872
SRR8316710	179.293	SRR8316706	128.604
SRR8316709	147.879	SRR8316707	159.77
SRR8316705	115.564	SRR8307261	92.2273
SRR8316753	113.518	SRR8307442	104
SRR8316754	158.359	SRR8307293	106.185
SRR8316758	181.815	SRR8307259	105.805
SRR8316755	172.531	SRR8324617	111.173
SRR8316756	153.73	SRR8307506	111.519
SRR8316757	195.152	SRR8307452	104.022
SRR8316918	150.869	SRR8324615	102.701
SRR8316923	142.137	SRR8324611	96.5653
SRR8316915	165.025	SRR8307448	93.9084
SRR8316920	154.792	SRR8307450	96.194
SRR8316919	188.335	SRR8307499	85.2928
SRR8316910	162.805	SRR8324614	105.488
SRR8316924	143.399	SRR8307447	103.769
SRR8316922	153.967	SRR8307449	102.133
SRR8316925	195.879	SRR8324616	99.7981
SRR8316921	178.525	SRR8307451	110.528
SRR8307126	174.219	SRR8324612	117.195
SRR8307136	191.319	SRR8307453	107.558
SRR8307128	180.841	SRR8324610	107.175
SRR8307258	170.293	SRR8324613	126.454
SRR4043970	268.769	SRR4043817	181.491
SRR4044013	219.322	SRR4043942	191.914
SRR4043923	119.123	SRR4043930	146.506
SRR4043959	195.191	SRR4043973	198.089
SRR4043919	214.174	SRR4043829	142.753
SRR4043929	169.607	SRR4043886	229.289
SRR4043874	217.61	SRR4043869	215.515
SRR4043878	211.184	SRR4043901	200.671
SRR4043877	127.037	SRR4043951	216.701
SRR4043814	192.584	SRR4043969	199.935
SRR4043856	195.45	SRR4043834	145.602
SRR4043904	140.086	SRR4043794	132.774
SRR4043895	207.447	SRR4043994	148.457
SRR4043997	195.423	SRR4043844	223.992
SRR4043920	170.2	SRR4043880	139.062
SRR4043811	89.6909	SRR4043790	189.225
SRR4043858	236.927	SRR4043846	235.801
SRR4043875	217.312	SRR4043979	214.033
SRR4044023	212.934	SRR4043935	230.727
SRR4043905	139.09	SRR4043824	190.786
SRR4043809	128.9	SRR4043974	123.081
SRR4043810	194.89	SRR4043847	142.681
SRR4044001	118.081	SRR4043903	124.984
SRR4043990	150.676	SRR4043828	216.807
SRR4043964	133.797	SRR4043823	134.663
SRR4043962	100.972	SRR4043838	105.791
SRR4043948	152.46	SRR4043999	260.029
SRR4043957	214.27	SRR4043943	202.832
SRR4043820	193.667	SRR4043819	216.653
SRR4044002	221.331	SRR4043917	149.846
SRR4043837	203.035	SRR4043787	161.274
SRR4043981	201.812	SRR4044015	119.979
SRR4043909	196.858	SRR4043900	196.583
SRR4043793	187.735	SRR4044017	227.638
SRR4044004	199.461	SRR4043996	160.986
SRR4043907	199.523	SRR4043952	215.756
SRR4043876	197.119	SRR4043801	218.798
SRR4044012	191.773	SRR4043991	137.502
SRR4043795	178.237	SRR4043982	176.389
SRR4043939	175.964	SRR4043888	214.744
SRR4044006	187.899	SRR4043818	193.044
SRR4043960	169.782	SRR4043865	215.858
SRR4043933	199.36	SRR4043808	155.653
SRR4043868	151.736	SRR4043782	225.234
SRR4043833	223.371	SRR4043882	213.436
SRR4043892	141.118	SRR4043861	217.837
SRR4043832	169.872	SRR4043885	216.439
SRR4043956	255.966	SRR4043815	240.783
SRR4043953	216.448	SRR4043859	223.233
SRR4043934	205.974	SRR4043872	201.108
SRR4043822	216.916	SRR4043792	205.055
SRR4043826	202.342	SRR4043784	194.537
SRR4043931	194.718	SRR4044018	185.139
SRR4043910	141.425	SRR4043976	185.994
SRR4043848	186.973	SRR4043871	188.623
SRR4043989	231.711	SRR4043891	224.116
SRR4043825	152.304	SRR4044022	190.944
SRR4043866	205.918	SRR4043998	231.288
SRR4043840	193.262	SRR4043944	166.322
SRR4044024	234.666	SRR4043896	220.067
SRR4043800	219.208	SRR4043884	177.018
SRR4043902	214.724	SRR4043789	187.936
SRR4043949	176.414	SRR4043883	235.817
SRR4043799	230.436	SRR4043870	209.281
SRR4043852	207.155	SRR4043916	218.326
SRR4043941	190.204	SRR4043922	185.831
SRR4043993	345.571	SRR4044000	165.002
SRR4043977	232.1	SRR4043867	220.17
SRR4044014	260.623	SRR4043863	250.681
SRR4043845	170.747	SRR4043798	186.004
SRR4043890	171.658	SRR4043924	214.425
SRR4043830	272.745	SRR4044011	226.086
SRR4043988	244.302	SRR4043788	189.867
SRR4044009	205.106	SRR4043946	262.831
SRR4043918	240.657	SRR4043913	163.237
SRR4043791	252.123	SRR4044007	241.592
SRR4043806	207.612	SRR4043978	192.921
SRR469952	97.095	SRR470048	95.8869
SRR461489	94.7927	SRR466793	99.5513
SRR477466	144.892	SRR475725	139.141
SRR478005	147.134	SRR476005	153.155
SRR477710	143.774	SRR476179	121.91
SRR486768	151.525	SRR476707	144.842
TCGA-J9-A8CN-01	84.4013	TCGA-J9-A8CN-10	85.5344
TCGA-V1-A8MM-01	68.937	TCGA-V1-A8MM-10	76.1993
TCGA-EJ-A46H-01	70.8717	TCGA-EJ-A46H-10	70.6297
TCGA-HC-7078-01	106.623	TCGA-HC-7078-10	90.862
TCGA-VN-A88K-01	82.7434	TCGA-VN-A88K-10	72.8179
TCGA-2A-A8VL-01	77.797	TCGA-2A-A8VL-10	76.6615
TCGA-HC-7821-01	103.109	TCGA-HC-7821-10	109.099
TCGA-J4-A67K-01	97.881	TCGA-J4-A67K-10	90.5091
TCGA-ZG-A9LN-01	84.7569	TCGA-ZG-A9LN-10	85.9938
TCGA-M7-A721-01	89.647	TCGA-M7-A721-10	110.239
TCGA-V1-A9OH-01	76.9861	TCGA-V1-A9OH-10	84.8419
TCGA-HC-A8D0-01	73.8628	TCGA-HC-A8D0-10	68.9096
TCGA-CH-5768-01	125.618	TCGA-CH-5768-11	142.884
TCGA-KK-A7B1-01	87.7778	TCGA-KK-A7B1-11	80.7136
TCGA-2A-A8VX-01	75.4532	TCGA-2A-A8VX-10	74.3509
TCGA-V1-A8MK-01	72.7501	TCGA-V1-A8MK-10	66.0093
TCGA-HC-A8D1-01	62.8447	TCGA-HC-A8D1-10	81.7056
TCGA-KK-A7AY-01	80.4006	TCGA-KK-A7AY-11	85.3716
TCGA-KK-A8IJ-01	77.3692	TCGA-KK-A8IJ-11	84.6464
TCGA-YL-A8SF-01	69.7241	TCGA-YL-A8SF-10	89.669
TCGA-KK-A8I4-01	77.4404	TCGA-KK-A8I4-11	60.517
TCGA-X4-A8KS-01	65.9088	TCGA-X4-A8KS-10	69.3317
TCGA-YL-A9WX-01	79.8156	TCGA-YL-A9WX-10	71.6075
TCGA-VP-A87C-01	80.2385	TCGA-VP-A87C-10	75.7857
TCGA-J4-AATZ-01	76.053	TCGA-J4-AATZ-10	73.6845
TCGA-YL-A8SO-01	73.8956	TCGA-YL-A8SO-10	64.8876
TCGA-EJ-5505-01	149.427	TCGA-EJ-5505-10	118.822
TCGA-HC-7748-01	93.3345	TCGA-HC-7748-10	115.333
TCGA-Y6-A9XI-01	75.9713	TCGA-Y6-A9XI-10	77.6833
TCGA-HC-A6AQ-01	65.4023	TCGA-HC-A6AQ-10	92.7505
TCGA-KC-A7FA-01	72.7361	TCGA-KC-A7FA-10	55.9445
TCGA-EJ-A46I-01	71.0134	TCGA-EJ-A46I-10	60.5465
TCGA-HC-7736-01	88.8721	TCGA-HC-7736-10	110.016
TCGA-J9-A52E-01	71.601	TCGA-J9-A52E-10	74.2244
TCGA-ZG-A9NI-01	79.5272	TCGA-ZG-A9NI-10	90.3536
TCGA-EJ-5530-01	126.423	TCGA-EJ-5530-10	112.846
TCGA-G9-6385-01	93.238	TCGA-G9-6385-10	93.6204
TCGA-EJ-7793-01	105.209	TCGA-EJ-7793-10	114.454
TCGA-EJ-7321-01	102.291	TCGA-EJ-7321-10	101.124
TCGA-J4-A67S-01	97.8867	TCGA-J4-A67S-10	94.1507
TCGA-YL-A8HL-01	69.6631	TCGA-YL-A8HL-10	66.8636
TCGA-H9-A6BX-01	90.2753	TCGA-H9-A6BX-10	80.8684
TCGA-G9-6362-01	96.8279	TCGA-G9-6362-10	94.0419
TCGA-CH-5789-01	130.712	TCGA-CH-5789-10	110.933
TCGA-KK-A59Z-01	89.9015	TCGA-KK-A59Z-11	82.1652
TCGA-KK-A8ID-01	94.6589	TCGA-KK-A8ID-11	76.0048
TCGA-G9-6378-01	106.364	TCGA-G9-6378-10	93.7816
TCGA-EJ-5524-01	143.441	TCGA-EJ-5524-10	156.707
TCGA-HC-7231-01	103.399	TCGA-HC-7231-10	117.732
TCGA-HC-7213-01	100.114	TCGA-HC-7213-10	106.212
TCGA-KK-A8I8-01	79.5808	TCGA-KK-A8I8-11	74.0269
TCGA-CH-5754-01	145.143	TCGA-CH-5754-10	144.144
TCGA-FC-A8O0-01	81.0613	TCGA-FC-A8O0-10	78.9246
TCGA-XJ-A9DQ-01	84.7354	TCGA-XJ-A9DQ-10	82.7225
TCGA-EJ-7797-01	99.5956	TCGA-EJ-7797-10	104.297
TCGA-XA-A8JR-01	68.1749	TCGA-XA-A8JR-10	92.8418
TCGA-EJ-5516-01	145.53	TCGA-EJ-5516-10	136.836
TCGA-EJ-8469-01	141.159	TCGA-EJ-8469-10	92.3746
TCGA-J9-A52B-01	93.9047	TCGA-J9-A52B-10	67.7021
TCGA-CH-5767-01	86.9777	TCGA-CH-5767-11	101.528
TCGA-KC-A4BO-01	92.7196	TCGA-KC-A4BO-10	85.8375
TCGA-EJ-7331-01	109.036	TCGA-EJ-7331-10	120.408
TCGA-XK-AAK1-01	81.1396	TCGA-XK-AAK1-10	99.1903
TCGA-EJ-AB20-01	82.6234	TCGA-EJ-AB20-10	78.9972
TCGA-HC-8213-01	93.489	TCGA-HC-8213-10	95.3193
TCGA-J4-A6G1-01	81.3891	TCGA-J4-A6G1-10	79.2785
TCGA-G9-6336-01	98.7523	TCGA-G9-6336-10	88.8534
TCGA-J4-A67Q-01	92.9426	TCGA-J4-A67Q-10	84.2095
TCGA-ZG-A9LS-01	78.4815	TCGA-ZG-A9LS-10	87.0288
TCGA-KK-A59X-01	108.467	TCGA-KK-A59X-11	96.0607
TCGA-KC-A7FE-01	76.87	TCGA-KC-A7FE-10	84.7285
TCGA-HC-7819-01	107.941	TCGA-HC-7819-10	94.9749
TCGA-HC-8257-01	101.562	TCGA-HC-8257-10	121.424
TCGA-G9-6366-01	110.271	TCGA-G9-6366-10	79.6824
TCGA-J4-A83L-01	76.8469	TCGA-J4-A83L-10	88.5888
TCGA-HC-8259-01	102.765	TCGA-HC-8259-10	100.25
TCGA-XQ-A8TB-01	78.0438	TCGA-XQ-A8TB-10	77.5951
TCGA-KK-A6E1-01	90.1161	TCGA-KK-A6E1-11	90.9894
TCGA-VP-A878-01	81.7663	TCGA-VP-A878-10	92.5081
TCGA-VP-A872-01	77.6975	TCGA-VP-A872-10	86.7449
TCGA-G9-6356-01	88.1251	TCGA-G9-6356-10	94.3765
TCGA-J4-AATV-01	78.0379	TCGA-J4-AATV-10	89.2727
TCGA-YL-A9WH-01	80.2203	TCGA-YL-A9WH-10	66.548
TCGA-HC-8260-01	73.7945	TCGA-HC-8260-10	92.7771
TCGA-KK-A7AU-01	95.5075	TCGA-KK-A7AU-11	85.5476
TCGA-KK-A59Y-01	72.1715	TCGA-KK-A59Y-11	72.289
TCGA-2A-A8VV-01	84.0497	TCGA-2A-A8VV-10	83.5678
TCGA-KC-A7F6-01	80.6772	TCGA-KC-A7F6-10	80.1614
TCGA-EJ-7123-01	93.0958	TCGA-EJ-7123-10	94.4851
TCGA-V1-A8WV-01	72.5134	TCGA-V1-A8WV-10	74.2814
TCGA-V1-A9OY-01	79.0388	TCGA-V1-A9OY-10	76.4488
TCGA-HC-7742-01	108.268	TCGA-HC-7742-10	92.6173
TCGA-KK-A7B0-01	79.3808	TCGA-KK-A7B0-11	80.7693
TCGA-EJ-7125-01	99.4673	TCGA-EJ-7125-10	107.209
TCGA-VN-A88P-01	81.7111	TCGA-VN-A88P-10	80.0907
TCGA-ZG-A9KY-01	78.193	TCGA-ZG-A9KY-10	85.1197
TCGA-CH-5748-01	105.596	TCGA-CH-5748-10	156.096
TCGA-KK-A8IC-01	81.1797	TCGA-KK-A8IC-11	77.9338
TCGA-CH-5739-01	142.561	TCGA-CH-5739-10	149.325
TCGA-M7-A725-01	86.0611	TCGA-M7-A725-10	117.707
TCGA-HC-A76W-01	82.8701	TCGA-HC-A76W-10	76.2434
TCGA-XQ-A8TA-01	79.0873	TCGA-XQ-A8TA-10	69.6347
TCGA-VN-A88O-01	86.0076	TCGA-VN-A88O-10	78.6982
TCGA-ZG-A9LM-01	75.7257	TCGA-ZG-A9LM-10	86.0006
TCGA-EJ-AB27-01	68.108	TCGA-EJ-AB27-10	82.44
TCGA-G9-6351-01	99.7764	TCGA-G9-6351-10	93.9664
TCGA-HI-7169-01	104.088	TCGA-HI-7169-10	110.363
TCGA-J4-A67T-01	85.0582	TCGA-J4-A67T-10	90.3616
TCGA-G9-6347-01	90.4258	TCGA-G9-6347-10	83.0266
TCGA-ZG-A9M4-01	85.2273	TCGA-ZG-A9M4-10	83.3821
TCGA-QU-A6IO-01	84.5336	TCGA-QU-A6IO-10	88.4396
TCGA-CH-5764-01	135.087	TCGA-CH-5764-11	151.238
TCGA-KK-A7AZ-01	93.1354	TCGA-KK-A7AZ-11	83.4759
TCGA-G9-6353-01	110.723	TCGA-G9-6353-10	97.5755
TCGA-EJ-A65G-01	94.1009	TCGA-EJ-A65G-10	95.4145
TCGA-G9-7510-01	85.3673	TCGA-G9-7510-10	100.474
TCGA-EJ-7325-01	88.0075	TCGA-EJ-7325-10	105.279
TCGA-M7-A71Y-01	90.465	TCGA-M7-A71Y-10	81.21
TCGA-G9-6498-01	93.8621	TCGA-G9-6498-10	81.8502
TCGA-HC-A632-01	94.7596	TCGA-HC-A632-10	98.1664
TCGA-HC-7820-01	92.8235	TCGA-HC-7820-10	113.425
TCGA-J4-A83J-01	72.0465	TCGA-J4-A83J-10	73.6975
TCGA-ZG-A9LZ-01	77.2845	TCGA-ZG-A9LZ-10	88.8587
TCGA-EJ-5522-01	142.762	TCGA-EJ-5522-10	152.378
TCGA-EJ-5502-01	124.266	TCGA-EJ-5502-10	126.517
TCGA-EJ-7786-01	102.016	TCGA-EJ-7786-10	103.18
TCGA-G9-6370-01	91.776	TCGA-G9-6370-10	90.1585
TCGA-HC-A6AS-01	98.0093	TCGA-HC-A6AS-10	86.0363
TCGA-EJ-A46B-01	94.3417	TCGA-EJ-A46B-10	91.8526
TCGA-J4-A83N-01	68.458	TCGA-J4-A83N-10	72.1528
TCGA-EJ-5542-01	145.179	TCGA-EJ-5542-10	140.046
TCGA-KC-A4BV-01	73.0733	TCGA-KC-A4BV-10	72.4371
TCGA-M7-A723-01	73.8841	TCGA-M7-A723-10	120.194
TCGA-HC-A4ZV-01	72.1583	TCGA-HC-A4ZV-10	128.152
TCGA-HC-7817-01	100.09	TCGA-HC-7817-10	96.9659
TCGA-EJ-5501-01	102.338	TCGA-EJ-5501-10	130.837
TCGA-EJ-7318-01	90.1652	TCGA-EJ-7318-10	78.1054
TCGA-VP-A87D-01	80.0795	TCGA-VP-A87D-10	76.3324
TCGA-J9-A52D-01	82.6392	TCGA-J9-A52D-10	97.129
TCGA-HC-A76X-01	70.9443	TCGA-HC-A76X-10	84.8296
TCGA-2A-A8W3-01	79.7661	TCGA-2A-A8W3-10	78.3469
TCGA-FC-A6HD-01	91.2654	TCGA-FC-A6HD-10	93.2935
TCGA-ZG-A9L2-01	72.3244	TCGA-ZG-A9L2-10	80.3187
TCGA-FC-A5OB-01	88.4711	TCGA-FC-A5OB-10	89.624
TCGA-YL-A8HK-01	65.3606	TCGA-YL-A8HK-10	65.5675
TCGA-G9-6348-01	90.1389	TCGA-G9-6348-10	93.1981
TCGA-YL-A8SL-01	74.4318	TCGA-YL-A8SL-10	71.374
TCGA-EJ-5519-01	122.903	TCGA-EJ-5519-10	138.524
TCGA-EJ-A8FS-01	78.6403	TCGA-EJ-A8FS-10	72.2469
TCGA-J4-A67O-01	93.3513	TCGA-J4-A67O-10	83.1283
TCGA-ZG-A8QW-01	89.2874	TCGA-ZG-A8QW-10	83.746
TCGA-ZG-A9L6-01	76.2019	TCGA-ZG-A9L6-10	79.9494
TCGA-VN-A88I-01	83.3542	TCGA-VN-A88I-10	74.9717
TCGA-VP-A87J-01	79.5669	TCGA-VP-A87J-10	76.1056
TCGA-EJ-8474-01	103.088	TCGA-EJ-8474-10	103.59
TCGA-YJ-A8SW-01	84.9206	TCGA-YJ-A8SW-10	74.5896
TCGA-VP-A876-01	77.5561	TCGA-VP-A876-10	78.8865
TCGA-EJ-8468-01	78.9126	TCGA-EJ-8468-10	103.472
TCGA-HC-7230-01	112.619	TCGA-HC-7230-10	76.861
TCGA-EJ-5498-01	139.1	TCGA-EJ-5498-10	135.752
TCGA-2A-A8W1-01	78.9289	TCGA-2A-A8W1-10	80.911
TCGA-J4-A83M-01	74.7037	TCGA-J4-A83M-10	86.8551
TCGA-HC-A6AL-01	100.856	TCGA-HC-A6AL-10	97.1495
TCGA-EJ-5499-01	150.316	TCGA-EJ-5499-10	152.813
TCGA-XK-AAJ3-01	89.8151	TCGA-XK-AAJ3-10	72.1416
TCGA-G9-6332-01	87.035	TCGA-G9-6332-10	127.629
TCGA-TK-A8OK-01	77.3996	TCGA-TK-A8OK-10	73.7761
TCGA-HC-8216-01	86.4734	TCGA-HC-8216-10	92.0864
TCGA-VN-A88L-01	81.7254	TCGA-VN-A88L-10	82.4003
TCGA-HC-A9TE-01	79.0558	TCGA-HC-A9TE-10	76.3461
TCGA-EJ-A7NK-01	86.7164	TCGA-EJ-A7NK-10	79.0455
TCGA-EJ-5494-01	130.369	TCGA-EJ-5494-10	136.228
TCGA-KK-A8IF-01	77.5249	TCGA-KK-A8IF-11	67.0438
TCGA-XJ-A9DX-01	78.6053	TCGA-XJ-A9DX-10	77.9344
TCGA-J4-A67M-01	99.2722	TCGA-J4-A67M-10	93.5777
TCGA-V1-A9ZG-01	76.6915	TCGA-V1-A9ZG-10	81.5166
TCGA-EJ-A65M-01	102.821	TCGA-EJ-A65M-10	94.2134
TCGA-HC-7745-01	100.408	TCGA-HC-7745-10	110.494
TCGA-KK-A6DY-01	90.0854	TCGA-KK-A6DY-11	90.1387
TCGA-EJ-7791-01	97.0239	TCGA-EJ-7791-10	110.785
TCGA-V1-A9O9-01	75.7563	TCGA-V1-A9O9-10	79.2404
TCGA-X4-A8KQ-01	78.7053	TCGA-X4-A8KQ-10	77.0276
TCGA-HC-7750-01	102.084	TCGA-HC-7750-10	114.226
TCGA-XK-AAJT-01	74.9075	TCGA-XK-AAJT-10	80.0441
TCGA-CH-5740-01	143.701	TCGA-CH-5740-10	128.913
TCGA-H9-A6BY-01	101.034	TCGA-H9-A6BY-10	96.9992
TCGA-XK-AAIW-01	75.2706	TCGA-XK-AAIW-10	74.6292
TCGA-J4-AAU2-01	70.246	TCGA-J4-AAU2-10	75.8799
TCGA-YL-A8SH-01	65.2623	TCGA-YL-A8SH-10	75.8197
TCGA-YL-A8SQ-01	84.0397	TCGA-YL-A8SQ-10	78.0837
TCGA-KK-A8IA-01	71.0824	TCGA-KK-A8IA-11	76.7924
TCGA-EJ-A7NJ-01	85.1765	TCGA-EJ-A7NJ-10	89.1728
TCGA-XJ-A83F-01	88.1414	TCGA-XJ-A83F-10	80.7337
TCGA-M7-A720-01	114.894	TCGA-M7-A720-10	88.0313
TCGA-VP-A875-01	73.6654	TCGA-VP-A875-10	72.4112
TCGA-EJ-A46D-01	90.3707	TCGA-EJ-A46D-10	100.574
TCGA-EJ-A65B-01	101.138	TCGA-EJ-A65B-10	87.4547
TCGA-V1-A9O5-01	83.5007	TCGA-V1-A9O5-10	80.8398
TCGA-KC-A4BL-01	116.29	TCGA-KC-A4BL-10	129.465
TCGA-KK-A6E5-01	86.2919	TCGA-KK-A6E5-11	86.5073
TCGA-HC-8264-01	88.0747	TCGA-HC-8264-10	100.219
TCGA-YL-A8HJ-01	68.3123	TCGA-YL-A8HJ-10	72.9608
TCGA-CH-5763-01	138.435	TCGA-CH-5763-11	144.934
TCGA-G9-6496-01	89.8427	TCGA-G9-6496-10	88.711
TCGA-KK-A6E6-01	84.1489	TCGA-KK-A6E6-11	80.5171
TCGA-CH-5741-01	152.505	TCGA-CH-5741-10	122.433
TCGA-G9-6363-01	97.1536	TCGA-G9-6363-10	94.4444
TCGA-KK-A7AQ-01	75.9053	TCGA-KK-A7AQ-11	78.8141
TCGA-EJ-7115-01	98.2855	TCGA-EJ-7115-10	91.785
TCGA-HC-A6HY-01	87.855	TCGA-HC-A6HY-10	93.1042
TCGA-G9-6494-01	90.616	TCGA-G9-6494-10	101.311
TCGA-G9-6343-01	99.9556	TCGA-G9-6343-10	103.303
TCGA-EJ-5512-01	147.323	TCGA-EJ-5512-10	153.499
TCGA-QU-A6IL-01	94.0566	TCGA-QU-A6IL-10	88.7984
TCGA-XK-AAIV-01	75.6119	TCGA-XK-AAIV-10	79.8568
TCGA-YL-A8S9-01	79.7118	TCGA-YL-A8S9-10	69.9685
TCGA-FC-7961-01	87.7513	TCGA-FC-7961-10	103.147
TCGA-EJ-A65J-01	82.6992	TCGA-EJ-A65J-10	89.5006
TCGA-EJ-5504-01	132.218	TCGA-EJ-5504-10	131.128
TCGA-G9-6369-01	98.6028	TCGA-G9-6369-10	99.3119
TCGA-QU-A6IN-01	78.1102	TCGA-QU-A6IN-10	90.7443
TCGA-KK-A7B3-01	80.6564	TCGA-KK-A7B3-11	88.7527
TCGA-CH-5753-01	151.11	TCGA-CH-5753-10	155.679
TCGA-G9-7519-01	101.708	TCGA-G9-7519-10	103.737
TCGA-V1-A9Z8-01	73.4202	TCGA-V1-A9Z8-10	89.5598
TCGA-HC-7818-01	103.775	TCGA-HC-7818-10	112.901
TCGA-G9-6338-01	98.5553	TCGA-G9-6338-10	98.6602
TCGA-CH-5765-01	140.548	TCGA-CH-5765-11	95.73
TCGA-G9-6361-01	97.3158	TCGA-G9-6361-10	103.051
TCGA-EJ-A7NG-01	83.5011	TCGA-EJ-A7NG-10	76.9049
TCGA-CH-5744-01	147.519	TCGA-CH-5744-10	126.541
TCGA-VN-A943-01	80.1243	TCGA-VN-A943-10	86.9697
TCGA-G9-6365-01	94.8505	TCGA-G9-6365-10	81.5935
TCGA-EJ-7317-01	107.343	TCGA-EJ-7317-10	98.0442
TCGA-EJ-7218-01	78.55	TCGA-EJ-7218-10	92.3427
TCGA-CH-5750-01	153.279	TCGA-CH-5750-10	132.143
TCGA-2A-AAYF-01	83.7361	TCGA-2A-AAYF-10	78.5466
TCGA-KK-A8I6-01	75.2216	TCGA-KK-A8I6-11	73.1479
TCGA-J9-A52C-01	74.7594	TCGA-J9-A52C-10	73.7282
TCGA-YL-A8HM-01	70.7021	TCGA-YL-A8HM-10	71.6289
TCGA-MG-AAMC-01	81.3122	TCGA-MG-AAMC-10	74.9342
TCGA-M7-A724-01	85.3984	TCGA-M7-A724-10	80.0288
TCGA-KK-A8IM-01	78.7044	TCGA-KK-A8IM-11	70.6283
TCGA-G9-7509-01	80.3789	TCGA-G9-7509-10	72.122
TCGA-VP-A87B-01	87.7443	TCGA-VP-A87B-10	80.3564
TCGA-KK-A7B2-01	95.6498	TCGA-KK-A7B2-11	81.8553
TCGA-EJ-5507-01	146.774	TCGA-EJ-5507-10	156.964
TCGA-V1-A9ZI-01	77.9839	TCGA-V1-A9ZI-10	74.5395
TCGA-KK-A8IK-01	76.3783	TCGA-KK-A8IK-11	69.3184
TCGA-EJ-5495-01	147.127	TCGA-EJ-5495-10	169.301
TCGA-G9-6339-01	85.3307	TCGA-G9-6339-10	85.8954
TCGA-EJ-5511-01	110.659	TCGA-EJ-5511-10	133.625
TCGA-VP-A879-01	87.7114	TCGA-VP-A879-10	85.232
TCGA-J4-A67R-01	132.165	TCGA-J4-A67R-10	86.3477
TCGA-VP-A87E-01	84.7493	TCGA-VP-A87E-10	94.9802
TCGA-YL-A8SB-01	79.5435	TCGA-YL-A8SB-10	77.9719
TCGA-G9-6373-01	133.797	TCGA-G9-6373-10	104.353
TCGA-EJ-7789-01	102.195	TCGA-EJ-7789-10	116.549
TCGA-CH-5743-01	136.015	TCGA-CH-5743-10	134.649
TCGA-EJ-5518-01	122.305	TCGA-EJ-5518-10	123.181
TCGA-HI-7171-01	99.5	TCGA-HI-7171-10	105.28
TCGA-VN-A88M-01	77.5009	TCGA-VN-A88M-10	92.2116
TCGA-ZG-A9L9-01	78.7548	TCGA-ZG-A9L9-10	74.0005
TCGA-EJ-A7NF-01	72.4618	TCGA-EJ-A7NF-10	76.4106
TCGA-HC-A48F-01	75.0101	TCGA-HC-A48F-10	91.8877
TCGA-YL-A8HO-01	67.8199	TCGA-YL-A8HO-10	78.8304
TCGA-HC-7740-01	104.002	TCGA-HC-7740-10	94.2826
TCGA-Y6-A8TL-01	85.8641	TCGA-Y6-A8TL-10	80.808
TCGA-HC-A631-01	90.5294	TCGA-HC-A631-10	101.231
TCGA-EJ-5521-01	116.503	TCGA-EJ-5521-10	127.456
TCGA-G9-6354-01	87.1825	TCGA-G9-6354-10	88.4811
TCGA-EJ-5515-01	96.7483	TCGA-EJ-5515-10	146.556
TCGA-V1-A8MU-01	64.5657	TCGA-V1-A8MU-10	88.1653
TCGA-EJ-A65E-01	79.8332	TCGA-EJ-A65E-10	104.034
TCGA-EJ-A46F-01	92.8374	TCGA-EJ-A46F-10	94.3745
TCGA-HC-8265-01	103.969	TCGA-HC-8265-10	100.602
TCGA-XJ-A83H-01	81.5513	TCGA-XJ-A83H-10	78.7098
TCGA-EJ-A8FO-01	63.1717	TCGA-EJ-A8FO-10	77.8374
TCGA-KK-A7B4-01	86.0105	TCGA-KK-A7B4-11	99.7305
TCGA-YL-A8SC-01	84.9575	TCGA-YL-A8SC-10	84.4646
TCGA-V1-A9OA-01	85.5101	TCGA-V1-A9OA-10	88.281
TCGA-YL-A8SK-01	81.7654	TCGA-YL-A8SK-10	85.4433
TCGA-EJ-7794-01	98.4541	TCGA-EJ-7794-10	85.7721
TCGA-HC-8262-01	77.3949	TCGA-HC-8262-10	84.0046
TCGA-QU-A6IP-01	84.9662	TCGA-QU-A6IP-10	97.9652
TCGA-ZG-A8QX-01	67.7947	TCGA-ZG-A8QX-10	84.8519
TCGA-G9-6499-01	109.125	TCGA-G9-6499-10	100.43
TCGA-EJ-7328-01	101.881	TCGA-EJ-7328-10	94.2
TCGA-EJ-A8FN-01	81.1617	TCGA-EJ-A8FN-10	82.9263
TCGA-EJ-A6RA-01	83.6302	TCGA-EJ-A6RA-10	86.1893
TCGA-CH-5751-01	127.872	TCGA-CH-5751-10	153.897
TCGA-J4-A67N-01	88.7213	TCGA-J4-A67N-10	86.0868
TCGA-HC-A6AN-01	100.191	TCGA-HC-A6AN-10	90.7543
TCGA-EJ-7315-01	97.4491	TCGA-EJ-7315-10	112.496
TCGA-V1-A8MJ-01	64.2874	TCGA-V1-A8MJ-10	74.9194
TCGA-KC-A7FD-01	84.9687	TCGA-KC-A7FD-10	82.963
TCGA-EJ-A6RC-01	82.0142	TCGA-EJ-A6RC-10	76.0829
TCGA-EJ-5514-01	141.849	TCGA-EJ-5514-10	148.088
TCGA-CH-5772-01	135.942	TCGA-CH-5772-11	147.88
TCGA-KK-A59V-01	91.4341	TCGA-KK-A59V-11	104.26
TCGA-V1-A8WL-01	77.3296	TCGA-V1-A8WL-10	72.7543
TCGA-G9-A9S4-01	77.3185	TCGA-G9-A9S4-10	80.5098
TCGA-VN-A88N-01	84.2169	TCGA-VN-A88N-10	71.696
TCGA-G9-6342-01	97.7057	TCGA-G9-6342-10	103.839
TCGA-EJ-5525-01	141.673	TCGA-EJ-5525-10	146.318
TCGA-J4-A67L-01	97.9046	TCGA-J4-A67L-10	90.9162
TCGA-EJ-5503-01	145.148	TCGA-EJ-5503-10	125.575
TCGA-KC-A7F3-01	81.4303	TCGA-KC-A7F3-10	78.3561
TCGA-V1-A8MF-01	77.8472	TCGA-V1-A8MF-10	71.4492
TCGA-CH-5752-01	145.857	TCGA-CH-5752-10	153.287
TCGA-HC-8266-01	99.7429	TCGA-HC-8266-10	107.9
TCGA-HC-A6HX-01	82.5638	TCGA-HC-A6HX-10	81.444
TCGA-YL-A9WI-01	73.7134	TCGA-YL-A9WI-10	73.3096
TCGA-YL-A9WJ-01	64.3088	TCGA-YL-A9WJ-10	82.3579
TCGA-WW-A8ZI-01	96.9144	TCGA-WW-A8ZI-10	68.8702
TCGA-V1-A8WN-01	84.3946	TCGA-V1-A8WN-10	68.3833
TCGA-HC-8256-01	94.482	TCGA-HC-8256-10	109.882
TCGA-HC-A9TH-01	77.0403	TCGA-HC-A9TH-10	80.7658
TCGA-HC-7212-01	91.9814	TCGA-HC-7212-10	98.4068
TCGA-KK-A8IL-01	72.1954	TCGA-KK-A8IL-11	72.47
TCGA-TP-A8TT-01	81.659	TCGA-TP-A8TT-10	68.1865
TCGA-ZG-A9LB-01	75.1916	TCGA-ZG-A9LB-10	80.5382
TCGA-XK-AAJR-01	77.938	TCGA-XK-AAJR-10	85.2887
TCGA-HC-7737-01	97.7655	TCGA-HC-7737-11	89.4217
TCGA-EJ-5510-01	134.404	TCGA-EJ-5510-10	107.768
TCGA-EJ-7327-01	73.49	TCGA-EJ-7327-10	95.515
TCGA-EJ-5497-01	132.505	TCGA-EJ-5497-10	130.725
TCGA-EJ-A8FU-01	76.0231	TCGA-EJ-A8FU-10	63.2768
TCGA-EJ-5517-01	157.823	TCGA-EJ-5517-10	143.767
TCGA-G9-A9S0-01	80.9131	TCGA-G9-A9S0-10	84.3751
TCGA-CH-5769-01	121.432	TCGA-CH-5769-11	131.152
TCGA-2A-A8VO-01	82.7579	TCGA-2A-A8VO-10	77.5215
TCGA-G9-6329-01	107.451	TCGA-G9-6329-10	98.2413
TCGA-G9-6364-01	94.0328	TCGA-G9-6364-10	94.1116
TCGA-KK-A6E7-01	85.7355	TCGA-KK-A6E7-11	84.1796
TCGA-HC-7744-01	103.826	TCGA-HC-7744-10	116.143
TCGA-HC-8261-01	206.289	TCGA-HC-8261-10	94.0322
TCGA-XJ-A9DK-01	94.072	TCGA-XJ-A9DK-10	78.9332
TCGA-KK-A6E3-01	95.1428	TCGA-KK-A6E3-11	89.8293
TCGA-CH-5738-01	161.893	TCGA-CH-5738-10	142.274
TCGA-ZG-A9N3-01	80.8252	TCGA-ZG-A9N3-10	80.8862
TCGA-HC-A8CY-01	81.4376	TCGA-HC-A8CY-10	77.2729
TCGA-G9-7525-01	96.0744	TCGA-G9-7525-10	119.62
TCGA-HC-7075-01	99.944	TCGA-HC-7075-10	92.037
TCGA-EJ-A8FP-01	83.2782	TCGA-EJ-A8FP-10	70.7844
TCGA-EJ-7782-01	65.8422	TCGA-EJ-7782-10	101.47
TCGA-EJ-7783-01	103.166	TCGA-EJ-7783-10	112.643
TCGA-KK-A8II-01	67.7686	TCGA-KK-A8II-11	78.6142
TCGA-G9-7523-01	122.563	TCGA-G9-7523-10	103.6
TCGA-CH-5771-01	133.675	TCGA-CH-5771-11	137.912
TCGA-V1-A9OF-01	84.3472	TCGA-V1-A9OF-10	88.4946
TCGA-EJ-A7NH-01	83.7807	TCGA-EJ-A7NH-10	78.1095
TCGA-VN-A88Q-01	89.0365	TCGA-VN-A88Q-10	85.975
TCGA-EJ-7781-01	85.5691	TCGA-EJ-7781-10	106.862
TCGA-EJ-7312-01	114.297	TCGA-EJ-7312-10	79.322
TCGA-YL-A9WY-01	76.5201	TCGA-YL-A9WY-10	80.9588
TCGA-EJ-7330-01	106.768	TCGA-EJ-7330-10	96.8986
TCGA-KC-A4BR-01	68.0191	TCGA-KC-A4BR-10	133.913
TCGA-ZG-A9L5-01	80.5444	TCGA-ZG-A9L5-10	78.4869
TCGA-XK-AAJU-01	80.3345	TCGA-XK-AAJU-10	75.6338
TCGA-KK-A6E2-01	88.1545	TCGA-KK-A6E2-11	85.756
TCGA-KK-A6E8-01	86.4793	TCGA-KK-A6E8-11	87.5682
TCGA-V1-A9Z7-01	85.0799	TCGA-V1-A9Z7-10	81.585
TCGA-EJ-5527-01	154.565	TCGA-EJ-5527-10	146.89
TCGA-G9-6333-01	95.9376	TCGA-G9-6333-10	104.521
TCGA-XK-AAIR-01	67.0718	TCGA-XK-AAIR-10	76.4032
TCGA-KK-A7AP-01	82.7412	TCGA-KK-A7AP-11	81.2963
TCGA-ZG-A9LY-01	75.8724	TCGA-ZG-A9LY-10	94.1049
TCGA-CH-5766-01	120.693	TCGA-CH-5766-11	150.538
TCGA-EJ-7792-01	88.6256	TCGA-EJ-7792-10	101.855
TCGA-HC-7077-01	102.237	TCGA-HC-7077-10	100.432
TCGA-KK-A8IG-01	76.6097	TCGA-KK-A8IG-11	74.8635
TCGA-CH-5788-01	148.945	TCGA-CH-5788-10	154.038
TCGA-KK-A7AV-01	80.5323	TCGA-KK-A7AV-11	94.1512
TCGA-V1-A9OL-01	82.7273	TCGA-V1-A9OL-10	72.8118
TCGA-CH-5745-01	145.04	TCGA-CH-5745-10	137.915
TCGA-CH-5761-01	143.248	TCGA-CH-5761-11	150.67
TCGA-J9-A8CL-01	81.1872	TCGA-J9-A8CL-10	79.0548
TCGA-V1-A8ML-01	86.6298	TCGA-V1-A8ML-10	69.7
TCGA-V1-A8MG-01	64.7997	TCGA-V1-A8MG-10	73.3414
TCGA-CH-5790-01	115.793	TCGA-CH-5790-10	145.856
TCGA-CH-5746-01	147.451	TCGA-CH-5746-10	97.1574
TCGA-HC-7210-01	85.4625	TCGA-HC-7210-10	113.538
TCGA-KK-A8I9-01	75.2301	TCGA-KK-A8I9-11	78.7205
TCGA-EJ-5509-01	114.903	TCGA-EJ-5509-10	144.027
TCGA-EJ-A46G-01	73.7624	TCGA-EJ-A46G-10	65.2725
TCGA-EJ-A7NN-01	78.7314	TCGA-EJ-A7NN-10	82.2495
TCGA-YL-A9WK-01	84.8148	TCGA-YL-A9WK-10	73.2818
TCGA-ZG-A9ND-01	85.4683	TCGA-ZG-A9ND-10	71.4629
TCGA-G9-6367-01	99.1236	TCGA-G9-6367-10	93.7443
TCGA-KK-A8IH-01	67.8686	TCGA-KK-A8IH-11	86.7042
TCGA-HC-7232-01	106.5	TCGA-HC-7232-10	112.456
TCGA-HC-8258-01	99.5931	TCGA-HC-8258-10	105.567
TCGA-KK-A7AW-01	83.7352	TCGA-KK-A7AW-11	112.17
TCGA-YL-A8SR-01	77.2684	TCGA-YL-A8SR-10	65.3594
TCGA-V1-A9ZR-01	80.549	TCGA-V1-A9ZR-10	87.2552
TCGA-ZG-A9L0-01	82.2325	TCGA-ZG-A9L0-10	94.941
TCGA-EJ-8472-01	126.583	TCGA-EJ-8472-10	92.5418
TCGA-CH-5792-01	114.617	TCGA-CH-5792-10	119.43
TCGA-4L-AA1F-01	73.3523	TCGA-4L-AA1F-10	65.1584
TCGA-H9-7775-01	94.6804	TCGA-H9-7775-10	98.2358
TCGA-J9-A8CP-01	89.2653	TCGA-J9-A8CP-10	89.2576
TCGA-EJ-5532-01	116.675	TCGA-EJ-5532-10	125.051
TCGA-HC-7079-01	101.092	TCGA-HC-7079-10	102.903
TCGA-J4-8200-01	89.8403	TCGA-J4-8200-10	95.9241
TCGA-V1-A9OX-01	79.948	TCGA-V1-A9OX-10	74.4468
TCGA-EJ-A46E-01	98.8749	TCGA-EJ-A46E-10	99.1086
TCGA-G9-7522-01	125.737	TCGA-G9-7522-10	102.207
TCGA-CH-5791-01	129.576	TCGA-CH-5791-10	148.865
TCGA-KK-A8IB-01	78.3263	TCGA-KK-A8IB-11	76.3383
TCGA-ZG-A8QZ-01	67.9624	TCGA-ZG-A8QZ-10	88.2066
TCGA-YL-A8SA-01	68.6673	TCGA-YL-A8SA-10	85.4926
TCGA-ZG-A9MC-01	83.3031	TCGA-ZG-A9MC-10	68.9181
TCGA-FC-A66V-01	86.9671	TCGA-FC-A66V-10	88.5998
TCGA-EJ-7788-01	105.854	TCGA-EJ-7788-10	105.223
TCGA-HC-7209-01	108.529	TCGA-HC-7209-10	97.5846
TCGA-V1-A9Z9-01	76.3712	TCGA-V1-A9Z9-10	77.9834
TCGA-V1-A9OT-01	78.0306	TCGA-V1-A9OT-10	69.5966
TCGA-ZG-A9L1-01	72.6492	TCGA-ZG-A9L1-10	86.7289
TCGA-EJ-8470-01	134.044	TCGA-EJ-8470-10	142.226
TCGA-EJ-5531-01	117.822	TCGA-EJ-5531-10	113.466
TCGA-VP-A87H-01	77.4604	TCGA-VP-A87H-10	86.9819
TCGA-FC-A4JI-01	75.8648	TCGA-FC-A4JI-10	82.1484
TCGA-G9-6371-01	91.97	TCGA-G9-6371-10	82.1809
TCGA-KK-A6E0-01	74.4782	TCGA-KK-A6E0-11	91.6819
TCGA-VN-A88R-01	65.3787	TCGA-VN-A88R-10	75.4277
TCGA-V1-A9OQ-01	74.1157	TCGA-V1-A9OQ-10	84.3141
TCGA-M7-A71Z-01	86.1406	TCGA-M7-A71Z-10	97.5454
TCGA-HI-7170-01	95.5463	TCGA-HI-7170-10	74.3266
TCGA-V1-A8WS-01	73.0943	TCGA-V1-A8WS-10	75.6279
TCGA-SU-A7E7-01	87.2724	TCGA-SU-A7E7-10	84.1824
TCGA-CH-5762-01	147.155	TCGA-CH-5762-11	92.3797
TCGA-KC-A4BN-01	95.3778	TCGA-KC-A4BN-10	94.1588
TCGA-FC-7708-01	106.207	TCGA-FC-7708-10	107.254
TCGA-EJ-5508-01	150.165	TCGA-EJ-5508-10	148.979
TCGA-XJ-A9DI-01	86.794	TCGA-XJ-A9DI-10	88.7408
TCGA-XJ-A83G-01	74.1526	TCGA-XJ-A83G-10	87.2032
TCGA-J4-A6M7-01	83.0572	TCGA-J4-A6M7-10	83.0277
TCGA-J4-A83K-01	80.625	TCGA-J4-A83K-10	89.4375
TCGA-EJ-A7NM-01	81.9303	TCGA-EJ-A7NM-10	71.8231
TCGA-HC-7749-01	109.767	TCGA-HC-7749-10	114.82
TCGA-CH-5737-01	155.475	TCGA-CH-5737-10	149.561
TCGA-2A-AAYU-01	83.4803	TCGA-2A-AAYU-10	76.6594
TCGA-YL-A8SJ-01	82.2519	TCGA-YL-A8SJ-10	82.6153
TCGA-V1-A8WW-01	72.7312	TCGA-V1-A8WW-10	76.4635
TCGA-HC-7752-01	92.0319	TCGA-HC-7752-10	107.067
TCGA-EJ-A65D-01	96.8011	TCGA-EJ-A65D-10	95.1095
TCGA-HC-7738-01	104.91	TCGA-HC-7738-10	143.708
TCGA-G9-A9S7-01	74.8595	TCGA-G9-A9S7-10	77.2984
TCGA-HC-7747-01	104.743	TCGA-HC-7747-10	109.823
TCGA-J4-A83I-01	78.4281	TCGA-J4-A83I-10	71.2994
TCGA-V1-A8X3-01	78.4476	TCGA-V1-A8X3-10	70.4065
TCGA-EJ-5506-01	151.686	TCGA-EJ-5506-10	109.631
TCGA-EJ-5496-01	138.328	TCGA-EJ-5496-10	142.393
TCGA-ZG-A9LU-01	75.7399	TCGA-ZG-A9LU-10	77.1067
TCGA-TP-A8TV-01	73.4071	TCGA-TP-A8TV-10	66.8788
TCGA-2A-AAYO-01	77.1298	TCGA-2A-AAYO-10	83.0513
TCGA-YL-A8S8-01	74.8698	TCGA-YL-A8S8-10	83.418
TCGA-YL-A9WL-01	71.3864	TCGA-YL-A9WL-10	72.0001
TCGA-ZG-A9L4-01	73.5476	TCGA-ZG-A9L4-10	82.1598
TCGA-HC-7080-01	107.566	TCGA-HC-7080-10	97.246
TCGA-XK-AAJP-01	86.0077	TCGA-XK-AAJP-10	70.4462
TCGA-HC-7233-01	102.755	TCGA-HC-7233-10	104.917
TCGA-VP-A87K-01	81.5883	TCGA-VP-A87K-10	66.99
TCGA-EJ-7314-01	90.3537	TCGA-EJ-7314-10	103.752
TCGA-J9-A8CK-01	78.3644	TCGA-J9-A8CK-10	77.2515
TCGA-J4-A6G3-01	83.8044	TCGA-J4-A6G3-10	83.3687
TCGA-V1-A9ZK-01	82.7624	TCGA-V1-A9ZK-10	80.6763
TCGA-KK-A5A1-01	91.1096	TCGA-KK-A5A1-11	89.2996
TCGA-ZG-A8QY-01	81.2636	TCGA-ZG-A8QY-10	89.0668
TCGA-EJ-7784-01	116.573	TCGA-EJ-7784-10	103.398
TCGA-YL-A8SI-01	69.6734	TCGA-YL-A8SI-10	80.9369
TCGA-G9-6377-01	98.6864	TCGA-G9-6377-10	102.946
TCGA-XK-AAJA-01	82.766	TCGA-XK-AAJA-10	73.8966
TCGA-M7-A722-01	78.2677	TCGA-M7-A722-10	77.5327
TCGA-CH-5794-01	127.827	TCGA-CH-5794-10	113.271
TCGA-EJ-A65F-01	86.3462	TCGA-EJ-A65F-10	81.6313
TCGA-YL-A8SP-01	83.1397	TCGA-YL-A8SP-10	68.5018
TCGA-J9-A8CM-01	70.0156	TCGA-J9-A8CM-10	84.9964
TCGA-KK-A8I5-01	63.9862	TCGA-KK-A8I5-11	72.6014
TCGA-HC-7211-01	106.637	TCGA-HC-7211-11	100.69
TCGA-HC-7081-01	95.2189	TCGA-HC-7081-10	94.0542
TCGA-J4-8198-01	99.2841	TCGA-J4-8198-10	116.836
TCGA-VP-AA1N-01	80.3788	TCGA-VP-AA1N-10	87.5844
TCGA-KK-A8I7-01	83.57	TCGA-KK-A8I7-11	68.9487
TCGA-HC-A6AP-01	99.123	TCGA-HC-A6AP-10	91.8912
TCGA-KC-A7F5-01	79.8706	TCGA-KC-A7F5-10	92.4055
TCGA-KK-A6E4-01	98.7741	TCGA-KK-A6E4-11	91.2798
TCGA-G9-7521-01	108.302	TCGA-G9-7521-10	98.0131
TCGA-HC-A6AO-01	86.5204	TCGA-HC-A6AO-10	99.1139
TCGA-HI-7168-01	88.8678	TCGA-HI-7168-10	85.6544
TCGA-EJ-7785-01	85.5335	TCGA-EJ-7785-10	84.5395
TCGA-EJ-5526-01	136.611	TCGA-EJ-5526-10	132.053
TCGA-QU-A6IM-01	93.0377	TCGA-QU-A6IM-10	81.2497
TCGA-2A-A8VT-01	66.757	TCGA-2A-A8VT-10	85.9127
TCGA-G9-6384-01	88.1024	TCGA-G9-6384-10	93.2976
TCGA-V1-A9O7-01	83.902	TCGA-V1-A9O7-10	80.4268
TCGA-G9-6379-01	82.3067	TCGA-G9-6379-10	106.42
NOTE: the average depth is roughly estimated by mean read depth of location with depth > 25 within each sample.
